# Supplementary material for: Using RNA-seq to characterize pollen–stigma interactions for pollination studies
Source: Sci Rep. 2021 Mar 23;11:6635. doi: 10.1038/s41598-021-85887-y (PMC7988043; doi:10.1038/s41598-021-85887-y)
Supplement: Supplementary file 1 — Supplementary Information 1. [file 41598_2021_85887_MOESM1_ESM.xlsx]

## Sheet: Sheet1
				Total number of spots	Total number of bases	GC percentage
			1V24C	33526611	10101248981	45	Malus domestica	61.02	Pyrus x bretschneideri	1.43	Klebsiella pneumoniae		Apple chlorotic leaf spot virus	0.33
			Pollen_Royal_gala	34493431	10391632286	45.15	Malus domestica	59.45	Pyrus x bretschneideri	1.87	Klebsiella pneumoniae	0.07	Apple chlorotic leaf spot virus	0.05
			Self6A	33723453	10160429962	45.55	Malus domestica	61.18	Pyrus x bretschneideri	1.4	Klebsiella pneumoniae	0.43	Apple chlorotic leaf spot virus	0.05
			Self 48A	32569452	9813568458	44.71	Malus domestica	57.61	Pyrus x bretschneideri	1.36	Klebsiella pneumoniae	0.3	Apple chlorotic leaf spot virus	0.06
			Cross48B	40806269	12294422820	44.59	Malus domestica	60.53	Pyrus x bretschneideri	1.52	Klebsiella pneumoniae	0.38	Acinetobacter baumannii	0.21
			Cross48A	36669473	11046863472	45.36	Malus domestica	60.13	Pyrus x bretschneideri	1.41	Klebsiella pneumoniae	0.44	Acinetobacter baumannii	0.22
			ControlC	20822393	6273822757	44.32	Malus domestica	55.93	Pyrus x bretschneideri	1.22	Klebsiella pneumoniae	0.28	Apple chlorotic leaf spot virus	0.12
			ControlB	34681929	1044867359	44.33	Malus domestica	58.78	Pyrus x bretschneideri	1.31	Klebsiella pneumoniae	0.42	Apple chlorotic leaf spot virus	0.16
			5V6C	33382900	10057068636	44.99	Malus domestica	57.75	Pyrus x bretschneideri	1.36	Klebsiella pneumoniae	0.3	Apple chlorotic leaf spot virus	0.17
			5V48C	36043162	10856983246	48.78	Malus domestica	58.34	Pyrus x bretschneideri	1.41	Klebsiella pneumoniae	0.39	Bacillus eiseniae	0.14
			5V48B	35479493	10688892149	46.03	Malus domestica	58	Pyrus x bretschneideri	1.31	Klebsiella pneumoniae	0.41	Acinetobacter baumannii	0.2
			5V48A	39346481	11854487977	45.18	Malus domestica	56.13	Pyrus x bretschneideri	1.36	Klebsiella pneumoniae	0.4	Acinetobacter nectaris CIP 110549	0.11
			1V6B	31582825	9513970877	45.26	Malus domestica	59.63	Pyrus x bretschneideri	1.4	Klebsiella pneumoniae	0.27	Apple chlorotic leaf spot virus	0.1
			1V6A	31582825	9190092501	44.93	Malus domestica	60.35	Pyrus x bretschneideri	1.24	Klebsiella pneumoniae	0.23	Apple chlorotic leaf spot virus	0.07
			1V48C	31582825	9873989599	45.46	Malus domestica	58.75	Pyrus x bretschneideri	1.45	Klebsiella pneumoniae	0.3	Apple chlorotic leaf spot virus	0.03
			Self24B	31928098	9619936488	44.36	Malus domestica	61.13	Pyrus x bretschneideri	1.34	Klebsiella pneumoniae	0.33	Apple chlorotic leaf spot virus	0.18
			Self24A	35298860	10636241816	44.14	Malus domestica	61.23	Pyrus x bretschneideri	1.25	Apple chlorotic leaf spot virus	0.24	Apple stem pitting virus	0.01
			Mix6B	34669458	10445381053	45.03	Malus domestica	56.7	Pyrus x bretschneideri	1.51	Klebsiella pneumoniae	0.2	Apple chlorotic leaf spot virus	0.01
			Mix48A	35052202	10560561557	45.37	Malus domestica	58.93	Pyrus x bretschneideri	1.41	Klebsiella pneumoniae	1.01	Aureobasidium pullulans EXF-150	0.05
			Mix24C	37130603	11185646626	45.61	Malus domestica	62.09	Pyrus x bretschneideri	1.24	Klebsiella pneumoniae	0.77	Apple chlorotic leaf spot virus	0.05
			Mix24A	32576895	9815075532	45.32	Malus domestica	62.33	Pyrus x bretschneideri	1.36	Klebsiella pneumoniae	0.69	Apple chlorotic leaf spot virus	0.07
			Cross6C	39832200	12000197828	46.16	Malus domestica	34.66	Pyrus x bretschneideri	0.8	Klebsiella pneumoniae	0.14	Bacillus eiseniae	0.09
			Self6B	33569851	10113217498	45.15	Malus domestica	58.75	Pyrus x bretschneideri	1.29	Klebsiella pneumoniae	0.33	Apple chlorotic leaf spot virus	0.12
			Mix24B	32260451	9719667922	45.7	Malus domestica	62.48	Pyrus x bretschneideri	1.27	Klebsiella pneumoniae	0.69	Apple chlorotic leaf spot virus	0.07
			Cross48C	35407495	10667108580	44.77	Malus domestica	59.95	Pyrus x bretschneideri	1.43	Klebsiella pneumoniae	0.3	Apple chlorotic leaf spot virus	0.06
			Pollen_Fuji	29577401	8910016429	46.83	Malus domestica	60.06	Pyrus x bretschneideri	2.06	Klebsiella pneumoniae	0.09
			1V6C	33907761	10216364681	44.56	Malus domestica	58.38	Pyrus x bretschneideri	1.31	Klebsiella pneumoniae	0.34	Apple chlorotic leaf spot virus	0.06
			Cross24C	35279014	10629203415	45.5	Malus domestica	61.5	Pyrus x bretschneideri	1.26	Klebsiella pneumoniae	0.21	Apple chlorotic leaf spot virus	0.04
			Cross24B	36113968	10880957574	45.35	Malus domestica	62.9	Pyrus x bretschneideri	1.31	Klebsiella pneumoniae	0.24	Apple chlorotic leaf spot virus	0.16
			CrontrolA	34431818	10374369972	43.97	Malus domestica	59.31	Pyrus x bretschneideri	1.22	Klebsiella pneumoniae	0.23	Apple chlorotic leaf spot virus	0.02
			5V6B	35835588	10797182726	45.1	Malus domestica	59.47	Pyrus x bretschneideri	1.27	Klebsiella pneumoniae	0.29	Apple chlorotic leaf spot virus	0.14
			5V24A	36642970	11039541390	45.46	Malus domestica	61.92	Pyrus x bretschneideri	1.42	Klebsiella pneumoniae	0.28	Apple chlorotic leaf spot virus	0.14
			1V24A	35254019	10620665433	44.85	Malus domestica	61.01	Pyrus x bretschneideri	1.39	Klebsiella pneumoniae	0.33	Apple chlorotic leaf spot virus	0.16
			Mix48C	36021491	10852239202	45.07	Malus domestica	61.89	Pyrus x bretschneideri	1.51	Klebsiella pneumoniae	0.72	Apple chlorotic leaf spot virus	0.08
			5V24B	31921241	9617641323	44.69	Malus domestica	61.49	Pyrus x bretschneideri	1.32	Klebsiella pneumoniae	0.23	Citrus tatter leaf virus	0.01
			1V48B	30327660	9138062106	44.32	Malus domestica	57.92	Pyrus x bretschneideri	1.37	Klebsiella pneumoniae	0.34	Apple chlorotic leaf spot virus	0.09
			Pollen_Granny_Smith	21855411	6584820430	45.2	Malus domestica	58.15	Pyrus x bretschneideri	2.46	Klebsiella pneumoniae	0.11	Citrus tatter leaf virus	0
			Cross24A	38108192	11481199808	44.74	Malus domestica	62.42	Pyrus x bretschneideri	1.31	Klebsiella pneumoniae	0.22	Apple chlorotic leaf spot virus	0.08
			Cross6A	33728043	10161857652	44.33	Malus domestica	53.04	Pyrus x bretschneideri	1.28	Klebsiella pneumoniae	0.21	Bacillus eiseniae	0.12
			Mix6C	35194462	10603760287	44.32	Malus domestica	60.69	Pyrus x bretschneideri	1.29	Klebsiella pneumoniae	0.74	Apple chlorotic leaf spot virus	0.03
			5V6A	30965879	9328074829	45.58	Malus domestica	58.72	Pyrus x bretschneideri	1.39	Apple chlorotic leaf spot virus	0.34	Klebsiella pneumoniae	0.28
			5V24C	37614939	11332221588	45.16	Malus domestica	58.08	Pyrus x bretschneideri	1.26	Klebsiella pneumoniae	0.23	Apple chlorotic leaf spot virus	0.01
			Pollen_Pink_Lady	43027119	12960394225	46.29	Malus domestica	63.1	Pyrus x bretschneideri	1.81	Klebsiella pneumoniae	0.09	Aureobasidium pullulans	0.01
			1V24B	33317246	10038549194	43.65	Malus domestica	55.38	Pyrus x bretschneideri	1.25	Klebsiella pneumoniae	0.21	Apple chlorotic leaf spot virus	0.04
			Cross6B	35674632	10748807952	44.41	Malus domestica	56.45	Pyrus x bretschneideri	1.31	Klebsiella pneumoniae	0.16	Apple chlorotic leaf spot virus	0.04
			Self48C	17779292	5357734397	43.34	Malus domestica	56.02	Pyrus x bretschneideri	1.24	Klebsiella pneumoniae	0.37	Apple chlorotic leaf spot virus	0.14
			Self48B	33816015	10187962326	44.72	Malus domestica	59.52	Pyrus x bretschneideri	1.44	Klebsiella pneumoniae	0.27	Apple chlorotic leaf spot virus	0.15
			Self6C	40694657	12260217538	44.86	Malus domestica	59.95	Pyrus x bretschneideri	1.37	Klebsiella pneumoniae	0.23	Apple chlorotic leaf spot virus	0.17
			Pollen_Mix	31421217	9466127279	45.72	Malus domestica	60.73	Pyrus x bretschneideri	2.29	Klebsiella pneumoniae	0.16	Citrus tatter leaf virus	0
			Mix48B	32174602	9693154088	45.28	Malus domestica	59.14	Pyrus x bretschneideri	1.42	Klebsiella pneumoniae	0.95	Aureobasidium pullulans	0.42
			Self24C	36121966	10883738474	44.88	Malus domestica	60.03	Pyrus x bretschneideri	1.31	Klebsiella pneumoniae	0.28	Apple chlorotic leaf spot virus	0.2
			Mix6A	36080265	10869561237	46.15	Malus domestica	40.72	Pyrus x bretschneideri	0.96	Klebsiella pneumoniae	0.14	Apple chlorotic leaf spot virus	0.06
			1V48A	34322481	10340492473	44.68	Malus domestica	58.54	Pyrus x bretschneideri	1.33	Klebsiella pneumoniae	0.28	Apple chlorotic leaf spot virus	0.03

## Sheet: Sheet2
Supplementary Table S1. Sequencing statistics per library
				Mapping percentage to apple reference genome using HISAT2	Short Read Archive Blast results.
Sample	Total number of reads	Total number of bases	GC percentage	Golden Delicious		percent aligned		percent aligned		percent aligned		percent aligned
1V24A	35254019	10620665433	44.85	81.19	Malus domestica	61.01	Pyrus x bretschneideri	1.39	Klebsiella pneumoniae	0.33	Apple chlorotic leaf spot virus	0.16
1V24B	33317246	10038549194	43.65	76.96	Malus domestica	55.38	Pyrus x bretschneideri	1.25	Klebsiella pneumoniae	0.21	Apple chlorotic leaf spot virus	0.04
1V24C	33526611	10101248981	45	77.21	Malus domestica	61.02	Pyrus x bretschneideri	1.43	Klebsiella pneumoniae		Apple chlorotic leaf spot virus	0.33
1V48A	34322481	10340492473	44.68	77.99	Malus domestica	58.54	Pyrus x bretschneideri	1.33	Klebsiella pneumoniae	0.28	Apple chlorotic leaf spot virus	0.03
1V48B	30327660	9138062106	44.32	77.42	Malus domestica	57.92	Pyrus x bretschneideri	1.37	Klebsiella pneumoniae	0.34	Apple chlorotic leaf spot virus	0.09
1V48C	31582825	9873989599	45.46	78.51	Malus domestica	58.75	Pyrus x bretschneideri	1.45	Klebsiella pneumoniae	0.3	Apple chlorotic leaf spot virus	0.03
1V6A	31582825	9190092501	44.93	77.84	Malus domestica	60.35	Pyrus x bretschneideri	1.24	Klebsiella pneumoniae	0.23	Apple chlorotic leaf spot virus	0.07
1V6B	31582825	9513970877	45.26	80.97	Malus domestica	59.63	Pyrus x bretschneideri	1.4	Klebsiella pneumoniae	0.27	Apple chlorotic leaf spot virus	0.1
1V6C	33907761	10216364681	44.56	78.57	Malus domestica	58.38	Pyrus x bretschneideri	1.31	Klebsiella pneumoniae	0.34	Apple chlorotic leaf spot virus	0.06
5V24A	36642970	11039541390	45.46	81.51	Malus domestica	61.92	Pyrus x bretschneideri	1.42	Klebsiella pneumoniae	0.28	Apple chlorotic leaf spot virus	0.14
5V24B	31921241	9617641323	44.69	78.56	Malus domestica	61.49	Pyrus x bretschneideri	1.32	Klebsiella pneumoniae	0.23	Citrus tatter leaf virus	0.01
5V24C	37614939	11332221588	45.16	79.31	Malus domestica	58.08	Pyrus x bretschneideri	1.26	Klebsiella pneumoniae	0.23	Apple chlorotic leaf spot virus	0.01
5V48A	39346481	11854487977	45.18	76.55	Malus domestica	56.13	Pyrus x bretschneideri	1.36	Klebsiella pneumoniae	0.4	Acinetobacter nectaris CIP 110549	0.11
5V48B	35479493	10688892149	46.03	78.22	Malus domestica	58	Pyrus x bretschneideri	1.31	Klebsiella pneumoniae	0.41	Acinetobacter baumannii	0.2
5V48C	36043162	10856983246	48.78	78.19	Malus domestica	58.34	Pyrus x bretschneideri	1.41	Klebsiella pneumoniae	0.39	Bacillus eiseniae	0.14
5V6A	30965879	9328074829	45.58	77.95	Malus domestica	58.72	Pyrus x bretschneideri	1.39	Apple chlorotic leaf spot virus	0.34	Klebsiella pneumoniae	0.28
5V6B	35835588	10797182726	45.1	81.1	Malus domestica	59.47	Pyrus x bretschneideri	1.27	Klebsiella pneumoniae	0.29	Apple chlorotic leaf spot virus	0.14
5V6C	33382900	10057068636	44.99	78.88	Malus domestica	57.75	Pyrus x bretschneideri	1.36	Klebsiella pneumoniae	0.3	Apple chlorotic leaf spot virus	0.17
ControlB	34681929	1044867359	44.33	76.74	Malus domestica	58.78	Pyrus x bretschneideri	1.31	Klebsiella pneumoniae	0.42	Apple chlorotic leaf spot virus	0.16
ControlC	20822393	6273822757	44.32	76.75	Malus domestica	55.93	Pyrus x bretschneideri	1.22	Klebsiella pneumoniae	0.28	Apple chlorotic leaf spot virus	0.12
ControlA	34431818	10374369972	43.97	79.54	Malus domestica	59.31	Pyrus x bretschneideri	1.22	Klebsiella pneumoniae	0.23	Apple chlorotic leaf spot virus	0.02
Cross24A	38108192	11481199808	44.74	82.58	Malus domestica	62.42	Pyrus x bretschneideri	1.31	Klebsiella pneumoniae	0.22	Apple chlorotic leaf spot virus	0.08
Cross24B	36113968	10880957574	45.35	82.69	Malus domestica	62.9	Pyrus x bretschneideri	1.31	Klebsiella pneumoniae	0.24	Apple chlorotic leaf spot virus	0.16
Cross24C	35279014	10629203415	45.5	81.38	Malus domestica	61.5	Pyrus x bretschneideri	1.26	Klebsiella pneumoniae	0.21	Apple chlorotic leaf spot virus	0.04
Cross48A	36669473	11046863472	45.36	80.37	Malus domestica	60.13	Pyrus x bretschneideri	1.41	Klebsiella pneumoniae	0.44	Acinetobacter baumannii	0.22
Cross48B	40806269	12294422820	44.59	82.34	Malus domestica	60.53	Pyrus x bretschneideri	1.52	Klebsiella pneumoniae	0.38	Acinetobacter baumannii	0.21
Cross48C	35407495	10667108580	44.77	83.01	Malus domestica	59.95	Pyrus x bretschneideri	1.43	Klebsiella pneumoniae	0.3	Apple chlorotic leaf spot virus	0.06
Cross6A	33728043	10161857652	44.33	78.87	Malus domestica	53.04	Pyrus x bretschneideri	1.28	Klebsiella pneumoniae	0.21	Bacillus eiseniae	0.12
Cross6B	35674632	10748807952	44.41	79.55	Malus domestica	56.45	Pyrus x bretschneideri	1.31	Klebsiella pneumoniae	0.16	Apple chlorotic leaf spot virus	0.04
Cross6C	39832200	12000197828	46.16	80.28	Malus domestica	34.66	Pyrus x bretschneideri	0.8	Klebsiella pneumoniae	0.14	Bacillus eiseniae	0.09
Mix24A	32576895	9815075532	45.32	82.11	Malus domestica	62.33	Pyrus x bretschneideri	1.36	Klebsiella pneumoniae	0.69	Apple chlorotic leaf spot virus	0.07
Mix24B	32260451	9719667922	45.7	81.62	Malus domestica	62.48	Pyrus x bretschneideri	1.27	Klebsiella pneumoniae	0.69	Apple chlorotic leaf spot virus	0.07
Mix24C	37130603	11185646626	45.61	80.85	Malus domestica	62.09	Pyrus x bretschneideri	1.24	Klebsiella pneumoniae	0.77	Apple chlorotic leaf spot virus	0.05
Mix48A	35052202	10560561557	45.37	80.78	Malus domestica	58.93	Pyrus x bretschneideri	1.41	Klebsiella pneumoniae	1.01	Aureobasidium pullulans EXF-150	0.05
Mix48B	32174602	9693154088	45.28	78.86	Malus domestica	59.14	Pyrus x bretschneideri	1.42	Klebsiella pneumoniae	0.95	Aureobasidium pullulans	0.42
Mix48C	36021491	10852239202	45.07	83.65	Malus domestica	61.89	Pyrus x bretschneideri	1.51	Klebsiella pneumoniae	0.72	Apple chlorotic leaf spot virus	0.08
Mix6A	36080265	10869561237	46.15	83.54	Malus domestica	40.72	Pyrus x bretschneideri	0.96	Klebsiella pneumoniae	0.14	Apple chlorotic leaf spot virus	0.06
Mix6B	34669458	10445381053	45.03	81.6	Malus domestica	56.7	Pyrus x bretschneideri	1.51	Klebsiella pneumoniae	0.2	Apple chlorotic leaf spot virus	0.01
Mix6C	35194462	10603760287	44.32	79.23	Malus domestica	60.69	Pyrus x bretschneideri	1.29	Klebsiella pneumoniae	0.74	Apple chlorotic leaf spot virus	0.03
Pollen_Fuji	29577401	8910016429	46.83	85.29	Malus domestica	60.06	Pyrus x bretschneideri	2.06	Klebsiella pneumoniae	0.09
Pollen_Granny_Smith	21855411	6584820430	45.2	77.07	Malus domestica	58.15	Pyrus x bretschneideri	2.46	Klebsiella pneumoniae	0.11	Citrus tatter leaf virus	0
Pollen_Mix	31421217	9466127279	45.72	83.24	Malus domestica	60.73	Pyrus x bretschneideri	2.29	Klebsiella pneumoniae	0.16	Citrus tatter leaf virus	0
Pollen_Pink_Lady	43027119	12960394225	46.29	83.44	Malus domestica	63.1	Pyrus x bretschneideri	1.81	Klebsiella pneumoniae	0.09	Aureobasidium pullulans	0.01
Pollen_Royal_gala	34493431	10391632286	45.15	79.49	Malus domestica	59.45	Pyrus x bretschneideri	1.87	Klebsiella pneumoniae	0.07	Apple chlorotic leaf spot virus	0.05
Self48A	32569452	9813568458	44.71	75.64	Malus domestica	57.61	Pyrus x bretschneideri	1.36	Klebsiella pneumoniae	0.3	Apple chlorotic leaf spot virus	0.06
Self24A	35298860	10636241816	44.14	77.76	Malus domestica	61.23	Pyrus x bretschneideri	1.25	Apple chlorotic leaf spot virus	0.24	Apple stem pitting virus	0.01
Self24B	31928098	9619936488	44.36	77.88	Malus domestica	61.13	Pyrus x bretschneideri	1.34	Klebsiella pneumoniae	0.33	Apple chlorotic leaf spot virus	0.18
Self24C	36121966	10883738474	44.88	77.56	Malus domestica	60.03	Pyrus x bretschneideri	1.31	Klebsiella pneumoniae	0.28	Apple chlorotic leaf spot virus	0.2
Self48B	33816015	10187962326	44.72	76.72	Malus domestica	59.52	Pyrus x bretschneideri	1.44	Klebsiella pneumoniae	0.27	Apple chlorotic leaf spot virus	0.15
Self48C	17779292	5357734397	43.34	74.75	Malus domestica	56.02	Pyrus x bretschneideri	1.24	Klebsiella pneumoniae	0.37	Apple chlorotic leaf spot virus	0.14
Self6A	33723453	10160429962	45.55	81.44	Malus domestica	61.18	Pyrus x bretschneideri	1.4	Klebsiella pneumoniae	0.43	Apple chlorotic leaf spot virus	0.05
Self6B	33569851	10113217498	45.15	78.52	Malus domestica	58.75	Pyrus x bretschneideri	1.29	Klebsiella pneumoniae	0.33	Apple chlorotic leaf spot virus	0.12
Self6C	40694657	12260217538	44.86	80.75	Malus domestica	59.95	Pyrus x bretschneideri	1.37	Klebsiella pneumoniae	0.23	Apple chlorotic leaf spot virus	0.17
total	3.39855e+07
