# Supplementary material for: Using RNA-seq to characterize pollen–stigma interactions for pollination studies
Source: Sci Rep. 2021 Mar 23;11:6635. doi: 10.1038/s41598-021-85887-y (PMC7988043; doi:10.1038/s41598-021-85887-y)
Supplement: Supplementary file 2 — Supplementary Information 2. [file 41598_2021_85887_MOESM2_ESM.xlsx]

## Sheet: Sheet1
	Supplementary Table S2: List of genes isoforms differentially expressed by four-fold change at 6, 24, and 48 hours, by pollination treatment
down-regulated
up- regulated
Time		6h										24														48h
Treatment	Cross 6h	429		Mix 6h	1		Self 6h	1V 6h	5V 6h	1		Cross 24h	36		Mix 24h	2		Self 24h	28		1V 24h	5V 24h	1		Cross 48h	12		Mix 48h	24		Self 48h	85		1V 48h	19		5V 48h	6
	1	gene:MD00G1022400	RHOMBOID-like protein 5	1	gene:MD11G1000400	SKU5 similar 12	0	0	1	gene:MD11G1000400	SKU5 similar 12	1	gene:MD00G1105300	Plant invertase/pectin methylesterase inhibitor superfamily protein	1	gene:MD08G1151300	indole-3-acetic acid inducible 29	1	gene:MD00G1105300	Plant invertase/pectin methylesterase inhibitor superfamily protein	0	1	gene:MD01G1208700	heat shock protein 90.1	1	gene:MD02G1120200	basic chitinase	1	gene:MD01G1159400	laccase 12	1	gene:MD00G1116200	ralf-like 4	1	gene:MD00G1116200	ralf-like 4	1	gene:MD04G1047700	homolog of carrot EP3-3 chitinase
	2	gene:MD00G1091900	Putative membrane lipoprotein									2	gene:MD00G1190000	No annotation	2	gene:MD10G1118600	proline-rich protein 2	2	gene:MD02G1013800	Barwin-related endoglucanase					2	gene:MD04G1047700	homolog of carrot EP3-3 chitinase	2	gene:MD02G1028800	early nodulin-like protein 14	2	gene:MD00G1139700	RUB1 conjugating enzyme 1	2	gene:MD03G1000200	SKU5 similar 12	2	gene:MD07G1060300	Stigma-specific Stig1 family protein
	3	gene:MD00G1118200	DHHC-type zinc finger family protein									3	gene:MD01G1220700	Plant invertase/pectin methylesterase inhibitor superfamily				3	gene:MD02G1023200	Bifunctional inhibitor/lipid-transfer protein/seed storage 2S albumin superfamily protein					3	gene:MD05G1017400	pathogenesis-related family protein	3	gene:MD02G1120200	basic chitinase	3	gene:MD01G1021200	O-Glycosyl hydrolases family 17 protein	3	gene:MD03G1241700	Pollen Ole e 1 allergen and extensin family protein	3	gene:MD10G1022900	RmlC-like cupins superfamily protein
	4	gene:MD00G1149800	F-box and associated interaction domains-containing protein									4	gene:MD02G1016300	No annotation				4	gene:MD02G1049400	acetyl-CoA carboxylase carboxyl transferase subunit beta					4	gene:MD07G1060300	Stigma-specific Stig1 family protein	4	gene:MD03G1291000	Plant invertase/pectin methylesterase inhibitor superfamily	4	gene:MD01G1054500	GATA type zinc finger transcription factor family protein	4	gene:MD08G1134300	FASCICLIN-like arabinogalactan protein 14 precursor	4	gene:MD10G1325100	Stigma-specific Stig1 family protein
	5	gene:MD00G1205100	Ubiquitin-conjugating enzyme family protein									5	gene:MD02G1049400	acetyl-CoA carboxylase carboxyl transferase subunit beta				5	gene:MD03G1023300	Leucine-rich repeat (LRR) family protein					5	gene:MD07G1307400	Laccase/Diphenol oxidase family protein	5	gene:MD04G1047700	homolog of carrot EP3-3 chitinase	5	gene:MD01G1071800	Late embryogenesis abundant protein	5	gene:MD08G1223500	No annotation	5	gene:MD10G1325200	Stigma-specific Stig1 family protein
	6	gene:MD01G1040800	Note=Protein kinase superfamily protein									6	gene:MD02G1133900	SAUR-like auxin-responsive protein family				6	gene:MD03G1052400	expansin A8					6	gene:MD10G1075200	RAD-like 1	6	gene:MD04G1048000	homolog of carrot EP3-3 chitinase	6	gene:MD01G1124700	RUB1 conjugating enzyme 1	6	gene:MD10G1113400	pathogenesis-related protein-1-like	6	gene:MD17G1250000	Pathogenesis-related thaumatin superfamily protein
	7	gene:MD01G1107900	Pleckstrin homology (PH) and lipid-binding START domains-containing protein									7	gene:MD02G1171100	Calcium-binding EF-hand family protein				7	gene:MD04G1223700	rfam_acc=RF00640;rfam_id=MIR167_1	miRNA:MIR167_1				7	gene:MD10G1325100	Stigma-specific Stig1 family protein	7	gene:MD04G1142900	laccase 7	7	gene:MD02G1011600	H(+)-ATPase 8	7	gene:MD11G1000400	SKU5 similar 12
	8	gene:MD01G1214900	arabinogalactan protein 20									8	gene:MD02G1175500	HXXXD-type acyl-transferase family protein				8	gene:MD05G1075400	XB3 ortholog 5 in Arabidopsis thaliana					8	gene:MD10G1325200	Stigma-specific Stig1 family protein	8	gene:MD04G1225400	pathogenesis-related 4	8	gene:MD02G1207600	low-molecular-weight cysteine-rich 69	8	gene:MD11G1261000	Pollen Ole e 1 allergen and extensin family protein
	9	gene:MD01G1237200	Phosphate-responsive 1 family protein									9	gene:MD03G1023300	Leucine-rich repeat (LRR) family protein				9	gene:MD05G1179500	Pectin lyase-like superfamily protein					9	gene:MD11G1299500	Eukaryotic aspartyl protease family protein	9	gene:MD05G1017400	pathogenesis-related family protein	9	gene:MD03G1000200	SKU5 similar 12	9	gene:MD11G1306900	polygalacturonase 4
	10	gene:MD02G1043700	RHO guanyl-nucleotide exchange factor 8									10	gene:MD03G1052400	expansin A8				10	gene:MD05G1358300	No annotation					10	gene:MD13G1160600	MLP-like protein 423	10	gene:MD05G1350300	Stigma-specific Stig1 family protein	10	gene:MD03G1000500	SKU5 similar 12	10	gene:MD12G1061700	low-molecular-weight cysteine-rich 69
	11	gene:MD02G1095100	inter-alpha-trypsin inhibitor heavy chain-related									11	gene:MD04G1223700	rfam_acc=RF00640;rfam_id=MIR167_1				11	gene:MD06G1062000	Bifunctional inhibitor/lipid-transfer protein/seed storage 2S albumin superfamily protein					11	gene:MD13G1161100	MLP-like protein 423	11	gene:MD07G1060300	Stigma-specific Stig1 family protein	11	gene:MD03G1241700	Pollen Ole e 1 allergen and extensin family protein	11	gene:MD12G1065900	arabinogalactan protein 23
	12	gene:MD02G1148600	Protein of unknown function									12	gene:MD05G1358300	No annotation				12	gene:MD09G1052900	expansin A15					12	gene:MD15G1170400	early nodulin-like protein 14	12	gene:MD07G1307400	Laccase/Diphenol oxidase family protein	12	gene:MD03G1291400	polygalacturonase 4	12	gene:MD13G1011400	low-molecular-weight cysteine-rich 69
	13	gene:MD02G1207600	low-molecular-weight cysteine-rich 69									13	gene:MD06G1062000	Bifunctional inhibitor/lipid-transfer protein/seed storage 2S albumin superfamily protein				13	gene:MD09G1056100	No annotation								13	gene:MD10G1022900	RmlC-like cupins superfamily protein	13	gene:MD04G1089400	alpha carbonic anhydrase 7	13	gene:MD13G1011800	low-molecular-weight cysteine-rich 69
	14	gene:MD03G1000500	SKU5 similar 1									14	gene:MD06G1088300	brassinosteroid-responsive RING-H2				14	gene:MD10G1075200	RAD-like 1								14	gene:MD10G1089800	Cupredoxin superfamily protein	14	gene:MD05G1073600	Leucine-rich repeat (LRR) family protein	14	gene:MD13G1164600	Plant invertase/pectin methylesterase inhibitor superfamily
	15	gene:MD03G1164600	F-box family protein									15	gene:MD06G1118000	YELLOW STRIPE like 1				15	gene:MD10G1118600	proline-rich protein 2								15	gene:MD10G1325100	Stigma-specific Stig1 family protein	15	gene:MD05G1101500	GATA type zinc finger transcription factor family protein	15	gene:MD13G1164700	Plant invertase/pectin methylesterase inhibitor superfamily
	16	gene:MD03G1209900	COBRA-like protein 10 precursor									16	gene:MD06G1226800	Auxin efflux carrier family protein				16	gene:MD10G1286100	GDSL-like Lipase/Acylhydrolase superfamily protein								16	gene:MD10G1325200	Stigma-specific Stig1 family protein	16	gene:MD05G1110200	CAP Cysteine-rich secretory proteins	16	gene:MD15G1109500	FASCICLIN-like arabinogalactan protein 14 precursor
	17	gene:MD03G1290800	Plant invertase/pectin methylesterase inhibitor superfamily protein									17	gene:MD08G1016600	glyoxal oxidase-related protein				17	gene:MD13G1134600	xyloglucan endotransglucosylase/hydrolase 5								17	gene:MD11G1159100	pleiotropic drug resistance 6	17	gene:MD05G1294100	Leucine-rich repeat (LRR) family protein	17	gene:MD16G1078000	Pectate lyase family protein
	18	gene:MD04G1004000	cellulose synthase-like D1									18	gene:MD08G1151300	indole-3-acetic acid inducible 29				18	gene:MD14G1116600	Disease resistance-responsive (dirigent-like protein) family protein								18	gene:MD13G1160500	No annotation	18	gene:MD05G1294200	No annotation	18	gene:MD16G1164300	Plant invertase/pectin methylesterase inhibitor superfamily
	19	gene:MD04G1152200	SGNH hydrolase-type esterase superfamily protein									19	gene:MD09G1052900	expansin A15				19	gene:MD15G1166100	Bifunctional inhibitor/lipid-transfer protein/seed storage 2S albumin superfamily protein								19	gene:MD13G1160600	MLP-like protein 423	19	gene:MD05G1298900	CBL-interacting protein kinase 20	19	gene:MD17G1283800	Plant invertase/pectin methylesterase inhibitor superfamily
	20	gene:MD04G1226200	Malectin/receptor-like protein kinase family protein									20	gene:MD09G1217400	gibberellin 3-oxidase 1				20	gene:MD15G1200000	Leucine-rich repeat (LRR) family protein								20	gene:MD13G1161100	MLP-like protein 423	20	gene:MD05G1301300	Pollen Ole e 1 allergen and extensin family protein
	21	gene:MD05G1060500	oxidative stress 3									21	gene:MD10G1033400	Protein of unknown function (DUF3511)				21	gene:MD15G1201800	arabinogalactan protein 20								21	gene:MD14G1145600	Protein of unknown function	21	gene:MD06G1056000	calmodulin 5
	22	gene:MD05G1078900	alpha/beta-Hydrolases superfamily protein									22	gene:MD10G1118600	Proline-rich protein 2				22	gene:MD15G1359900	No annotation								22	gene:MD14G1160800	Chalcone and stilbene synthase family protein	22	gene:MD06G1078000	GATA type zinc finger transcription factor family protein
	23	gene:MD05G1121000	glycosyl hydrolase family 35 protein									23	gene:MD10G1286100	GDSL-like Lipase/Acylhydrolase superfamily protein				23	gene:MD15G1374200	NAD(P)-binding Rossmann-fold superfamily protein								23	gene:MD15G1131700	Chalcone and stilbene synthase family protein	23	gene:MD06G1180500	Peroxidase superfamily protein
	24	gene:MD05G1243100	RING/U-box superfamily protein									24	gene:MD11G1054100	lipid transfer protein 1				24	gene:MD15G1409700	O-methyltransferase 1								24	gene:MD15G1170400	early nodulin-like protein 14	24	gene:MD07G1151300	hydroxyproline-rich glycoprotein family protein
	25	gene:MD05G1298900	CBL-interacting protein kinase 20									25	gene:MD11G1054500	expansin A8				25	gene:MD16G1091200	xyloglucan:xyloglucosyl transferase 33											25	gene:MD07G1198600	O-Glycosyl hydrolases family 17 protein
	26	gene:MD06G1056000	calmodulin 5									26	gene:MD11G1189000	Glycosyl hydrolase superfamily protein				26	gene:MD16G1145200	xyloglucan endotransglucosylase/hydrolase 5											26	gene:MD08G1134300	FASCICLIN-like arabinogalactan protein 14 precursor
	27	gene:MD06G1079800	actin depolymerizing factor 7									27	gene:MD13G1134600	xyloglucan endotransglucosylase/hydrolase 5				27	gene:MD16G1206700	indole-3-acetic acid inducible 14											27	gene:MD08G1195700	methyltransferases
	28	gene:MD06G1183700	Protein of unknown functio									28	gene:MD14G1116600	Disease resistance-responsive (dirigent-like protein) family protein				28	gene:MD17G1130400	No annotation											28	gene:MD08G1223500	No annotation
	29	gene:MD06G1238800	ARF-GAP domain 15									29	gene:MD15G1019700	Walls Are Thin 1																	29	gene:MD09G1047400	Pectate lyase family protein
	30	gene:MD07G1140900	GATA type zinc finger transcription factor family protein									30	gene:MD15G1166100	Bifunctional inhibitor/lipid-transfer protein/seed storage 2S albumin superfamily protein																	30	gene:MD09G1120000	Pectin lyase-like superfamily protein
	31	gene:MD07G1254200	No annotation									31	gene:MD15G1200000	Leucine-rich repeat (LRR) family protein																	31	gene:MD09G1120200	Pectin lyase-like superfamily protein
	32	gene:MD07G1302300	serine protease inhibitor									32	gene:MD15G1290900	Auxin-responsive GH3 family protein																	32	gene:MD09G1120300	Pectin lyase-like superfamily protein
	33	gene:MD08G1035500	RUB1 conjugating enzyme 1									33	gene:MD16G1091200	xyloglucan:xyloglucosyl transferase 33																	33	gene:MD10G1087900	Leucine-rich repeat (LRR) family protein
	34	gene:MD08G1222400	ENTH/ANTH/VHS superfamily protein									34	gene:MD16G1145200	xyloglucan endotransglucosylase/hydrolase 5																	34	gene:MD10G1113400	pathogenesis-related protein-1-like
	35	gene:MD09G1047400	Pectate lyase family protein									35	gene:MD16G1206700	Indole-3-acetic acid inducible 14																	35	gene:MD10G1113500	pathogenesis-related protein-1-like
	36	gene:MD09G1081700	glycosyl hydrolase family 81 protein									36	gene:MD16G1236000	Pectin lyase-like superfamily protein																	36	gene:MD10G1278400	CBL-interacting protein kinase 20
	37	gene:MD09G1120000	Pectin lyase-like superfamily protein																												37	gene:MD10G1280200	Pollen Ole e 1 allergen and extensin family protein
	38	gene:MD09G1167500	Leucine-rich repeat protein kinase family protein																												38	gene:MD10G1292900	ralf-like 4
	39	gene:MD09G1227400	methyltransferases																												39	gene:MD11G1000300	SKU5 similar 12
	40	gene:MD10G1068400	oxidative stress 3																												40	gene:MD11G1000400	SKU5 similar 12
	41	gene:MD10G1087900	Leucine-rich repeat (LRR) family protein																												41	gene:MD11G1108400	low-molecular-weight cysteine-rich 69
	42	gene:MD10G1124700	SBP (S-ribonuclease binding protein) family protein																												42	gene:MD11G1108800	low-molecular-weight cysteine-rich 69
	43	gene:MD10G1219200	Eukaryotic aspartyl protease family protein																												43	gene:MD11G1113600	low-molecular-weight cysteine-rich 69
	44	gene:MD10G1278700	Leucine-rich repeat protein kinase family protein																												44	gene:MD11G1235200	Wound-responsive family protein
	45	gene:MD11G1000300	SKU5 similar 12																												45	gene:MD11G1261000	Pollen Ole e 1 allergen and extensin family protein
	46	gene:MD11G1108400	low-molecular-weight cysteine-rich 69																												46	gene:MD11G1306900	polygalacturonase 4
	47	gene:MD11G1221800	Protein kinase superfamily protein																												47	gene:MD12G1061400	low-molecular-weight cysteine-rich 69
	48	gene:MD11G1278600	emp24/gp25L/p24 family/GOLD family protein																												48	gene:MD12G1061700	low-molecular-weight cysteine-rich 69
	49	gene:MD12G1024600	alpha carbonic anhydrase 1																												49	gene:MD12G1065900	arabinogalactan protein 23
	50	gene:MD12G1055000	Protein kinase superfamily protein																												50	gene:MD12G1121400	low-molecular-weight cysteine-rich 69
	51	gene:MD12G1100400	Protein of unknown function																												51	gene:MD12G1131200	No annotation
	52	gene:MD12G1131200	No annotation																												52	gene:MD13G1011400	low-molecular-weight cysteine-rich 69
	53	gene:MD12G1243200	Protein of unknown function (DUF1685)																												53	gene:MD13G1011500	low-molecular-weight cysteine-rich 69
	54	gene:MD13G1011500	low-molecular-weight cysteine-rich 69																												54	gene:MD13G1011700	low-molecular-weight cysteine-rich 69
	55	gene:MD13G1015400	ENTH/VHS/GAT family protein																												55	gene:MD13G1011800	low-molecular-weight cysteine-rich 69
	56	gene:MD13G1078400	Pectate lyase family protein																												56	gene:MD13G1012000	low-molecular-weight cysteine-rich 69
	57	gene:MD13G1111400	B12D protein																												57	gene:MD13G1012100	low-molecular-weight cysteine-rich 69
	58	gene:MD13G1162300	Chaperone DnaJ-domain superfamily protein																												58	gene:MD13G1078400	Pectate lyase family protein
	59	gene:MD13G1164800	Plant invertase/pectin methylesterase inhibitor superfamily																												59	gene:MD13G1111000	B12D protein
	60	gene:MD13G1190200	Major facilitator superfamily protein																												60	gene:MD13G1111400	B12D protein
	61	gene:MD13G1232600	Leucine-rich repeat protein kinase family protei																												61	gene:MD13G1164500	Plant invertase/pectin methylesterase inhibitor superfamily
	62	gene:MD14G1035900	HVA22-like protein J																												62	gene:MD13G1164600	Plant invertase/pectin methylesterase inhibitor superfamily
	63	gene:MD14G1061400	low-molecular-weight cysteine-rich 69																												63	gene:MD13G1164700	Plant invertase/pectin methylesterase inhibitor superfamily
	64	gene:MD14G1098100	Calcium-dependent lipid-binding (CaLB domain) family protein																												64	gene:MD14G1021900	Late embryogenesis abundant (LEA) hydroxyproline-rich glycoprotein family
	65	gene:MD14G1145700	NAD(P)-binding Rossmann-fold superfamily protein																												65	gene:MD14G1028500	cell wall invertase 2
	66	gene:MD14G1185700	Peroxidase superfamily protein																												66	gene:MD14G1045700	SPX (SYG1/Pho81/XPR1) domain-containing protein / zinc finger (C3HC4-type RING finger) protein-related
	67	gene:MD15G1013700	glycosyl hydrolase 9B5																												67	gene:MD14G1061900	low-molecular-weight cysteine-rich 69
	68	gene:MD15G1030800	Protein of unknown function (DUF620)																												68	gene:MD14G1062100	low-molecular-weight cysteine-rich 69
	69	gene:MD15G1105300	Protein kinase protein with adenine nucleotide alpha hydrolases-like domain																												69	gene:MD14G1073000	low-molecular-weight cysteine-rich 68
	70	gene:MD15G1155300	SHV3-like 5																												70	gene:MD14G1098100	Calcium-dependent lipid-binding (CaLB domain) family protein
	71	gene:MD15G1201800	arabinogalactan protein 20																												71	gene:MD14G1098800	GATA type zinc finger transcription factor family protein
	72	gene:MD15G1262800	Protein of unknown function																												72	gene:MD15G1025800	No annotation
	73	gene:MD15G1326600	Late embryogenesis abundant (LEA) hydroxyproline-rich glycoprotein family																												73	gene:MD15G1109400	FASCICLIN-like arabinogalactan protein 14 precursor
	74	gene:MD15G1415800	ENTH/ANTH/VHS superfamily protein																												74	gene:MD15G1109500	FASCICLIN-like arabinogalactan protein 14 precursor
	75	gene:MD16G1008800	low-molecular-weight cysteine-rich 68																												75	gene:MD15G1383600	methyltransferases
	76	gene:MD16G1078000	Pectate lyase family protein																												76	gene:MD15G1417000	No annotation
	77	gene:MD16G1098800	Peroxidase superfamily protein																												77	gene:MD16G1008800	low-molecular-weight cysteine-rich 68
	78	gene:MD16G1153400	Pectin lyase-like superfamily protein																												78	gene:MD16G1078000	Pectate lyase family protein
	79	gene:MD16G1163200	polygalacturonase 4																												79	gene:MD16G1078100	Pectate lyase family protein
	80	gene:MD16G1190300	Major facilitator superfamily protein																												80	gene:MD16G1111000	B12D protein
	81	gene:MD16G1231600	Late embryogenesis abundant protein (LEA) family protein																												81	gene:MD16G1163200	polygalacturonase 4
	82	gene:MD16G1274300	Protein of unknown function																												82	gene:MD16G1164200	Plant invertase/pectin methylesterase inhibitor superfamily
	83	gene:MD17G1070000	No annotation																												83	gene:MD16G1164300	Plant invertase/pectin methylesterase inhibitor superfamily
	84	gene:MD17G1082100	calcium-dependent protein kinase 24																												84	gene:MD17G1047500	Pectate lyase family protein
	85	gene:MD17G1204300	late embryogenesis abundant protein-related / LEA protein-related																												85	gene:MD17G1283800	Plant invertase/pectin methylesterase inhibitor superfamily
	86	gene:MD17G1251200	F-box family protein
	87	gene:MD00G1029000	HSP40/DnaJ peptide-binding protein
	88	gene:MD00G1093900	GDSL-like Lipase/Acylhydrolase superfamily protein
	89	gene:MD00G1136700	UDP-Glycosyltransferase superfamily protein
	90	gene:MD00G1176800	MATE efflux family protein
	91	gene:MD00G1205500	Ubiquitin-conjugating enzyme family protein
	92	gene:MD01G1054500	GATA type zinc finger transcription factor family protein
	93	gene:MD01G1124700	RUB1 conjugating enzyme 1
	94	gene:MD01G1223500	Calcium-binding EF hand family protein
	95	gene:MD02G1010300	SHV3-like 5
	96	gene:MD02G1049400	acetyl-CoA carboxylase carboxyl transferase subunit beta
	97	gene:MD02G1104300	Plant invertase/pectin methylesterase inhibitor superfamily
	98	gene:MD02G1149900	proline-rich extensin-like receptor kinase 4
	99	gene:MD02G1236800	Late embryogenesis abundant protein
	100	gene:MD03G1046100	Protein of unknown function (DUF607)
	101	gene:MD03G1164700	interacting protein 4 (RIN4) family protein
	102	gene:MD03G1210400	ubiquitin 11
	103	gene:MD03G1291400	polygalacturonase 4
	104	gene:MD04G1089400	alpha carbonic anhydrase 7
	105	gene:MD04G1195600	Protein of unknown function (DUF3511)
	106	gene:MD04G1240600	Late embryogenesis abundant protein (LEA) family protei
	107	gene:MD05G1060800	Malectin/receptor-like protein kinase family protein
	108	gene:MD05G1080300	Leucine-rich repeat (LRR) family protein
	109	gene:MD05G1132900	O-fucosyltransferase family protein
	110	gene:MD05G1258400	Calcium-binding EF-hand family protein
	111	gene:MD05G1301300	Pollen Ole e 1 allergen and extensin family protein
	112	gene:MD06G1056200	calmodulin 5
	113	gene:MD06G1095200	VIRB2-interacting protein 2
	114	gene:MD06G1188600	Pectate lyase family protein
	115	gene:MD07G1036900	DNAJ heat shock family protein
	116	gene:MD07G1151300	hydroxyproline-rich glycoprotein family protein
	117	gene:MD07G1269800	actin depolymerizing factor 7
	118	gene:MD07G1309800	Phosphate-responsive 1 family protein
	119	gene:MD08G1072800	glycosyl hydrolase 9A4
	120	gene:MD08G1223500	No annotation
	121	gene:MD09G1056500	CDC2C
	122	gene:MD09G1084500	tRNA-Gly
	123	gene:MD09G1120200	Pectin lyase-like superfamily protein
	124	gene:MD09G1176600	Dormancy/auxin associated family protein
	125	gene:MD09G1227500	methyltransferases
	126	gene:MD10G1068600	Malectin/receptor-like protein kinase family protein
	127	gene:MD10G1089400	RNA-binding protein
	128	gene:MD10G1180200	ROP-interactive CRIB motif-containing protein 6
	129	gene:MD10G1255000	multidrug resistance-associated protein 1
	130	gene:MD10G1280200	Pollen Ole e 1 allergen and extensin family protein
	131	gene:MD11G1000400	SKU5 similar 12
	132	gene:MD11G1108800	low-molecular-weight cysteine-rich 69
	133	gene:MD11G1224600	COBRA-like protein 10 precursor
	134	gene:MD11G1291900	galacturonosyltransferase-like 4
	135	gene:MD12G1035000	Late embryogenesis abundant (LEA) hydroxyproline-rich glycoprotein family
	136	gene:MD12G1061400	low-molecular-weight cysteine-rich 69
	137	gene:MD12G1105000	Barwin-like endoglucanases superfamily protein
	138	gene:MD12G1131300	CAP Cysteine-rich secretory proteins
	139	gene:MD12G1243300	Malectin/receptor-like protein kinase family protein
	140	gene:MD13G1011700	Note=low-molecular-weight cysteine-rich 69
	141	gene:MD13G1025400	NOD26-like intrinsic protein 4
	142	gene:MD13G1086200	Peroxidase superfamily protein
	143	gene:MD13G1115600	Protein of unknown function
	144	gene:MD13G1163700	polygalacturonase 4
	145	gene:MD13G1176500	Protein kinase superfamily protein
	146	gene:MD13G1219000	Protein of unknown function (DUF810)
	147	gene:MD13G1235500	Phospholipase A2 family protein
	148	gene:MD14G1037700	hydroxyproline-rich glycoprotein family protein
	149	gene:MD14G1061900	low-molecular-weight cysteine-rich 69
	150	gene:MD14G1098800	GATA type zinc finger transcription factor family protein
	151	gene:MD14G1159400	beta glucosidase 13
	152	gene:MD14G1189800	Protein of unknown function
	153	gene:MD15G1017000	ATP binding microtubule motor family protein
	154	gene:MD15G1049000	glycosyl hydrolase 9A4
	155	gene:MD15G1109400	FASCICLIN-like arabinogalactan protein 14 precursor
	156	gene:MD15G1161000	RING/U-box superfamily protein
	157	gene:MD15G1220000	Leucine-rich repeat protein kinase family protein
	158	gene:MD15G1264500	Protein kinase superfamily protein
	159	gene:MD15G1354100	flavonol synthase 1
	160	gene:MD15G1417000	No annotation
	161	gene:MD16G1013500	Calcineurin-like metallo-phosphoesterase superfamily protein
	162	gene:MD16G1078100	Pectate lyase family protein
	163	gene:MD16G1111000	B12D protein
	164	gene:MD16G1154400	Malectin/receptor-like protein kinase family protein
	165	gene:MD16G1164200	Plant invertase/pectin methylesterase inhibitor superfamily
	166	gene:MD16G1220800	Protein phosphatase 2C family protein
	167	gene:MD16G1238200	Leucine-rich repeat protein kinase family protein
	168	gene:MD17G1002700	cation/hydrogen exchanger 15
	169	gene:MD17G1070100	Late embryogenesis abundant protein (LEA) family protein
	170	gene:MD17G1094100	Translation initiation factor SUI1 family protein
	171	gene:MD17G1220200	H(+)-ATPase 9
	172	gene:MD17G1257600	Calcium-binding EF-hand family protein
	173	gene:MD00G1040900	myo-inositol-1-phosphate synthase 3
	174	gene:MD00G1098100	Late embryogenesis abundant protein
	175	gene:MD00G1139500	RUB1 conjugating enzyme 1
	176	gene:MD00G1192300	RUB1 conjugating enzyme 1
	177	gene:MD01G1021200	O-Glycosyl hydrolases family 17 protein
	178	gene:MD01G1071800	Late embryogenesis abundant protein
	179	gene:MD01G1170300	thioredoxin H-type 9
	180	gene:MD01G1224000	Protein of unknown function
	181	gene:MD02G1011600	H(+)-ATPase 8
	182	gene:MD02G1057700	glyoxal oxidase-related protein
	183	gene:MD02G1140800	SEC14-like 12
	184	gene:MD02G1167500	mitogen-activated protein kinase kinase kinase 5
	185	gene:MD02G1290100	DNAJ heat shock family protein
	186	gene:MD03G1049700	Late embryogenesis abundant (LEA) hydroxyproline-rich glycoprotein family
	187	gene:MD03G1165100	calcium-dependent protein kinase 17
	188	gene:MD03G1217100	No annotation
	189	gene:MD03G1299200	Plant invertase/pectin methylesterase inhibitor superfamily protein
	190	gene:MD04G1110100	CAP Cysteine-rich secretory proteins
	191	gene:MD04G1196400	P-loop nucleoside triphosphate hydrolases superfamily protein with CH (Calponin Homology) domain
	192	gene:MD04G1241300	Major facilitator superfamily protein
	193	gene:MD05G1067600	Protein kinase superfamily protein
	194	gene:MD05G1101500	GATA type zinc finger transcription factor family protein
	195	gene:MD05G1193500	PAK-box/P21-Rho-binding family protein
	196	gene:MD05G1284700	RNA-binding protein
	197	gene:MD05G1324600	syntaxin of plants 124
	198	gene:MD06G1076700	Calcium-dependent lipid-binding (CaLB domain) family protein
	199	gene:MD06G1109000	phosphoinositide 4-kinase gamma 4
	200	gene:MD06G1217500	Protein of unknown function
	201	gene:MD07G1078600	Protein of unknown function
	202	gene:MD07G1198400	Glycosyl hydrolases family 17 protein
	203	gene:MD07G1284600	arabinogalactan protein 20
	204	gene:MD08G1012800	tubulin beta-1 chain
	205	gene:MD08G1134300	FASCICLIN-like arabinogalactan protein 14 precursor
	206	gene:MD08G1245500	mitogen-activated protein kinase kinase kinase 16
	207	gene:MD09G1060900	Calcium/lipid-binding (CaLB) phosphatase
	208	gene:MD09G1089400	Late embryogenesis abundant (LEA) hydroxyproline-rich glycoprotein family
	209	gene:MD09G1120300	Pectin lyase-like superfamily protein
	210	gene:MD09G1192800	LOB domain-containing protein 22
	211	gene:MD09G1248000	LORELEI-LIKE-GPI-ANCHORED PROTEIN 1
	212	gene:MD10G1070400	SEC14-like 3
	213	gene:MD10G1095200	glycosyl hydrolase family 35 protein
	214	gene:MD10G1207100	60S acidic ribosomal protein family
	215	gene:MD10G1256000	myosin heavy chain-related
	216	gene:MD10G1292900	ralf-like 4
	217	gene:MD11G1023700	beta glucosidase 13
	218	gene:MD11G1113600	low-molecular-weight cysteine-rich 69
	219	gene:MD11G1235200	Wound-responsive family protein
	220	gene:MD11G1306900	polygalacturonase 4
	221	gene:MD12G1045200	Protein of unknown function
	222	gene:MD12G1061700	low-molecular-weight cysteine-rich 69
	223	gene:MD12G1105400	expansin A9
	224	gene:MD12G1180700	Protein phosphatase 2C family protein
	225	gene:MD12G1243900	Alba DNA/RNA-binding protein
	226	gene:MD13G1011800	low-molecular-weight cysteine-rich 69
	227	gene:MD13G1063600	general regulatory factor 12
	228	gene:MD13G1092900	Protein kinase superfamily protein
	229	gene:MD13G1153000	Pectin lyase-like superfamily protein
	230	gene:MD13G1164500	Plant invertase/pectin methylesterase inhibitor superfamily
	231	gene:MD13G1178900	galacturonosyltransferase-like 4
	232	gene:MD13G1222100	Calcium-dependent lipid-binding (CaLB domain) family protein
	233	gene:MD13G1272800	Calcium-binding EF-hand family protein
	234	gene:MD14G1044100	Protein of unknown function
	235	gene:MD14G1062100	low-molecular-weight cysteine-rich 69
	236	gene:MD14G1099100	Remorin family protein
	237	gene:MD14G1165000	RPM1-interacting protein 4 (RIN4) family protein
	238	gene:MD14G1195000	Pectate lyase family protein
	239	gene:MD15G1017100	ATP binding microtubule motor family protein
	240	gene:MD15G1055500	protein kinase family protein
	241	gene:MD15G1109500	FASCICLIN-like arabinogalactan protein 14 precursor
	242	gene:MD15G1182200	RHO guanyl-nucleotide exchange factor 8
	243	gene:MD15G1222900	SAUR-like auxin-responsive protein family
	244	gene:MD15G1265400	Protein of unknown function (DUF620)
	245	gene:MD15G1366200	Late embryogenesis abundant (LEA) hydroxyproline-rich glycoprotein family
	246	gene:MD15G1436100	Octicosapeptide/Phox/Bem1p family protein
	247	gene:MD16G1055000	No annotation
	248	gene:MD16G1085600	Peroxidase superfamily protein
	249	gene:MD16G1115600	Protein of unknown function
	250	gene:MD16G1154700	methyltransferases
	251	gene:MD16G1164300	Plant invertase/pectin methylesterase inhibitor superfamily
	252	gene:MD16G1221500	ROP-interactive CRIB motif-containing protein 3
	253	gene:MD16G1240200	Phospholipase A2 family protein
	254	gene:MD17G1047500	Pectate lyase family protein
	255	gene:MD17G1070800	Late embryogenesis abundant protein (LEA) family protein
	256	gene:MD17G1123100	cation exchanger 5
	257	gene:MD17G1222800	CBL-interacting protein kinase 25
	258	gene:MD17G1280400	galactinol synthase 1
	259	gene:MD00G1059900	LOB domain-containing protein 22
	260	gene:MD00G1100800	Protein of unknown function
	261	gene:MD00G1139700	RUB1 conjugating enzyme 1
	262	gene:MD00G1200000	ROP-interactive CRIB motif-containing protein 6
	263	gene:MD01G1027300	Late embryogenesis abundant (LEA) hydroxyproline-rich glycoprotein family
	264	gene:MD01G1073000	Fatty acid/sphingolipid desaturase
	265	gene:MD01G1173200	Pectin lyase-like superfamily protein
	266	gene:MD01G1228900	O-methyltransferase 1
	267	gene:MD02G1017200	Protein of unknown function
	268	gene:MD02G1068000	profilin 5
	269	gene:MD02G1140900	Sec14p-like phosphatidylinositol transfer family protein
	270	gene:MD02G1178400	unknown protein
	271	gene:MD02G1309100	Uncharacterized protein
	272	gene:MD03G1095300	actin-11
	273	gene:MD03G1178500	ADP/ATP carrier 2
	274	gene:MD03G1241700	Pollen Ole e 1 allergen and extensin family protein
	275	gene:MD04G1002800	Ankyrin repeat family protein
	276	gene:MD04G1110200	No annotation
	277	gene:MD04G1219400	DNA-binding storekeeper protein-related transcriptional regulator
	278	gene:MD05G1044200	alpha/beta-Hydrolases superfamily protein
	279	gene:MD05G1072900	Protein of unknown function
	280	gene:MD05G1109900	CAP (Cysteine-rich secretory proteins
	281	gene:MD05G1228900	Sec14p-like phosphatidylinositol transfer family protein
	282	gene:MD05G1294100	Leucine-rich repeat (LRR) family protein
	283	gene:MD06G1005800	Seven transmembrane MLO family protein
	284	gene:MD06G1078000	GATA type zinc finger transcription factor family protein
	285	gene:MD06G1135600	Protein of unknown function
	286	gene:MD06G1226500	beta-6 tubulin
	287	gene:MD07G1130900	Late embryogenesis abundant protein
	288	gene:MD07G1198600	O-Glycosyl hydrolases family 17 protein
	289	gene:MD07G1294200	Calcium-binding EF hand family protein
	290	gene:MD08G1030600	No annotation
	291	gene:MD08G1191100	beta glucosidase 15
	292	gene:MD09G1002100	Protein of unknown function (DUF3754)
	293	gene:MD09G1073400	reversibly glycosylated polypeptide 2
	294	gene:MD09G1092200	calcium-dependent protein kinase 24
	295	gene:MD09G1152400	Xyloglucan endotransglucosylase/hydrolase family protein
	296	gene:MD09G1221300	Late embryogenesis abundant protein (LEA) family protein
	297	gene:MD09G1262700	Calcium-binding EF-hand family protein
	298	gene:MD10G1077600	Protein kinase superfamily protein
	299	gene:MD10G1113400	pathogenesis-related protein-1-like
	300	gene:MD10G1210800	Protein of unknown function
	301	gene:MD10G1272100	Leucine-rich repeat (LRR) family protein
	302	gene:MD10G1302400	syntaxin of plants 12
	303	gene:MD11G1036900	No annotation
	304	gene:MD11G1119800	Protein of unknown function (DUF604
	305	gene:MD11G1235500	Protein of unknown function (DUF1223)
	306	gene:MD11G1307600	Plant invertase/pectin methylesterase inhibitor superfamily protein
	307	gene:MD12G1046800	SPX (SYG1/Pho81/XPR1) domain-containing protein / zinc finger (C3HC4-type RING finger) protein-related
	308	gene:MD12G1065900	arabinogalactan protein 23
	309	gene:MD12G1107800	alpha carbonic anhydrase 7
	310	gene:MD12G1207900	Protein of unknown function (DUF3511)
	311	gene:MD12G1257600	Late embryogenesis abundant protein (LEA) family protein
	312	gene:MD13G1012000	low-molecular-weight cysteine-rich 69
	313	gene:MD13G1065600	nodulin-related protein 1
	314	gene:MD13G1100900	Protein of unknown function
	315	gene:MD13G1154600	Malectin/receptor-like protein kinase family protein
	316	gene:MD13G1164600	Plant invertase/pectin methylesterase inhibitor superfamily
	317	gene:MD13G1189500	Major facilitator superfamily protein
	318	gene:MD13G1226500	Late embryogenesis abundant protein (LEA) family protein
	319	gene:MD14G1021900	Late embryogenesis abundant (LEA) hydroxyproline-rich glycoprotein family
	320	gene:MD14G1045700	SPX (SYG1/Pho81/XPR1) domain-containing protein / zinc finger (C3HC4-type RING finger) protein-related
	321	gene:MD14G1073000	low-molecular-weight cysteine-rich 68
	322	gene:MD14G1101700	actin depolymerizing factor 7
	323	gene:MD14G1175500	No annotation
	324	gene:MD14G1195200	Pectate lyase family protein
	325	gene:MD15G1017200	ATP binding microtubule motor family protein
	326	gene:MD15G1056900	Protein of unknown function
	327	gene:MD15G1114500	ArfGap/RecO-like zinc finger domain-containing protein
	328	gene:MD15G1192100	glyoxal oxidase-related protein
	329	gene:MD15G1224600	Plant invertase/pectin methylesterase inhibitor superfamily
	330	gene:MD15G1300300	No annotation
	331	gene:MD15G1383600	methyltransferases
	332	gene:MD15G1440500	mitogen-activated protein kinase kinase kinase 16
	333	gene:MD16G1062100	general regulatory factor 12
	334	gene:MD16G1093800	root hair specific 10
	335	gene:MD16G1136400	Plant invertase/pectin methylesterase inhibitor superfamily
	336	gene:MD16G1155100	No annotationPlant invertase/pectin methylesterase inhibitor superfamily protein
	337	gene:MD16G1178300	Protein kinase superfamily protein
	338	gene:MD16G1224300	Protein of unknown function (DUF810)
	339	gene:MD16G1261400	tetraspanin 8
	340	gene:MD17G1054000	CDC2C
	341	gene:MD17G1071000	Late embryogenesis abundant protein (LEA) family protein
	342	gene:MD17G1150200	Dormancy/auxin associated family protein
	343	gene:MD17G1229100	FASCICLIN-like arabinogalactan protein 14 precurso
	344	gene:MD17G1283800	Plant invertase/pectin methylesterase inhibitor superfamily
	345	gene:MD00G1069500	Subtilase family protein
	346	gene:MD00G1116200	ralf-like 4
	347	gene:MD00G1140900	phosphoinositide 4-kinase gamma 1
	348	gene:MD00G1203300	RUB1 conjugating enzyme 1
	349	gene:MD01G1038700	GDP dissociation inhibitor family protein / Rab GTPase activator family protein
	350	gene:MD01G1091200	pyrophosphorylase 1
	351	gene:MD01G1201600	actin depolymerizing factor 7
	352	gene:MD01G1231000	serine protease inhibitor
	353	gene:MD02G1019000	glucuronidase 3
	354	gene:MD02G1069300	inositol oxygenase 4
	355	gene:MD02G1146200	late embryogenesis abundant domain-containing protein / LEA domain-containing protein
	356	gene:MD02G1197500	pfkB-like carbohydrate kinase family protein
	357	gene:MD03G1000200	SKU5 similar 12
	358	gene:MD03G1125900	UDP-Glycosyltransferase superfamily protein
	359	gene:MD03G1206400	Protein kinase superfamily protein
	360	gene:MD03G1271300	galacturonosyltransferase-like 4
	361	gene:MD04G1003900	vesicle-associated membrane protein 726
	362	gene:MD04G1151900	cation exchanger 1
	363	gene:MD04G1226100	Protein of unknown function (DUF1685)
	364	gene:MD05G1060100	myosin heavy chain-related
	365	gene:MD05G1073600	Leucine-rich repeat (LRR) family protein
	366	gene:MD05G1110200	CAP (Cysteine-rich secretory proteins
	367	gene:MD05G1240800	Eukaryotic aspartyl protease family protein
	368	gene:MD05G1294200	no annotation
	369	gene:MD06G1010600	Plant self-incompatibility protein S1 family
	370	gene:MD06G1078100	Remorin family protein
	371	gene:MD06G1180500	Peroxidase superfamily protein
	372	gene:MD06G1226700	S-adenosyl-L-methionine-dependent methyltransferases superfamily protein
	373	gene:MD07G1140000	actin depolymerizing factor 8
	374	gene:MD07G1239900	Pectin lyase-like superfamily protein
	375	gene:MD07G1297300	Protein of unknown function
	376	gene:MD08G1034000	Protein of unknown function (DUF620)
	377	gene:MD08G1195700	methyltransferases
	378	gene:MD09G1006300	no annotation
	379	gene:MD09G1080300	Late embryogenesis abundant protein (LEA) family protein
	380	gene:MD09G1107600	Transmembrane protein 97
	381	gene:MD09G1166300	SAUR-like auxin-responsive protein family
	382	gene:MD09G1223600	H(+)-ATPase 9
	383	gene:MD10G1042900	No annotation
	384	gene:MD10G1078900	polyol/monosaccharide transporter 5
	385	gene:MD10G1113500	pathogenesis-related protein-1-like
	386	gene:MD10G1211100	Protein of unknown function
	387	gene:MD10G1278400	CBL-interacting protein kinase 20
	388	gene:MD10G1339700	Plant protein of unknown function (DUF827)
	389	gene:MD11G1081000	Adenine nucleotide alpha hydrolases-like superfamily protein
	390	gene:MD11G1167400	germin-like protein 10
	391	gene:MD11G1261000	Pollen Ole e 1 allergen and extensin family protein
	392	gene:MD12G1008300	No annotation
	393	gene:MD12G1050400	calmodulin-binding family protein
	394	gene:MD12G1088600	Protein of unknown function
	395	gene:MD12G1121400	low-molecular-weight cysteine-rich 69
	396	gene:MD12G1236400	DNA-binding storekeeper protein-related transcriptional regulator
	397	gene:MD13G1011400	low-molecular-weight cysteine-rich 69
	398	gene:MD13G1012100	low-molecular-weight cysteine-rich 69
	399	gene:MD13G1067700	Protein of unknown function (DUF1336)
	400	gene:MD13G1111000	B12D protein
	401	gene:MD13G1155200	methyltransferases
	402	gene:MD13G1164700	Plant invertase/pectin methylesterase inhibitor superfamily
	403	gene:MD13G1190100	Major facilitator superfamily protein
	404	gene:MD13G1231900	Protein kinase superfamily protein
	405	gene:MD14G1028500	cell wall invertase 2
	406	gene:MD14G1054200	Protein kinase superfamily protein
	407	gene:MD14G1094600	no annotation
	408	gene:MD14G1120500	uclacyanin 1
	409	gene:MD14G1183000	Nodulin MtN3 family protein
	410	gene:MD14G1227700	Protein of unknown function
	411	gene:MD15G1025800	no annotation
	412	gene:MD15G1064100	FAD/NAD(P)-binding oxidoreductase family protein;Alias=MD15G0055700
	413	gene:MD15G1144300	Protein of unknown function
	414	gene:MD15G1199600	profilin 5
	415	gene:MD15G1253600	SEC14-like 12
	416	gene:MD15G1316500	no annotations
	417	gene:MD15G1397900	Protein kinase superfamily protein
	418	gene:MD16G1001400	glutamine synthetase 1
	419	gene:MD16G1066600	Protein of unknown function (DUF1336)
	420	gene:MD16G1098700	Peroxidase superfamily protein
	421	gene:MD16G1143400	Protein of unknown function
	422	gene:MD16G1160700	MLP-like protein 423
	423	gene:MD16G1180100	galacturonosyltransferase-like 4
	424	gene:MD16G1227000	Calcium-dependent lipid-binding (CaLB domain) family protein
	425	gene:MD16G1266400	UDP-glucosyl transferase 78D2
	426	gene:MD17G1056300	Calcium/lipid-binding (CaLB) phosphatase
	427	gene:MD17G1078800	Late embryogenesis abundant (LEA) hydroxyproline-rich glycoprotein family
	428	gene:MD17G1160800	Leucine-rich repeat protein kinase family protein
	429	gene:MD17G1240900	LORELEI-LIKE-GPI-ANCHORED PROTEIN 1
