# Supplementary material for: Using RNA-seq to characterize pollen–stigma interactions for pollination studies
Source: Sci Rep. 2021 Mar 23;11:6635. doi: 10.1038/s41598-021-85887-y (PMC7988043; doi:10.1038/s41598-021-85887-y)
Supplement: Supplementary file 3 — Supplementary Information 3. [file 41598_2021_85887_MOESM3_ESM.xlsx]

## Sheet: Sheet1
Supplementary Table S3: SNPs calls results for pollen cultivars
SNP COUNTS PER SAMPLE
Sample	Genotyped	Non reference	Homozygous alternative	Heterozygous	Coding	synonymous_variant	missense_variant/stop_lost	stop_gained/start_lost	Splice donor/acceptor/region	5_prime_UTR_variant	3_prime_UTR_variant	Heterozygous Coding	Heterozygous synonymous_variant	Heterozygous missense_variant/stop_lost	Heterozygous stop_gained/start_lost	Heterozygous Splice donor/acceptor/region	Heterozygous 5_prime_UTR_variant	Heterozygous 3_prime_UTR_variant	Minor allele known (At least 20 samples genotyped)	With the minor allele	With a unique allele	Transitions	Tr/Tv	Homozygous alternative transitions	Tr/Tv homozygous alternative	Heterozygous transitions	Tr/Tv heterozygous	Synonymous transitions	Tr/Tv synonymous	Non synonymous transitions	Tr/Tv non synonymous
Fuji pollen	89757	46670	18909	27761	34877	9531	9713	121	4009	3677	7826	22258	6637	6565	88	1074	2529	5365	0	0	0	25853	1.24	10292	1.19	15561	1.28	6957	2.7	12496	0.97
Granny Smith pollen	89757	51852	25173	26679	38972	10002	11433	228	3983	4294	9032	21313	5817	6744	156	902	2358	5336	0	0	0	27283	1.11	13414	1.14	13869	1.08	7221	2.6	13456	0.87
Mix_pollen	89757	54877	13609	41268	41499	11604	11652	136	3990	4462	9655	32919	10058	9731	116	1021	3722	8271	0	0	0	30958	1.29	7091	1.09	23867	1.37	8530	2.77	15045	1.01
Pink Lady pollen	89757	39504	13828	25676	28942	7943	7719	82	3917	2946	6335	20130	6172	5805	59	986	2244	4864	0	0	0	21969	1.25	7376	1.14	14593	1.32	5856	2.81	10405	0.98
Royal Gala pollen	89757	39910	12938	26972	29425	8377	7832	52	3927	2942	6295	21090	6691	5934	34	1105	2314	5012	0	0	0	22501	1.29	6881	1.14	15620	1.38	6169	2.79	10596	1.01
GENERAL SUMMARY
Count	Biallelic SNPs	Biallelic Indels	Biallelic STRs	Other biallelic	Multiallelic SNVs	Multiallelic Indels	Multiallelic STRs	Other Multiallelic
Variants	89757	7717	1200	0	789	596	281	0
Genotype calls	448785	38585	6000	0	3945	2980	1405	0
Coding variants	68540	6048	869	0	492	516	232	0
SUMMARY Biallelic SNPs
Total:	89757
Coding:	68540
synonymous_variant	17758
missense_variant	21148
stop_lost	76
stop_gained	439
start_lost	16
splice_donor_variant	560
splice_acceptor_variant	444
exonic_splice_region_variant	185
splice_region_variant	3351
5_prime_UTR_variant	7819
3_prime_UTR_variant	16744
Other coding	0
non_coding_transcript_exon_variant	0
upstream_transcript_variant	4177
downstream_transcript_variant	3435
intron_variant	4632
intergenic_variant	8973
Transitions:	47687	Tr/Tv ratio:	1.13
Synonymous transitions:	12711	Synonymous Tr/Tv ratio:	2.52
Non Synonymous transitions:	23913	Non synonymous Tr/Tv ratio:	0.89
