# Supplementary material for: Using RNA-seq to characterize pollen–stigma interactions for pollination studies
Source: Sci Rep. 2021 Mar 23;11:6635. doi: 10.1038/s41598-021-85887-y (PMC7988043; doi:10.1038/s41598-021-85887-y)
Supplement: Supplementary file 4 — Supplementary Information 4. [file 41598_2021_85887_MOESM4_ESM.xlsx]

## Sheet: PollinationEvents_Annotated_fil
Supplementary Table S3: Dataset variants call format file VCF of pollen and pollination treatments at 6 hours
##fileformat=VCFv4.2
##INFO=<ID=CNV,Number=1,Type=Integer,Description="Number of samples with CNVs around this variant">
##INFO=<ID=TA,Number=1,Type=String,Description="Variant annotation based on a gene model">
##INFO=<ID=TID,Number=1,Type=String,Description="Id of the transcript related to the variant annotation">
##INFO=<ID=TGN,Number=1,Type=String,Description="Name of the gene related to the variant annotation">
##INFO=<ID=TCO,Number=1,Type=Float,Description="One based codon position of the start of the variant. The decimal is the codon position">
##INFO=<ID=TACH,Number=1,Type=String,Description="Description of the aminoacid change produced by a non-synonymous mutation. String encoded as reference aminoacid, position and mutated aminoacid">
##INFO=<ID=NS,Number=1,Type=Integer,Description="Number of samples genotyped">
##INFO=<ID=MAF,Number=1,Type=Float,Description="Minor allele frequency">
##INFO=<ID=AN,Number=1,Type=Integer,Description="Number of alleles in called genotypes">
##INFO=<ID=AFS,Number=R,Type=Integer,Description="Allele counts over the population for all alleles, including the reference">
##INFO=<ID=TYPE,Number=1,Type=String,Description="Type of variant">
##INFO=<ID=FS,Number=1,Type=Float,Description="Phred-scaled p-value using Fisher's exact test to detect strand bias">
##FORMAT=<ID=GT,Number=1,Type=String,Description="Genotype">
##FORMAT=<ID=PL,Number=G,Type=Integer,Description="Phred-scaled genotype likelihoods rounded to the closest integer">
##FORMAT=<ID=GQ,Number=1,Type=Integer,Description="Genotype quality">
##FORMAT=<ID=DP,Number=1,Type=Integer,Description="Read depth">
##FORMAT=<ID=ADP,Number=R,Type=Integer,Description="Counts for observed alleles, including the reference allele">
##FORMAT=<ID=BSDP,Number=4,Type=Integer,Description="Number of base calls (depth) for the 4 nucleotides in called SNVs sorted as A,C,G,T">
##FORMAT=<ID=ACN,Number=R,Type=Integer,Description="Predicted copy number of each allele taking into account the prediction of number of copies of the region surrounding the variant">
#CHROM	POS	ID	REF	ALT	QUAL	FILTER	INFO	FORMAT	1V6A	1V6B	1V6C	5V6A	5V6B	5V6C	Auto6A	Auto6B	Auto6C	ControlA	ControlB	ControlC	Cross6A	Cross6B	Cross6C	Mix6A	Mix6B	Mix6C	Mix_pollen	Pollen_FJ	Pollen_GS	Pollen_PL	Pollen_RG
Chr11	980	.	G	A	255	.	NS=23;AN=2;AFS=42,4;MAF=0.09;TA=missense_variant;TID=mRNA:MD11G1000100;TGN=MD11G1000100;TCO=1403.2;TACH=P1403L	GT:PL:GQ:DP:BSDP:ACN	0/0:0,163,1868:255:54:0,0,54,0:2,0	0/0:0,151,1739:255:50:0,0,50,0:2,0	0/0:0,111,1287:138:37:0,0,37,0:2,0	0/0:1,109,1228:135:36:0,0,36,0:2,0	0/0:0,139,1599:255:46:0,0,46,0:2,0	0/0:1,139,1580:255:46:0,0,46,0:2,0	0/0:0,139,1599:255:46:0,0,46,0:2,0	0/0:1,145,1650:255:48:0,0,48,0:2,0	0/0:0,166,1902:255:55:0,0,55,0:2,0	0/0:0,163,1878:255:54:0,0,54,0:2,0	0/0:0,148,1704:255:49:0,0,49,0:2,0	0/0:0,93,1078:120:31:0,0,31,0:2,0	0/0:1,121,1372:148:40:0,0,40,0:2,0	0/0:0,157,1808:255:52:0,0,52,0:2,0	0/0:0,111,1282:138:37:0,0,37,0:2,0	0/0:70,136,1495:98:45:2,0,43,0:2,0	0/1:274,124,1128:118:41:8,0,33,0:1,1	0/0:70,108,1177:71:36:2,0,34,0:2,0	0/1:243,36,174:106:12:7,0,5,0:1,1	0/1:572,94,487:255:31:17,0,14,0:1,1	0/1:278,39,174:103:13:8,0,5,0:1,1	0/0:0,78,904:105:26:0,0,26,0:2,0	0/0:0,81,939:108:27:0,0,27,0:2,0
Chr11	997	.	A	G	255	.	NS=23;AN=2;AFS=26,20;MAF=0.43;TA=synonymous_variant;TID=mRNA:MD11G1000100;TGN=MD11G1000100;TCO=1397.3;TACH=LA1397LA	GT:PL:GQ:DP:BSDP:ACN	0/1:661,160,1172:255:53:34,0,19,0:1,1	0/1:696,154,1068:255:51:31,0,20,0:1,1	0/1:522,108,725:255:36:21,0,15,0:1,1	0/1:765,118,586:255:39:17,0,22,0:1,1	0/1:324,148,1356:144:49:39,0,10,0:1,1	0/1:795,151,929:255:50:27,0,23,0:1,1	0/1:869,145,795:255:48:23,0,25,0:1,1	0/1:1321,163,557:255:54:16,0,38,0:1,1	0/1:731,175,1258:255:58:37,0,21,0:1,1	0/1:830,169,1113:255:56:32,0,24,0:1,1	0/1:920,160,905:255:53:26,0,27,0:1,1	0/1:725,127,730:255:42:21,0,21,0:1,1	0/1:557,127,880:255:42:26,0,16,0:1,1	0/1:1217,184,899:255:61:26,0,35,0:1,1	0/1:592,127,850:255:42:25,0,17,0:1,1	0/1:626,139,974:255:46:28,0,18,0:1,1	0/1:383,124,1043:255:41:30,0,11,0:1,1	0/1:626,127,825:255:42:24,0,18,0:1,1	0/0:0,36,417:63:12:12,0,0,0:2,0	0/0:0,111,1287:138:37:37,0,0,0:2,0	0/0:0,48,556:75:16:16,0,0,0:2,0	0/1:522,78,373:255:26:11,0,15,0:1,1	0/1:487,87,522:255:29:15,0,14,0:1,1
Chr11	2798	.	A	T	255	.	NS=23;AN=2;AFS=26,20;MAF=0.43;TA=synonymous_variant;TID=mRNA:MD11G1000100;TGN=MD11G1000100;TCO=1114.3;TACH=AE1114AE	GT:PL:GQ:DP:BSDP:ACN	0/1:695,111,591:255:37:17,0,0,20:1,1	0/1:626,111,661:255:37:19,0,0,18:1,1	0/1:830,136,706:255:45:21,0,0,24:1,1	0/1:974,148,725:255:49:21,0,0,28:1,1	0/1:696,106,498:255:35:15,0,0,20:1,1	0/1:746,121,503:255:36:14,1,0,21:1,1	0/1:696,115,621:255:38:18,0,0,20:1,1	0/1:656,121,730:255:40:21,0,0,19:1,1	0/1:522,105,695:255:35:20,0,0,15:1,1	0/1:696,121,696:255:40:20,0,0,20:1,1	0/1:869,115,452:255:38:13,0,0,25:1,1	0/1:174,42,308:100:14:9,0,0,5:1,1	0/1:695,105,517:255:35:15,0,0,20:1,1	0/1:626,118,730:255:39:21,0,0,18:1,1	0/1:522,69,278:255:23:8,0,0,15:1,1	0/1:278,72,556:255:24:16,0,0,8:1,1	0/1:487,78,417:255:26:12,0,0,14:1,1	0/1:607,100,522:255:33:15,0,0,18:1,1	0/0:35,69,765:66:23:22,0,0,1:2,0	0/0:0,45,522:72:15:15,0,0,0:2,0	0/0:0,33,382:60:11:11,0,0,0:2,0	0/1:551,75,313:255:25:9,0,0,16:1,1	0/1:417,69,383:255:23:11,0,0,12:1,1
Chr11	5671	.	T	C	255	.	NS=23;AN=2;AFS=26,20;MAF=0.43;TA=synonymous_variant;TID=mRNA:MD11G1000100;TGN=MD11G1000100;TCO=680.3;TACH=EG680EG	GT:PL:GQ:DP:BSDP:ACN	0/1:626,145,1038:255:48:0,18,0,30:1,1	0/1:869,154,894:255:51:0,25,0,26:1,1	0/1:556,112,720:255:37:0,16,0,21:1,1	0/1:626,102,556:255:34:0,18,0,16:1,1	0/1:765,124,651:255:41:0,22,0,19:1,1	0/1:345,76,464:255:25:0,11,0,14:1,1	0/1:677,136,841:255:45:0,20,0,25:1,1	0/1:348,81,586:255:27:0,10,0,17:1,1	0/1:974,121,417:255:40:0,28,0,12:1,1	0/1:835,139,717:255:46:0,24,0,22:1,1	0/1:765,145,880:255:48:0,22,0,26:1,1	0/1:243,36,174:106:12:0,7,0,5:1,1	0/1:463,88,517:255:29:0,14,0,15:1,1	0/1:850,124,552:255:41:0,25,0,16:1,1	0/1:155,70,503:53:19:1,4,0,14:1,1	0/1:348,112,910:255:37:0,10,0,27:1,1	0/1:556,102,626:255:34:0,16,0,18:1,1	0/1:661,136,904:255:45:0,19,0,26:1,1	0/0:0,24,278:51:8:0,0,0,8:2,0	0/0:0,30,348:57:10:0,0,0,10:2,0	0/0:0,30,329:57:10:0,0,0,10:2,0	0/1:313,54,313:255:18:0,9,0,9:1,1	0/1:239,93,820:113:31:0,7,0,24:1,1
Chr11	19530	.	A	G	44	.	NS=23;AN=2;AFS=45,1;MAF=0.02;TA=missense_variant;TID=mRNA:MD11G1000100;TGN=MD11G1000100;TCO=427.1;TACH=F427L	GT:PL:GQ:DP:BSDP:ACN	0/0:0,72,830:99:24:24,0,0,0:2,0	0/0:0,72,835:99:24:24,0,0,0:2,0	0/0:0,57,642:84:19:19,0,0,0:2,0	0/0:0,57,656:84:19:19,0,0,0:2,0	0/0:0,54,621:81:18:18,0,0,0:2,0	0/0:1,97,1075:123:32:32,0,0,0:2,0	0/0:0,96,1108:123:32:32,0,0,0:2,0	0/0:0,39,452:66:13:13,0,0,0:2,0	0/0:0,73,816:99:24:24,0,0,0:2,0	0/0:0,84,974:111:28:28,0,0,0:2,0	0/0:0,70,781:96:23:23,0,0,0:2,0	0/0:0,42,487:69:14:14,0,0,0:2,0	0/1:139,63,591:44:21:17,0,4,0:1,1	0/0:0,84,969:111:28:28,0,0,0:2,0	0/0:0,51,591:78:17:17,0,0,0:2,0	0/0:0,72,835:99:24:24,0,0,0:2,0	0/0:0,63,730:90:21:21,0,0,0:2,0	0/0:0,57,651:84:19:19,0,0,0:2,0	0/0:0,42,487:69:14:14,0,0,0:2,0	0/0:0,30,348:57:10:10,0,0,0:2,0	0/0:0,45,522:72:15:15,0,0,0:2,0	0/0:0,42,482:69:14:14,0,0,0:2,0	0/0:0,39,428:66:13:13,0,0,0:2,0
Chr11	21759	.	G	C	255	.	NS=23;AN=2;AFS=45,1;MAF=0.02;TA=missense_variant;TID=mRNA:MD11G1000100;TGN=MD11G1000100;TCO=200.2;TACH=S200C	GT:PL:GQ:DP:BSDP:ACN	0/0:1,109,1223:135:36:0,0,36,0:2,0	0/0:0,51,586:78:17:0,0,17,0:2,0	0/0:0,136,1550:255:45:0,0,45,0:2,0	0/0:1,103,1153:129:34:0,0,34,0:2,0	0/0:0,78,899:105:26:0,0,26,0:2,0	0/0:35,86,626:51:18:1,0,17,0:2,0	0/0:0,79,880:105:26:0,0,26,0:2,0	0/0:0,69,795:96:23:0,0,23,0:2,0	0/0:0,121,1381:148:40:0,0,40,0:2,0	0/0:0,99,1147:126:33:0,0,33,0:2,0	0/0:0,88,979:114:29:0,0,29,0:2,0	0/0:0,18,209:45:6:0,0,6,0:2,0	0/0:0,90,1023:117:30:0,0,30,0:2,0	0/0:0,72,835:99:24:0,0,24,0:2,0	0/0:1,124,1383:150:41:0,0,41,0:2,0	0/0:0,87,1003:114:29:0,0,29,0:2,0	0/0:16,139,1431:142:42:0,0,41,1:2,0	0/0:0,36,407:63:12:0,0,12,0:2,0	0/0:0,36,412:63:12:0,0,12,0:2,0	0/0:0,69,800:96:23:0,0,23,0:2,0	0/1:243,42,243:255:14:0,7,7,0:1,1	0/0:0,48,556:75:16:0,0,16,0:2,0	0/0:0,27,313:54:9:0,0,9,0:2,0
Chr11	21809	.	T	C	255	.	NS=23;AN=2;AFS=26,20;MAF=0.43;TA=synonymous_variant;TID=mRNA:MD11G1000100;TGN=MD11G1000100;TCO=183.3;TACH=ED183ED	GT:PL:GQ:DP:BSDP:ACN	0/1:1098,148,591:255:49:0,32,0,17:1,1	0/1:790,109,442:255:36:0,23,0,13:1,1	0/1:678,134,778:255:44:0,20,0,24:1,1	0/1:541,96,556:255:32:0,16,0,16:1,1	0/1:578,119,573:255:35:0,17,1,17:1,1	0/1:273,81,656:255:27:0,8,0,19:1,1	0/1:551,130,939:255:43:0,16,0,27:1,1	0/1:507,96,586:255:32:0,15,0,17:1,1	0/1:477,133,1038:255:44:0,14,0,30:1,1	0/1:581,118,760:255:39:0,17,0,22:1,1	0/1:591,99,551:255:33:0,17,0,16:1,1	0/1:214,33,139:74:11:0,7,0,4:1,1	0/1:448,79,418:255:26:0,14,0,12:1,1	0/1:463,112,800:255:37:0,14,0,23:1,1	0/1:274,124,1123:118:41:0,8,0,33:1,1	0/1:477,109,750:255:36:0,14,0,22:1,1	0/1:711,151,1004:255:50:0,21,0,29:1,1	0/1:244,90,785:121:30:0,7,0,23:1,1	0/0:0,45,507:72:15:0,0,0,15:2,0	0/0:0,81,939:108:27:0,0,0,27:2,0	0/0:0,48,537:75:16:0,0,0,16:2,0	0/1:174,36,243:106:12:0,5,0,7:1,1	0/1:238,66,522:140:22:0,7,0,15:1,1
Chr11	71179	.	C	T	255	.	NS=23;AN=2;AFS=40,6;MAF=0.13;TA=synonymous_variant;TID=mRNA:MD11G1000400;TGN=MD11G1000400;TCO=8.1;TACH=L8L	GT:PL:GQ:DP:BSDP:ACN	0/0:2,682,7791:255:226:0,226,0,0:2,0	0/0:36,713,7838:255:226:0,225,1,0:2,0	0/0:1,684,7878:255:227:0,227,0,0:2,0	0/0:1,711,8206:255:236:0,236,0,0:2,0	0/0:1,711,8166:255:236:0,236,0,0:2,0	0/0:2,724,8297:255:240:0,240,0,0:2,0	0/0:31,717,8207:255:238:0,237,0,1:2,0	0/0:1,717,8266:255:238:0,238,0,0:2,0	0/0:1,717,8247:255:238:0,238,0,0:2,0	0/0:0,84,964:111:28:0,28,0,0:2,0	0/0:1,533,6145:255:177:0,177,0,0:2,0	0/0:0,36,412:63:12:0,12,0,0:2,0	0/0:1,726,8370:255:241:0,241,0,0:2,0	0/0:1,741,8535:255:246:0,246,0,0:2,0	0/0:37,709,8073:255:235:0,234,0,1:2,0	0/1:2689,712,5476:255:236:0,158,0,78:1,1	0/1:3207,736,5207:255:244:0,150,0,94:1,1	0/1:3210,705,4869:255:234:0,140,0,94:1,1	0/1:3434,745,5074:255:247:0,147,0,100:1,1	0/1:4384,748,4150:255:248:0,120,0,128:1,1	0/1:3961,733,4294:255:239:0,123,1,115:1,1	0/0:1,738,8514:255:245:0,245,0,0:2,0	0/0:1,738,8500:255:245:0,245,0,0:2,0
Chr11	71398	.	G	T	255	.	NS=23;AN=2;AFS=28,18;MAF=0.39;TA=missense_variant;TID=mRNA:MD11G1000400;TGN=MD11G1000400;TCO=81.1;TACH=V81L	GT:PL:GQ:DP:BSDP:ACN	0/1:3767,700,4201:255:232:0,0,123,109:1,1	0/1:3832,715,4314:255:237:0,0,125,112:1,1	0/1:3544,724,4701:255:240:0,0,136,104:1,1	0/1:4118,720,4168:255:239:0,0,120,119:1,1	0/1:3786,718,4443:255:238:0,0,129,109:1,1	0/1:3444,733,4920:255:243:0,0,143,100:1,1	0/1:3460,727,4854:255:241:0,0,140,101:1,1	0/1:4056,721,4189:255:239:0,0,121,118:1,1	0/1:3828,715,4328:255:237:0,0,125,112:1,1	0/1:278,42,209:135:14:0,0,6,8:1,1	0/1:2417,535,3610:255:177:0,0,106,71:1,1	0/1:190,51,383:106:17:0,0,11,6:1,1	0/1:3910,735,4537:255:244:0,0,131,113:1,1	0/1:4034,742,4447:255:246:0,0,129,117:1,1	0/1:4120,700,3832:255:232:0,0,112,120:1,1	0/0:400,709,7700:255:235:0,0,223,12:2,0	0/1:970,745,7576:255:247:0,0,219,28:1,1	0/0:518,727,7820:255:241:0,0,226,15:2,0	0/0:726,744,7833:50:247:0,0,226,21:2,0	0/0:36,741,8504:255:246:0,0,245,1:2,0	0/0:17,739,8451:255:245:0,0,244,1:2,0	0/1:4119,751,4478:255:249:0,0,130,119:1,1	0/1:4284,748,4225:255:248:0,0,123,125:1,1
Chr11	71439	.	A	G	255	.	NS=23;AN=2;AFS=26,20;MAF=0.43;TA=synonymous_variant;TID=mRNA:MD11G1000400;TGN=MD11G1000400;TCO=94.3;TACH=QD94QD	GT:PL:GQ:DP:BSDP:ACN	0/1:3752,724,4478:255:240:131,0,109,0:1,1	0/1:3693,736,4690:255:244:137,0,107,0:1,1	0/1:3505,746,4885:255:247:146,0,101,0:1,1	0/1:4165,749,4297:255:248:128,0,120,0:1,1	0/1:3543,745,4950:255:247:145,0,102,0:1,1	0/1:3643,748,4832:255:248:143,0,105,0:1,1	0/1:3543,745,4983:255:247:145,0,102,0:1,1	0/1:3910,751,4660:255:249:136,0,113,0:1,1	0/1:4031,748,4464:255:248:132,0,116,0:1,1	0/1:209,42,278:135:14:8,0,6,0:1,1	0/1:2713,573,3802:255:190:112,0,78,0:1,1	0/1:278,63,452:255:21:13,0,8,0:1,1	0/1:3724,749,4685:255:248:141,0,107,0:1,1	0/1:3976,754,4627:255:250:135,0,115,0:1,1	0/1:3966,715,4184:255:237:122,0,115,0:1,1	0/1:884,756,7469:96:246:220,0,25,1:1,1	0/1:977,752,7481:255:249:221,0,28,0:1,1	0/1:907,745,7549:130:247:221,0,26,0:1,1	0/0:663,751,7866:120:249:230,0,19,0:2,0	0/0:107,754,8388:255:250:247,0,3,0:2,0	0/0:39,755,8401:255:250:249,0,1,0:2,0	0/1:4196,755,4355:255:250:128,0,122,0:1,1	0/1:4270,755,4217:255:250:127,0,123,0:1,1
Chr11	71485	.	T	C	255	.	NS=23;AN=2;AFS=29,17;MAF=0.37;TA=missense_variant;TID=mRNA:MD11G1000400;TGN=MD11G1000400;TCO=110.1;TACH=F110L	GT:PL:GQ:DP:BSDP:ACN	0/1:3420,694,4503:255:230:0,99,0,131:1,1	0/1:3252,701,4551:255:228:1,93,0,134:1,1	0/1:3027,724,5238:255:240:0,87,0,153:1,1	0/1:3548,721,4706:255:239:0,102,0,137:1,1	0/1:3508,729,4834:255:242:0,101,0,141:1,1	0/1:3615,718,4539:255:238:0,105,0,133:1,1	0/1:3722,726,4616:255:241:0,107,0,134:1,1	0/1:3663,724,4568:255:240:0,106,0,134:1,1	0/1:4066,727,4248:255:241:0,118,0,123:1,1	0/1:209,39,238:138:13:0,6,0,7:1,1	0/1:2297,493,3239:255:163:0,66,0,97:1,1	0/1:209,57,433:120:19:0,6,0,13:1,1	0/1:4034,729,4343:255:242:0,116,0,126:1,1	0/1:3896,748,4681:255:248:0,112,0,136:1,1	0/1:4070,703,3942:255:233:0,117,0,116:1,1	0/0:399,748,8063:255:244:1,11,0,232:2,0	0/0:662,748,7910:117:248:0,19,0,229:2,0	0/0:698,718,7469:52:238:0,20,0,218:2,0	0/0:663,745,7841:114:247:0,19,0,228:2,0	0/0:141,738,8341:255:245:0,4,0,241:2,0	0/0:36,745,8515:255:247:0,1,0,246:2,0	0/1:4015,748,4552:255:248:0,116,0,132:1,1	0/1:3842,739,4602:255:245:0,111,0,134:1,1
Chr11	71731	.	C	T	255	.	NS=23;AN=2;AFS=40,6;MAF=0.13;TA=synonymous_variant;TID=mRNA:MD11G1000400;TGN=MD11G1000400;TCO=192.1;TACH=L192L	GT:PL:GQ:DP:BSDP:ACN	0/0:2,661,7528:255:219:0,219,0,0:2,0	0/0:17,667,7482:255:217:1,216,0,0:2,0	0/0:1,645,7387:255:214:0,214,0,0:2,0	0/0:1,735,8464:255:244:0,244,0,0:2,0	0/0:1,717,8256:255:238:0,238,0,0:2,0	0/0:53,738,7901:255:230:2,228,0,0:2,0	0/0:1,720,8305:255:239:0,239,0,0:2,0	0/0:2,703,8049:255:233:0,233,0,0:2,0	0/0:1,732,8449:255:243:0,243,0,0:2,0	0/0:0,15,174:42:5:0,5,0,0:2,0	0/0:1,305,3493:255:101:0,101,0,0:2,0	0/0:0,21,224:48:7:0,7,0,0:2,0	0/0:17,742,8381:255:242:1,241,0,0:2,0	0/0:1,726,8375:255:241:0,241,0,0:2,0	0/0:2,645,7388:255:214:0,214,0,0:2,0	0/1:3072,715,5094:255:237:0,148,0,89:1,1	0/1:2976,738,5529:255:245:0,159,0,86:1,1	0/1:3121,730,5227:255:242:0,151,0,91:1,1	0/1:3580,730,4765:255:242:0,137,0,105:1,1	0/1:3851,732,4566:255:243:0,132,0,111:1,1	0/1:4666,736,3757:255:244:0,108,0,136:1,1	0/0:1,747,8618:255:248:0,248,0,0:2,0	0/0:1,747,8598:255:248:0,248,0,0:2,0
Chr11	71982	.	G	T	255	.	NS=23;AN=2;AFS=39,7;MAF=0.15;TA=missense_variant;TID=mRNA:MD11G1000400;TGN=MD11G1000400;TCO=275.3;TACH=KD275ND	GT:PL:GQ:DP:BSDP:ACN	0/0:2,663,7587:255:220:0,0,220,0:2,0	0/0:34,662,7335:255:215:1,0,213,1:2,0	0/0:1,654,7481:255:217:0,0,217,0:2,0	0/0:1,723,8310:255:240:0,0,240,0:2,0	0/0:2,688,7837:255:228:0,0,228,0:2,0	0/0:2,681,7795:255:226:0,0,226,0:2,0	0/0:2,694,7915:255:230:0,0,230,0:2,0	0/0:18,727,8224:255:241:0,0,240,1:2,0	0/0:18,713,7956:255:232:1,0,231,0:2,0	0/0:0,15,174:42:5:0,0,5,0:2,0	0/0:1,434,4982:255:144:0,0,144,0:2,0	0/0:0,76,840:102:25:0,0,25,0:2,0	0/1:2997,743,5172:255:236:0,1,149,86:1,1	0/1:2133,735,6304:255:244:0,0,182,62:1,1	0/1:2138,616,4751:255:200:1,0,138,61:1,1	0/1:762,670,6852:61:222:0,0,200,22:1,1	0/1:801,729,7576:40:242:0,0,219,23:1,1	0/1:778,664,6778:82:220:0,0,197,23:1,1	0/0:449,733,7925:255:243:0,0,230,13:2,0	0/0:1,742,8510:255:246:0,0,246,0:2,0	0/0:38,710,7997:255:235:0,0,234,1:2,0	0/0:19,743,8404:255:246:0,0,245,1:2,0	0/1:4110,727,4195:255:241:0,0,122,119:1,1
Chr11	72310	.	C	T	255	.	NS=23;AN=2;AFS=40,6;MAF=0.13;TA=synonymous_variant;TID=mRNA:MD11G1000400;TGN=MD11G1000400;TCO=385.1;TACH=L385L	GT:PL:GQ:DP:BSDP:ACN	0/0:106,669,7562:255:222:0,219,0,3:2,0	0/0:1,666,7684:255:221:0,221,0,0:2,0	0/0:1,699,8057:255:232:0,232,0,0:2,0	0/0:1,741,8549:255:246:0,246,0,0:2,0	0/0:1,705,8121:255:234:0,234,0,0:2,0	0/0:1,726,8375:255:241:0,241,0,0:2,0	0/0:1,708,8147:255:235:0,235,0,0:2,0	0/0:1,717,8266:255:238:0,238,0,0:2,0	0/0:1,738,8509:255:245:0,245,0,0:2,0	0/0:0,54,626:81:18:0,18,0,0:2,0	0/0:1,464,5340:255:154:0,154,0,0:2,0	0/0:0,75,869:102:25:0,25,0,0:2,0	0/0:1,738,8495:255:245:0,245,0,0:2,0	0/0:1,739,8470:255:245:0,245,0,0:2,0	0/0:36,694,7925:255:230:0,229,0,1:2,0	0/1:3566,713,4394:255:232:1,126,0,105:1,1	0/1:3489,736,4815:255:240:0,138,1,101:1,1	0/1:3731,726,4606:255:241:0,133,0,108:1,1	0/1:3514,724,4760:255:240:0,137,0,103:1,1	0/1:4705,751,3892:255:249:0,113,0,136:1,1	0/1:3573,748,4998:255:248:0,144,0,104:1,1	0/0:1,748,8589:255:248:0,248,0,0:2,0	0/0:1,741,8530:255:247:0,246,0,0:2,0
Chr11	95457	.	T	C	255	.	NS=23;AN=2;AFS=26,20;MAF=0.43;TA=missense_variant;TID=mRNA:MD11G1000600;TGN=MD11G1000600;TCO=248.2;TACH=H248R	GT:PL:GQ:DP:BSDP:ACN	0/1:1834,389,2594:255:129:0,53,0,76:1,1	0/1:2007,386,2409:255:128:0,58,0,70:1,1	0/1:2142,419,2625:255:139:0,62,0,77:1,1	0/1:1774,337,2111:255:112:0,51,0,61:1,1	0/1:2042,371,2182:255:123:0,59,0,64:1,1	0/1:2037,341,1848:255:113:0,59,0,54:1,1	0/1:2068,390,2208:255:125:0,59,1,65:1,1	0/1:1870,387,2313:255:124:0,54,1,69:1,1	0/1:2604,443,2465:255:147:0,75,0,72:1,1	0/1:2783,453,2336:255:150:0,81,0,69:1,1	0/1:1863,386,2534:255:128:0,54,0,74:1,1	0/1:1402,323,2266:255:107:0,41,0,66:1,1	0/1:1651,320,1954:255:106:0,48,0,58:1,1	0/1:1234,303,2034:255:96:0,35,1,60:1,1	0/1:1704,326,2018:255:108:0,49,0,59:1,1	0/1:1834,353,2168:255:117:0,53,0,64:1,1	0/1:1461,323,2212:255:107:0,42,0,65:1,1	0/1:2109,459,3063:255:152:0,62,0,90:1,1	0/0:1,175,1983:255:58:0,0,0,58:2,0	0/0:35,108,1212:105:36:0,1,0,35:2,0	0/0:0,57,642:84:19:0,0,0,19:2,0	0/1:556,99,591:255:33:0,16,0,17:1,1	0/1:781,190,1386:255:63:0,23,0,40:1,1
Chr11	150287	.	T	C	255	.	NS=23;AN=2;AFS=26,20;MAF=0.43;TA=missense_variant;TID=mRNA:MD11G1001100;TGN=MD11G1001100;TCO=164.2;TACH=K164R	GT:PL:GQ:DP:BSDP:ACN	0/1:626,115,677:255:38:0,18,0,20:1,1	0/1:905,151,806:255:50:0,26,0,24:1,1	0/1:974,136,548:255:45:0,28,0,17:1,1	0/1:994,157,776:255:52:0,29,0,23:1,1	0/1:934,175,1039:255:58:0,27,0,31:1,1	0/1:1054,148,626:255:49:0,31,0,18:1,1	0/1:900,160,920:255:53:0,26,0,27:1,1	0/1:869,148,835:255:49:0,25,0,24:1,1	0/1:964,175,1043:255:58:0,28,0,30:1,1	0/1:760,145,899:255:48:0,22,0,26:1,1	0/1:800,124,616:255:41:0,23,0,18:1,1	0/1:417,93,641:255:31:0,12,0,19:1,1	0/1:800,111,482:255:37:0,23,0,14:1,1	0/1:551,124,859:255:41:0,16,0,25:1,1	0/1:383,102,795:255:34:0,11,0,23:1,1	0/1:626,121,755:255:40:0,18,0,22:1,1	0/1:190,118,1129:40:39:0,6,0,33:1,1	0/1:939,157,864:255:52:0,27,0,25:1,1	0/0:0,112,1267:138:37:0,0,0,37:2,0	0/0:1,124,1383:150:41:0,0,0,41:2,0	0/0:1,103,1129:129:34:0,0,0,34:2,0	0/1:1124,190,1039:255:63:0,33,0,30:1,1	0/1:1019,200,1124:255:62:1,29,0,32:1,1
Chr11	164277	.	C	T	255	.	NS=23;AN=2;AFS=44,2;MAF=0.04;TA=missense_variant;TID=mRNA:MD11G1001200;TGN=MD11G1001200;TCO=236.1;TACH=P236S	GT:PL:GQ:DP:BSDP:ACN	0/0:0,60,676:87:20:0,20,0,0:2,0	0/0:1,112,1249:138:37:0,37,0,0:2,0	0/0:0,66,765:93:22:0,22,0,0:2,0	0/0:0,24,278:51:8:0,8,0,0:2,0	0/0:0,72,835:99:24:0,24,0,0:2,0	0/0:0,78,899:105:26:0,26,0,0:2,0	0/0:0,54,626:81:18:0,18,0,0:2,0	0/0:0,48,556:75:16:0,16,0,0:2,0	0/0:0,69,795:96:23:0,23,0,0:2,0	0/0:0,85,945:111:28:0,28,0,0:2,0	0/0:0,51,586:78:17:0,17,0,0:2,0	0/0:16,73,671:76:20:1,19,0,0:2,0	0/0:0,66,760:93:22:0,22,0,0:2,0	0/0:0,72,830:99:24:0,24,0,0:2,0	0/0:0,63,730:90:21:0,21,0,0:2,0	0/0:0,78,899:105:26:0,26,0,0:2,0	0/0:35,48,517:45:16:0,15,0,1:2,0	0/0:0,93,1073:120:31:0,31,0,0:2,0	0/1:308,51,278:255:17:0,8,0,9:1,1	0/1:104,24,174:48:8:0,5,0,3:1,1	0/0:0,24,278:51:8:0,8,0,0:2,0	0/0:0,48,546:75:16:0,16,0,0:2,0	0/0:0,87,1003:114:29:0,29,0,0:2,0
Chr11	164556	.	T	C	109	.	NS=23;AN=2;AFS=42,4;MAF=0.09;TA=3_prime_UTR_variant;TID=mRNA:MD11G1001200;TGN=MD11G1001200	GT:PL:GQ:DP:BSDP:ACN	0/0:0,24,278:51:8:0,0,0,8:2,0	0/0:0,57,661:84:19:0,0,0,19:2,0	0/0:1,61,628:87:20:0,0,0,20:2,0	0/0:0,42,482:69:14:0,0,0,14:2,0	0/0:0,54,621:81:18:0,0,0,18:2,0	0/0:0,57,642:84:19:0,0,0,19:2,0	0/0:0,63,730:90:21:0,0,0,21:2,0	0/0:0,33,382:60:11:0,0,0,11:2,0	0/0:0,69,800:96:23:0,0,0,23:2,0	0/0:0,81,929:108:27:0,0,0,27:2,0	0/0:0,93,1063:120:31:0,0,0,31:2,0	0/0:0,54,607:81:18:0,0,0,18:2,0	0/0:0,75,849:102:25:0,0,0,25:2,0	0/0:0,51,591:78:17:0,0,0,17:2,0	0/0:16,61,537:64:16:1,0,0,15:2,0	0/0:0,33,382:60:11:0,0,0,11:2,0	0/0:35,78,864:75:26:0,1,0,25:2,0	0/0:0,102,1177:129:34:0,0,0,34:2,0	0/1:174,33,204:109:11:0,5,0,6:1,1	0/1:139,33,243:74:11:0,4,0,7:1,1	1/1:278,24,0:51:8:0,8,0,0:0,2	0/0:0,18,209:45:6:0,0,0,6:2,0	0/0:0,63,725:90:21:0,0,0,21:2,0
Chr11	168001	.	C	G	42	.	NS=23;AN=2;AFS=45,1;MAF=0.02;TA=intron_variant;TID=mRNA:MD11G1001300;TGN=MD11G1001300	GT:PL:GQ:DP:BSDP:ACN	0/0:0,73,816:99:24:0,24,0,0:2,0	0/0:0,127,1460:255:42:0,42,0,0:2,0	0/0:1,109,1223:135:36:0,36,0,0:2,0	0/0:0,79,885:105:26:0,26,0,0:2,0	0/0:0,84,974:111:28:0,28,0,0:2,0	0/0:0,69,800:96:23:0,23,0,0:2,0	0/0:0,75,869:102:25:0,25,0,0:2,0	0/0:1,124,1407:149:41:0,41,0,0:2,0	0/0:0,130,1485:255:43:0,43,0,0:2,0	0/0:0,102,1182:129:34:0,34,0,0:2,0	0/0:0,84,969:111:28:0,28,0,0:2,0	0/0:0,21,243:48:7:0,7,0,0:2,0	0/0:0,118,1351:144:39:0,39,0,0:2,0	0/0:0,84,974:111:28:0,28,0,0:2,0	0/0:0,90,1043:117:30:0,30,0,0:2,0	0/0:0,84,974:111:28:0,28,0,0:2,0	0/0:0,96,1108:123:32:0,32,0,0:2,0	0/0:0,130,1495:255:43:0,43,0,0:2,0	0/0:0,36,417:63:12:0,12,0,0:2,0	0/0:0,42,477:69:14:0,14,0,0:2,0	0/0:0,30,343:57:10:0,10,0,0:2,0	0/0:0,66,765:93:22:0,22,0,0:2,0	0/1:104,30,243:42:10:0,7,3,0:1,1
Chr11	168417	.	A	T	255	.	NS=23;AN=2;AFS=27,19;MAF=0.41;TA=intron_variant;TID=mRNA:MD11G1001300;TGN=MD11G1001300	GT:PL:GQ:DP:BSDP:ACN	0/1:690,90,343:255:30:10,0,0,20:1,1	0/1:378,78,522:255:26:15,0,0,11:1,1	0/1:1078,139,498:255:46:15,0,0,31:1,1	0/0:0,21,243:48:7:7,0,0,0:2,0	0/1:428,76,413:255:25:12,0,0,13:1,1	0/1:974,121,417:255:40:12,0,0,28:1,1	0/1:452,75,417:255:25:12,0,0,13:1,1	0/1:676,97,413:255:32:12,0,0,20:1,1	0/1:468,88,503:255:29:15,0,0,14:1,1	0/1:482,60,209:117:20:6,0,0,14:1,1	0/1:854,112,412:255:37:12,0,0,25:1,1	0/1:139,48,412:59:16:12,0,0,4:1,1	0/1:621,94,433:255:31:13,0,0,18:1,1	0/1:626,133,875:255:44:26,0,0,18:1,1	0/1:417,78,487:255:26:14,0,0,12:1,1	0/1:517,90,522:255:30:15,0,0,15:1,1	0/1:546,108,696:255:36:20,0,0,16:1,1	0/1:616,87,383:255:29:11,0,0,18:1,1	0/0:0,18,204:45:6:6,0,0,0:2,0	0/0:0,51,586:78:17:17,0,0,0:2,0	0/0:0,18,209:45:6:6,0,0,0:2,0	0/1:273,69,522:255:23:15,0,0,8:1,1	0/1:243,42,243:255:14:7,0,0,7:1,1
Chr11	168450	.	T	C	255	.	NS=23;AN=2;AFS=26,20;MAF=0.43;TA=5_prime_UTR_variant;TID=mRNA:MD11G1001300;TGN=MD11G1001300	GT:PL:GQ:DP:BSDP:ACN	0/1:3090,473,2331:255:157:0,89,0,68:1,1	0/1:2812,515,3115:255:171:0,81,0,90:1,1	0/1:3436,611,3323:255:198:1,100,0,97:1,1	0/1:1705,488,3875:255:162:0,49,0,113:1,1	0/1:2767,494,2882:255:164:0,80,0,84:1,1	0/1:3299,570,3215:255:189:0,95,0,94:1,1	0/1:2967,564,3335:255:183:1,85,0,97:1,1	0/1:3097,546,3107:255:181:0,90,0,91:1,1	0/1:3676,690,4262:255:229:0,106,0,123:1,1	0/1:2176,365,1978:255:121:0,63,0,58:1,1	0/1:3076,452,2112:255:150:0,89,0,61:1,1	0/1:687,212,1647:255:70:0,20,0,50:1,1	0/1:2465,534,3618:255:177:0,71,0,106:1,1	0/1:2699,663,4865:255:220:0,78,0,142:1,1	0/1:2053,453,3077:255:150:0,59,0,91:1,1	0/1:1949,486,3569:255:161:0,56,0,105:1,1	0/1:1613,713,6323:255:232:1,46,0,185:1,1	0/1:2177,510,3614:255:169:0,63,0,106:1,1	0/0:210,666,7422:255:221:0,6,0,215:2,0	0/0:2,682,7751:255:226:0,0,0,226:2,0	0/0:2,549,6232:255:182:0,0,0,182:2,0	0/1:3608,775,5247:255:257:0,104,0,153:1,1	0/1:2152,657,5352:255:218:0,62,0,156:1,1
Chr11	168943	.	C	A	255	.	NS=23;AN=2;AFS=25,21;MAF=0.46;TA=synonymous_variant;TID=mRNA:MD11G1001300;TGN=MD11G1001300;TCO=161.1;TACH=R161R	GT:PL:GQ:DP:BSDP:ACN	0/1:2436,504,3275:255:167:72,95,0,0:1,1	0/1:2429,503,3368:255:167:70,97,0,0:1,1	0/1:2874,540,3280:255:179:84,95,0,0:1,1	0/1:2898,534,3195:255:177:85,92,0,0:1,1	0/1:2430,501,3170:255:162:70,91,0,1:1,1	0/1:2789,576,3748:255:191:82,109,0,0:1,1	0/1:3329,519,2604:255:172:97,75,0,0:1,1	0/1:2675,510,3112:255:169:79,90,0,0:1,1	0/1:3179,610,3512:255:192:91,100,1,0:1,1	0/1:2791,453,2312:255:150:83,67,0,0:1,1	0/1:2922,479,2554:255:159:85,74,0,0:1,1	0/1:1923,335,1894:255:111:56,55,0,0:1,1	0/1:3305,573,3221:255:190:96,94,0,0:1,1	0/1:3594,622,3470:255:206:105,101,0,0:1,1	0/1:2553,407,2121:255:135:74,61,0,0:1,1	0/1:2107,500,3646:255:166:61,105,0,0:1,1	0/1:1625,657,5936:255:218:47,171,0,0:1,1	0/1:2426,543,3781:255:180:71,109,0,0:1,1	0/1:821,696,7169:93:231:24,207,0,0:1,1	0/0:135,744,8156:255:238:3,234,0,1:2,0	0/0:1,624,7173:255:207:0,207,0,0:2,0	0/1:3287,676,4403:255:224:97,127,0,0:1,1	0/1:4229,697,3722:255:231:124,107,0,0:1,1
Chr11	169063	.	A	G	255	.	NS=23;AN=2;AFS=25,21;MAF=0.46;TA=missense_variant;TID=mRNA:MD11G1001300;TGN=MD11G1001300;TCO=201.1;TACH=I201V	GT:PL:GQ:DP:BSDP:ACN	0/1:2808,447,2209:255:148:67,0,81,0:1,1	0/1:3032,513,2789:255:170:81,0,89,0:1,1	0/1:3182,526,2736:255:174:81,0,93,0:1,1	0/1:2818,519,3107:255:172:91,0,81,0:1,1	0/1:2567,465,2637:255:154:79,0,75,0:1,1	0/1:2814,535,3064:255:173:91,0,81,1:1,1	0/1:2992,498,2550:255:161:74,0,86,1:1,1	0/1:2342,502,3059:255:158:89,1,67,1:1,1	0/1:3414,540,2748:255:179:80,0,99,0:1,1	0/1:2197,347,1731:255:115:51,0,64,0:1,1	0/1:2182,405,2377:255:134:71,0,63,0:1,1	0/1:1451,229,1177:255:76:34,0,42,0:1,1	0/1:3362,559,2882:255:185:87,0,98,0:1,1	0/1:3609,589,3012:255:195:91,0,104,0:1,1	0/1:2591,402,1892:255:133:57,0,76,0:1,1	0/1:1747,487,3632:255:161:110,0,51,0:1,1	0/1:1393,621,5660:255:206:166,0,40,0:1,1	0/1:1676,504,3907:255:163:114,0,48,1:1,1	0/1:802,649,6515:122:215:192,0,23,0:1,1	0/0:73,671,7438:255:222:220,0,2,0:2,0	0/0:5,569,6257:255:188:188,0,0,0:2,0	0/1:3376,668,4028:255:217:119,1,97,0:1,1	0/1:4313,648,3105:255:215:90,0,125,0:1,1
Chr11	169173	.	A	G	255	.	NS=23;AN=2;AFS=27,19;MAF=0.41;TA=synonymous_variant;TID=mRNA:MD11G1001300;TGN=MD11G1001300;TCO=237.3;TACH=AV237AV	GT:PL:GQ:DP:BSDP:ACN	0/1:1616,311,1914:255:103:56,0,47,0:1,1	0/1:2319,393,2075:255:130:61,0,69,0:1,1	0/1:2092,410,2593:255:136:75,0,61,0:1,1	0/1:2042,377,2266:255:125:66,0,59,0:1,1	0/1:1815,386,2564:255:128:75,0,53,0:1,1	0/1:2008,392,2446:255:130:72,0,58,0:1,1	0/1:1456,344,2456:255:114:72,0,42,0:1,1	0/1:1914,410,2744:255:136:81,0,55,0:1,1	0/1:2715,565,3645:255:187:108,0,79,0:1,1	0/1:1635,323,2062:255:107:60,0,47,0:1,1	0/1:1248,322,2054:255:96:60,0,35,1:1,1	0/1:1177,217,1301:255:72:38,0,34,0:1,1	0/1:941,541,5125:255:179:152,0,27,0:1,1	0/1:1413,495,4171:255:164:123,0,41,0:1,1	0/1:1113,338,2748:255:112:80,0,32,0:1,1	0/1:1283,410,3380:255:136:99,0,37,0:1,1	0/1:802,571,5647:255:189:166,0,23,0:1,1	0/1:1253,389,3195:255:129:93,0,36,0:1,1	0/0:2,583,6585:255:193:193,0,0,0:2,0	0/0:72,631,7061:255:209:207,0,2,0:2,0	0/0:19,566,6170:255:183:182,1,0,0:2,0	0/1:2679,612,4288:255:203:125,0,78,0:1,1	0/0:247,665,7178:255:220:213,0,7,0:2,0
Chr11	169188	.	C	T	255	.	NS=23;AN=2;AFS=41,5;MAF=0.11;TA=synonymous_variant;TID=mRNA:MD11G1001300;TGN=MD11G1001300;TCO=242.3;TACH=PA242PA	GT:PL:GQ:DP:BSDP:ACN	0/0:1,337,3884:255:112:0,112,0,0:2,0	0/0:1,407,4641:255:135:0,135,0,0:2,0	0/0:1,419,4828:255:139:0,139,0,0:2,0	0/0:1,371,4238:255:123:0,123,0,0:2,0	0/0:1,413,4754:255:137:0,137,0,0:2,0	0/0:70,404,4575:255:134:0,132,0,2:2,0	0/0:1,353,4063:255:117:0,117,0,0:2,0	0/0:1,416,4793:255:138:0,138,0,0:2,0	0/0:17,583,6510:255:189:1,188,0,0:2,0	0/0:1,329,3766:255:109:0,109,0,0:2,0	0/0:0,298,3427:255:99:0,99,0,0:2,0	0/0:0,223,2558:255:74:0,74,0,0:2,0	0/1:1456,552,4869:255:183:0,141,0,42:1,1	0/1:1287,509,4590:255:169:0,132,0,37:1,1	0/1:696,325,3055:255:108:0,88,0,20:1,1	0/0:314,428,4615:146:142:0,133,0,9:2,0	0/0:245,585,6430:255:194:0,187,0,7:2,0	0/0:210,389,4253:255:129:0,123,0,6:2,0	0/1:731,606,6254:94:201:0,180,0,21:1,1	0/0:1,666,7684:255:221:0,221,0,0:2,0	0/0:1,579,6666:255:192:0,192,0,0:2,0	0/0:2,630,7219:255:209:0,209,0,0:2,0	0/1:3376,697,4463:255:227:1,128,0,98:1,1
Chr11	169332	.	G	A	255	.	NS=23;AN=2;AFS=26,20;MAF=0.43;TA=synonymous_variant;TID=mRNA:MD11G1001300;TGN=MD11G1001300;TCO=290.3;TACH=PV290PV	GT:PL:GQ:DP:BSDP:ACN	0/1:3060,416,1694:255:138:89,0,49,0:1,1	0/1:2947,444,2079:255:147:86,0,61,0:1,1	0/1:2952,443,2112:255:147:86,0,61,0:1,1	0/1:2362,480,3081:255:159:70,0,89,0:1,1	0/1:2373,456,2779:255:151:70,0,81,0:1,1	0/1:3066,467,2256:255:155:90,0,65,0:1,1	0/1:2600,435,2302:255:144:77,0,67,0:1,1	0/1:2813,483,2689:255:160:82,0,78,0:1,1	0/1:2206,512,3666:255:170:64,0,106,0:1,1	0/1:2400,392,2078:255:130:69,0,61,0:1,1	0/1:2454,401,2137:255:133:71,0,62,0:1,1	0/1:1602,317,1973:255:105:48,0,57,0:1,1	0/1:3008,495,2491:255:160:87,0,72,1:1,1	0/1:3112,525,2887:255:174:91,0,83,0:1,1	0/1:2529,389,1913:255:129:74,0,55,0:1,1	0/1:1631,434,3305:255:144:48,0,96,0:1,1	0/1:1347,515,4580:255:171:39,0,132,0:1,1	0/1:1676,417,3032:255:138:50,0,88,0:1,1	0/0:518,573,6046:87:190:15,0,175,0:2,0	0/0:240,603,6657:255:200:7,0,193,0:2,0	0/0:1,482,5548:255:160:0,0,160,0:2,0	0/1:3434,600,3435:255:199:99,0,100,0:1,1	0/1:3850,609,3136:255:202:111,0,91,0:1,1
Chr11	169609	.	G	A	255	.	NS=23;AN=2;AFS=26,20;MAF=0.43;TA=missense_variant;TID=mRNA:MD11G1001300;TGN=MD11G1001300;TCO=383.1;TACH=G383R	GT:PL:GQ:DP:BSDP:ACN	0/1:1469,266,1478:255:88:45,0,43,0:1,1	0/1:1629,281,1492:255:93:50,0,43,0:1,1	0/1:1978,360,1995:255:119:61,0,58,0:1,1	0/1:1278,259,1665:255:86:38,0,48,0:1,1	0/1:1154,257,1729:255:85:35,0,50,0:1,1	0/1:1652,308,1801:255:102:49,0,53,0:1,1	0/1:1471,296,1863:255:98:44,0,54,0:1,1	0/1:1258,305,2192:255:101:37,0,64,0:1,1	0/1:1699,402,2760:255:133:52,0,81,0:1,1	0/1:1639,257,1214:255:85:50,0,35,0:1,1	0/1:1298,248,1367:255:78:38,0,39,1:1,1	0/1:1612,260,1303:255:86:48,0,38,0:1,1	0/1:1861,414,2694:255:133:55,1,77,0:1,1	0/1:2055,378,2135:255:125:62,0,63,0:1,1	0/1:1041,209,1259:255:69:32,0,37,0:1,1	0/1:1149,299,2256:255:99:34,0,65,0:1,1	0/1:977,417,3732:255:138:30,0,108,0:1,1	0/1:1065,275,2052:255:91:32,0,59,0:1,1	0/0:429,437,4556:40:145:13,0,132,0:2,0	0/0:70,570,6477:255:189:2,0,187,0:2,0	0/0:1,398,4565:255:132:0,0,132,0:2,0	0/1:2508,513,3271:255:170:75,0,95,0:1,1	0/1:1972,466,3137:255:150:59,1,90,0:1,1
Chr11	169635	.	C	T	255	.	NS=23;AN=2;AFS=26,20;MAF=0.43;TA=synonymous_variant;TID=mRNA:MD11G1001300;TGN=MD11G1001300;TCO=391.3;TACH=N391N	GT:PL:GQ:DP:BSDP:ACN	0/1:1510,316,2121:255:105:0,61,0,44:1,1	0/1:1937,318,1458:255:101:1,42,0,58:1,1	0/1:2236,385,2006:255:127:0,59,0,68:1,1	0/1:1532,305,1879:255:101:0,55,0,46:1,1	0/1:1556,302,1825:255:100:0,54,0,46:1,1	0/1:1699,360,2303:255:119:0,67,0,52:1,1	0/1:1696,329,1999:255:109:0,59,0,50:1,1	0/1:1416,372,2661:255:123:0,79,0,44:1,1	0/1:1999,453,3017:255:146:0,87,1,58:1,1	0/1:1999,333,1611:255:106:1,46,0,59:1,1	0/1:1636,284,1571:255:94:0,46,0,48:1,1	0/1:1517,263,1437:255:87:0,42,0,45:1,1	0/1:2088,435,2839:255:144:0,83,0,61:1,1	0/1:2356,419,2406:255:139:0,70,0,69:1,1	0/1:1431,244,1317:255:81:0,39,0,42:1,1	0/1:1232,344,2697:255:114:0,78,0,36:1,1	0/1:1111,456,4030:255:151:0,117,0,34:1,1	0/1:1129,278,2018:255:92:0,58,0,34:1,1	0/0:400,505,5159:136:163:1,151,0,11:2,0	0/0:71,516,5827:255:171:0,169,0,2:2,0	0/0:1,416,4739:255:138:0,138,0,0:2,0	0/1:2660,546,3533:255:181:0,102,0,79:1,1	0/1:2124,513,3643:255:170:0,106,0,64:1,1
Chr11	169701	.	T	C	255	.	NS=23;AN=2;AFS=26,20;MAF=0.43;TA=3_prime_UTR_variant;TID=mRNA:MD11G1001300;TGN=MD11G1001300	GT:PL:GQ:DP:BSDP:ACN	0/1:1631,347,2274:255:115:0,47,0,68:1,1	0/1:2384,356,1689:255:118:0,69,0,49:1,1	0/1:2395,449,2739:255:149:0,69,0,80:1,1	0/1:1421,425,3433:255:141:0,41,0,100:1,1	0/1:2226,425,2609:255:141:0,65,0,76:1,1	0/1:2307,441,2690:255:146:0,67,0,79:1,1	0/1:2117,395,2376:255:131:0,62,0,69:1,1	0/1:2430,434,2534:255:144:0,70,0,74:1,1	0/1:2586,498,3017:255:165:0,77,0,88:1,1	0/1:2251,356,1785:255:118:0,65,0,53:1,1	0/1:2137,359,1949:255:119:0,62,0,57:1,1	0/1:1704,298,1729:255:99:0,49,0,50:1,1	0/1:3086,501,2619:255:166:0,90,0,76:1,1	0/1:2465,485,3096:255:161:0,71,0,90:1,1	0/1:1958,338,1884:255:112:0,57,0,55:1,1	0/1:1542,437,3444:255:145:0,45,0,100:1,1	0/1:1095,558,5266:255:185:0,32,0,153:1,1	0/1:1451,374,2822:255:124:0,42,0,82:1,1	0/0:488,510,5331:53:169:0,14,0,155:2,0	0/0:36,473,5360:255:157:0,1,0,156:2,0	0/0:2,441,4995:255:146:0,0,0,146:2,0	0/1:3007,564,3405:255:187:0,87,0,100:1,1	0/1:3048,594,3702:255:197:0,89,0,108:1,1
Chr11	169709	.	A	G	255	.	NS=23;AN=2;AFS=26,20;MAF=0.43;TA=3_prime_UTR_variant;TID=mRNA:MD11G1001300;TGN=MD11G1001300	GT:PL:GQ:DP:BSDP:ACN	0/1:1654,356,2409:255:118:70,0,48,0:1,1	0/1:2251,338,1611:255:112:47,0,65,0:1,1	0/1:2350,455,2881:255:151:83,0,68,0:1,1	0/1:1600,437,3423:255:145:99,0,46,0:1,1	0/1:2213,426,2610:255:141:76,0,65,0:1,1	0/1:2469,455,2767:255:151:80,0,71,0:1,1	0/1:2113,392,2336:255:130:68,0,62,0:1,1	0/1:2534,513,2678:255:149:76,0,71,2:1,1	0/1:2590,507,3166:255:168:92,0,76,0:1,1	0/1:2213,359,1860:255:119:54,0,65,0:1,1	0/1:2171,359,1918:255:119:56,0,63,0:1,1	0/1:1804,317,1824:255:105:53,0,52,0:1,1	0/1:3021,500,2713:255:166:79,0,87,0:1,1	0/1:2524,494,3136:255:164:91,0,73,0:1,1	0/1:1947,350,2087:255:116:60,0,56,0:1,1	0/1:1590,425,3279:255:141:95,0,46,0:1,1	0/1:1010,549,5257:255:182:153,0,29,0:1,1	0/1:1581,417,3047:255:134:88,1,45,0:1,1	0/0:384,510,5407:255:169:158,0,11,0:2,0	0/0:36,467,5316:255:155:154,0,1,0:2,0	0/0:1,437,4984:255:145:145,0,0,0:2,0	0/1:3001,558,3383:255:185:98,0,87,0:1,1	0/1:3155,606,3776:255:201:110,0,91,0:1,1
Chr11	170922	.	A	G	255	.	NS=23;AN=2;AFS=25,21;MAF=0.46;TA=downstream_transcript_variant;TID=mRNA:MD11G1001400;TGN=MD11G1001400	GT:PL:GQ:DP:BSDP:ACN	0/1:1073,325,2653:255:108:77,0,31,0:1,1	0/1:1506,371,2742:255:123:79,0,44,0:1,1	0/1:1426,310,2146:255:103:62,0,41,0:1,1	0/1:1078,371,3189:255:123:92,0,31,0:1,1	0/1:994,377,3304:255:125:96,0,29,0:1,1	0/1:1694,386,2742:255:128:79,0,49,0:1,1	0/1:2121,437,2916:255:145:84,0,61,0:1,1	0/1:1512,419,3280:255:139:95,0,44,0:1,1	0/1:1664,434,3338:255:144:96,0,48,0:1,1	0/1:1665,465,3638:255:154:106,0,48,0:1,1	0/1:3006,542,3229:255:180:93,0,87,0:1,1	0/1:1173,334,2678:255:111:77,0,34,0:1,1	0/1:1199,423,3613:255:140:105,0,35,0:1,1	0/1:1272,362,2881:255:120:83,0,37,0:1,1	0/1:1178,325,2573:255:108:74,0,34,0:1,1	0/1:1566,350,2421:255:116:71,0,45,0:1,1	0/1:939,277,2250:255:92:65,0,27,0:1,1	0/1:1471,323,2221:255:107:64,0,43,0:1,1	0/1:209,118,1142:60:39:33,0,6,0:1,1	0/0:1,160,1800:255:53:53,0,0,0:2,0	0/0:0,18,209:45:6:6,0,0,0:2,0	0/1:498,196,1724:255:65:50,0,15,0:1,1	0/1:383,142,1228:255:47:36,0,11,0:1,1
Chr11	171185	.	G	A	255	.	NS=23;AN=2;AFS=19,27;MAF=0.41;TA=synonymous_variant;TID=mRNA:MD11G1001400;TGN=MD11G1001400;TCO=48.3;TACH=HA48HA	GT:PL:GQ:DP:BSDP:ACN	0/1:1764,428,3135:255:142:51,0,91,0:1,1	0/1:2539,488,3085:255:162:73,0,89,0:1,1	0/1:2485,446,2624:255:148:72,0,76,0:1,1	0/1:1943,425,2951:255:141:56,0,85,0:1,1	0/1:1421,452,3766:255:150:41,0,109,0:1,1	0/1:2261,488,3339:255:162:65,0,97,0:1,1	0/1:3161,555,3180:255:184:92,0,92,0:1,1	0/1:2732,518,3209:255:172:79,0,93,0:1,1	0/1:2082,522,3910:255:173:60,0,113,0:1,1	0/1:1894,437,3120:255:145:55,0,90,0:1,1	0/1:4064,582,2643:255:193:117,0,76,0:1,1	0/1:1998,449,3165:255:149:58,0,91,0:1,1	0/1:1775,444,3251:255:147:52,0,95,0:1,1	0/1:2122,380,2216:255:126:62,0,64,0:1,1	0/1:1630,344,2311:255:114:47,0,67,0:1,1	0/1:2116,377,2221:255:125:61,0,64,0:1,1	0/1:2207,419,2603:255:139:64,0,75,0:1,1	0/1:1978,404,2659:255:134:57,0,77,0:1,1	1/1:3373,292,0:255:97:97,0,0,0:0,2	1/1:4048,359,70:255:119:117,0,2,0:0,2	1/1:2364,205,0:255:68:68,0,0,0:0,2	0/1:990,314,2589:255:104:29,0,75,0:1,1	1/1:3437,304,70:255:101:99,0,2,0:0,2
Chr11	171602	.	T	G	255	.	NS=23;AN=2;AFS=26,20;MAF=0.43;TA=upstream_transcript_variant;TID=mRNA:MD11G1001400;TGN=MD11G1001400	GT:PL:GQ:DP:BSDP:ACN	0/1:1039,328,2732:255:109:0,0,30,79:1,1	0/1:1148,392,3354:255:130:0,0,33,97:1,1	0/1:969,331,2846:255:110:0,0,28,82:1,1	0/1:1073,271,2052:255:90:0,0,31,59:1,1	0/1:1078,340,2851:255:113:0,0,31,82:1,1	0/1:1704,325,2052:255:108:0,0,49,59:1,1	0/1:2116,428,2817:255:142:0,0,61,81:1,1	0/1:1392,323,2306:255:107:0,0,40,67:1,1	0/1:1878,464,3443:255:154:0,0,54,100:1,1	0/1:1322,365,2881:255:121:0,0,38,83:1,1	0/1:2921,464,2405:255:154:0,0,84,70:1,1	0/1:800,223,1744:255:74:0,0,23,51:1,1	0/1:1074,305,2376:255:101:0,0,31,70:1,1	0/1:835,320,2832:255:106:0,0,24,82:1,1	0/1:1217,262,1808:255:87:0,0,35,52:1,1	0/1:900,226,1685:255:75:0,0,26,49:1,1	0/1:572,265,2469:255:88:0,0,17,71:1,1	0/1:1178,298,2245:255:99:0,0,34,65:1,1	0/0:100,220,2400:154:73:0,0,3,70:2,0	0/0:1,136,1536:255:45:0,0,0,45:2,0	0/0:70,118,1263:79:39:0,0,2,37:2,0	0/1:522,214,1942:255:71:0,0,15,56:1,1	0/1:522,256,2410:255:85:0,0,15,70:1,1
Chr11	171746	.	A	G	255	.	NS=23;AN=2;AFS=26,20;MAF=0.43;TA=upstream_transcript_variant;TID=mRNA:MD11G1001400;TGN=MD11G1001400	GT:PL:GQ:DP:BSDP:ACN	0/1:1764,368,2469:255:122:71,0,51,0:1,1	0/1:2295,476,3194:255:158:92,0,66,0:1,1	0/1:1819,428,3090:255:142:89,0,53,0:1,1	0/1:1560,371,2702:255:123:78,0,45,0:1,1	0/1:1948,398,2633:255:132:76,0,56,0:1,1	0/1:1875,362,2237:255:120:65,0,55,0:1,1	0/1:2847,531,3240:255:176:94,0,82,0:1,1	0/1:2464,437,2554:255:145:74,0,71,0:1,1	0/1:2052,479,3462:255:159:100,0,59,0:1,1	0/1:2186,455,3060:255:151:88,0,63,0:1,1	0/1:4059,542,2186:255:180:63,0,117,0:1,1	0/1:1212,350,2812:255:116:81,0,35,0:1,1	0/1:1739,344,2197:255:114:64,0,50,0:1,1	0/1:1407,371,2723:255:119:78,0,40,1:1,1	0/1:1649,361,2221:255:111:63,0,47,1:1,1	0/1:2082,410,2638:255:136:76,0,60,0:1,1	0/1:1526,395,2987:255:131:87,0,44,0:1,1	0/1:1665,374,2600:255:124:76,0,48,0:1,1	0/0:174,289,3164:147:96:91,0,5,0:2,0	0/0:0,271,3129:255:90:90,0,0,0:2,0	0/0:0,223,2558:255:74:74,0,0,0:2,0	0/1:1282,316,2365:255:105:68,0,37,0:1,1	0/1:1009,280,2196:255:93:64,0,29,0:1,1
Chr11	172504	.	G	T	146	.	NS=23;AN=2;AFS=45,1;MAF=0.02;TA=synonymous_variant;TID=mRNA:MD11G1001600;TGN=MD11G1001600;TCO=131.3;TACH=GT131GT	GT:PL:GQ:DP:BSDP:ACN	0/0:0,310,3581:255:103:0,0,103,0:2,0	0/0:2,371,4220:255:123:0,0,123,0:2,0	0/0:1,305,3488:255:101:0,0,101,0:2,0	0/0:1,263,2968:255:87:0,0,87,0:2,0	0/0:1,305,3454:255:101:0,0,101,0:2,0	0/0:1,320,3643:255:106:0,0,106,0:2,0	0/0:66,502,5057:255:147:2,0,145,0:2,0	0/0:0,289,3328:255:96:0,0,96,0:2,0	0/0:1,359,4123:255:119:0,0,119,0:2,0	0/0:2,317,3594:255:105:0,0,105,0:2,0	0/0:1,434,4973:255:144:0,0,144,0:2,0	0/0:0,199,2295:255:66:0,0,66,0:2,0	0/0:0,223,2573:255:74:0,0,74,0:2,0	0/0:139,268,2946:255:89:0,0,85,4:2,0	0/0:2,257,2870:255:85:0,0,85,0:2,0	0/0:1,262,3001:255:87:0,0,87,0:2,0	0/0:1,281,3191:255:93:0,0,93,0:2,0	0/0:1,293,3330:255:97:0,0,97,0:2,0	0/0:0,163,1878:255:54:0,0,54,0:2,0	0/0:1,226,2589:255:75:0,0,75,0:2,0	0/0:0,99,1137:126:33:0,0,33,0:2,0	0/0:1,184,2073:255:61:0,0,61,0:2,0	0/1:383,205,1977:146:68:0,0,57,11:1,1
Chr11	173588	.	G	T	255	.	NS=23;AN=2;AFS=26,20;MAF=0.43;TA=5_prime_UTR_variant;TID=mRNA:MD11G1001600;TGN=MD11G1001600	GT:PL:GQ:DP:BSDP:ACN	0/1:905,181,1163:255:60:0,0,34,26:1,1	0/1:1098,241,1669:255:80:0,0,48,32:1,1	0/1:859,211,1565:255:70:0,0,45,25:1,1	0/1:850,193,1352:255:64:0,0,39,25:1,1	0/1:498,178,1530:255:59:0,0,44,15:1,1	0/1:651,187,1495:255:62:0,0,43,19:1,1	0/1:1988,335,1839:255:111:0,0,53,58:1,1	0/1:859,205,1495:255:68:0,0,43,25:1,1	0/1:1074,283,2167:255:94:0,0,63,31:1,1	0/1:686,184,1426:255:61:0,0,41,20:1,1	0/1:1656,281,1526:255:93:0,0,44,49:1,1	0/1:452,84,522:255:28:0,0,15,13:1,1	0/1:472,148,1212:255:49:0,0,35,14:1,1	0/1:656,193,1555:255:64:0,0,45,19:1,1	0/1:209,115,1113:63:38:0,0,32,6:1,1	0/1:482,154,1277:255:51:0,0,37,14:1,1	0/1:696,193,1486:255:64:0,0,43,21:1,1	0/1:547,175,1455:255:58:0,0,42,16:1,1	0/0:35,202,2280:255:67:0,0,66,1:2,0	0/0:0,241,2782:255:80:0,0,80,0:2,0	0/0:0,96,1113:123:32:0,0,32,0:2,0	0/1:383,178,1669:255:59:0,0,48,11:1,1	0/1:343,145,1321:255:48:0,0,38,10:1,1
Chr11	219817	.	A	T	255	.	NS=23;AN=2;AFS=28,18;MAF=0.39;TA=3_prime_UTR_variant;TID=mRNA:MD11G1002400;TGN=MD11G1002400	GT:PL:GQ:DP:BSDP:ACN	0/1:1024,235,1665:255:78:48,0,0,30:1,1	0/1:2039,369,1999:255:118:58,1,0,59:1,1	0/1:1298,278,1849:255:92:54,0,0,38:1,1	0/1:1287,253,1629:255:84:47,0,0,37:1,1	0/1:1312,307,2216:255:102:64,0,0,38:1,1	0/1:1729,302,1715:255:100:50,0,0,50:1,1	0/1:1417,299,1920:255:99:57,0,0,42:1,1	0/1:1506,281,1632:255:93:49,0,0,44:1,1	0/1:1456,319,2216:255:106:64,0,0,42:1,1	0/1:1317,278,1835:255:92:54,0,0,38:1,1	0/1:2087,401,2539:255:133:73,0,0,60:1,1	0/1:747,188,1329:255:62:40,0,0,22:1,1	0/1:1878,265,1172:255:88:34,0,0,54:1,1	0/1:1039,256,1879:255:85:55,0,0,30:1,1	0/1:1358,257,1517:255:85:45,0,0,40:1,1	0/1:1481,269,1528:255:89:46,0,0,43:1,1	0/1:1158,238,1555:255:79:45,0,0,34:1,1	0/1:1474,324,2120:255:107:63,0,0,44:1,1	0/0:0,42,487:69:14:14,0,0,0:2,0	0/0:0,27,303:54:9:9,0,0,0:2,0	0/0:0,18,190:45:6:6,0,0,0:2,0	0/0:0,24,278:51:8:8,0,0,0:2,0	0/0:0,30,329:57:10:10,0,0,0:2,0
Chr11	219881	.	G	A	80	.	NS=23;AN=2;AFS=45,1;MAF=0.02;TA=synonymous_variant;TID=mRNA:MD11G1002400;TGN=MD11G1002400;TCO=698.3;TACH=NG698NG	GT:PL:GQ:DP:BSDP:ACN	0/0:2,317,3594:255:105:0,0,105,0:2,0	0/0:1,383,4368:255:127:0,0,127,0:2,0	0/0:1,353,4034:255:117:0,0,117,0:2,0	0/0:1,299,3399:255:99:0,0,99,0:2,0	0/0:1,320,3633:255:106:0,0,106,0:2,0	0/0:2,362,4101:255:120:0,0,120,0:2,0	0/0:17,357,3878:255:114:0,1,113,0:2,0	0/0:2,335,3773:255:111:0,0,111,0:2,0	0/0:2,399,4499:255:132:0,0,132,0:2,0	0/0:1,326,3731:255:108:0,0,108,0:2,0	0/0:18,454,4933:255:146:0,0,145,1:2,0	0/0:1,238,2713:255:79:0,0,79,0:2,0	0/0:71,266,2923:255:88:2,0,86,0:2,0	0/0:2,332,3753:255:110:0,0,110,0:2,0	0/0:17,318,3431:255:101:0,1,100,0:2,0	0/0:1,299,3413:255:99:0,0,99,0:2,0	0/0:2,302,3396:255:100:0,0,100,0:2,0	0/0:1,362,4130:255:120:0,0,120,0:2,0	0/0:0,51,591:78:17:0,0,17,0:2,0	0/0:0,66,765:93:22:0,0,22,0:2,0	0/0:0,18,185:45:6:0,0,6,0:2,0	0/0:1,64,668:90:21:0,0,21,0:2,0	0/1:155,43,190:80:10:4,0,5,1:1,1
Chr11	220336	.	T	A	255	.	NS=23;AN=2;AFS=42,4;MAF=0.09;TA=missense_variant;TID=mRNA:MD11G1002400;TGN=MD11G1002400;TCO=593.1;TACH=I593L	GT:PL:GQ:DP:BSDP:ACN	0/0:0,295,3403:255:98:0,0,0,98:2,0	0/0:30,394,4232:255:122:0,0,1,121:2,0	0/0:1,350,3989:255:116:0,0,0,116:2,0	0/0:0,304,3507:255:101:0,0,0,101:2,0	0/0:1,374,4307:255:124:0,0,0,124:2,0	0/0:1,359,4123:255:119:0,0,0,119:2,0	0/0:1,434,4992:255:144:0,0,0,144:2,0	0/0:1,356,4079:255:118:0,0,0,118:2,0	0/0:1,401,4600:255:133:0,0,0,133:2,0	0/0:1,332,3796:255:110:0,0,0,110:2,0	0/0:1,440,5028:255:146:0,0,0,146:2,0	0/0:0,187,2156:255:62:0,0,0,62:2,0	0/0:0,262,3010:255:87:0,0,0,87:2,0	0/0:0,322,3721:255:107:0,0,0,107:2,0	0/0:1,322,3696:255:107:0,0,0,107:2,0	0/0:32,390,4254:255:125:1,1,0,123:2,0	0/0:174,322,3542:255:107:5,0,0,102:2,0	0/0:1,437,5027:255:145:0,0,0,145:2,0	0/1:487,72,343:255:24:14,0,0,10:1,1	0/1:447,60,243:152:20:13,0,0,7:1,1	1/1:417,36,0:63:12:12,0,0,0:0,2	0/0:0,45,522:72:15:0,0,0,15:2,0	0/0:0,75,869:102:25:0,0,0,25:2,0
Chr11	221125	.	C	T	255	.	NS=23;AN=2;AFS=27,19;MAF=0.41;TA=missense_variant;TID=mRNA:MD11G1002400;TGN=MD11G1002400;TCO=387.3;TACH=MD387ID	GT:PL:GQ:DP:BSDP:ACN	0/1:899,148,800:255:49:0,23,0,26:1,1	0/1:1247,208,1129:255:69:0,33,0,36:1,1	0/1:1148,211,1277:255:70:0,37,0,33:1,1	0/1:348,145,1321:255:48:0,38,0,10:1,1	0/1:850,172,1113:255:57:0,32,0,25:1,1	0/1:1247,220,1282:255:73:0,37,0,36:1,1	0/1:835,193,1391:255:64:0,40,0,24:1,1	0/1:885,187,1242:255:62:0,36,0,26:1,1	0/1:1198,256,1729:255:85:0,50,0,35:1,1	0/1:886,185,1174:255:61:0,35,0,26:1,1	0/1:1403,272,1661:255:90:0,49,0,41:1,1	0/1:517,118,835:255:39:0,24,0,15:1,1	0/1:720,124,696:255:41:0,20,0,21:1,1	0/1:452,145,1212:255:48:0,35,0,13:1,1	0/1:998,181,1078:255:60:0,31,0,29:1,1	0/1:730,190,1460:255:63:0,42,0,21:1,1	0/1:551,142,1078:255:47:0,31,0,16:1,1	0/1:915,196,1322:255:65:0,38,0,27:1,1	0/0:0,48,556:75:16:0,16,0,0:2,0	0/0:0,48,556:75:16:0,16,0,0:2,0	0/0:0,18,209:45:6:0,6,0,0:2,0	0/1:174,33,209:109:11:0,6,0,5:1,1	0/0:0,48,551:75:16:0,16,0,0:2,0
Chr11	222019	.	G	A	255	.	NS=23;AN=2;AFS=27,19;MAF=0.41;TA=synonymous_variant;TID=mRNA:MD11G1002400;TGN=MD11G1002400;TCO=204.3;TACH=SN204SN	GT:PL:GQ:DP:BSDP:ACN	0/1:1948,335,1755:255:107:56,0,50,1:1,1	0/1:1913,350,2116:255:116:55,0,61,0:1,1	0/1:1427,278,1712:255:92:41,0,51,0:1,1	0/1:1351,232,1321:255:77:39,0,38,0:1,1	0/1:1705,311,1840:255:103:49,0,54,0:1,1	0/1:1843,290,1471:255:96:53,0,43,0:1,1	0/1:1701,365,2451:255:121:50,0,71,0:1,1	0/1:1391,232,1287:255:77:40,0,37,0:1,1	0/1:1421,283,1838:255:94:41,0,53,0:1,1	0/1:1511,229,1113:255:76:44,0,32,0:1,1	0/1:2087,371,2167:255:123:60,0,63,0:1,1	0/1:904,166,1008:255:55:26,0,29,0:1,1	0/1:989,157,800:255:52:29,0,23,0:1,1	0/1:1028,214,1426:255:71:30,0,41,0:1,1	0/1:1634,244,1177:255:81:47,0,34,0:1,1	0/1:1495,283,1774:255:94:43,0,51,0:1,1	0/1:1252,235,1456:255:78:36,0,42,0:1,1	0/1:1988,338,1854:255:112:58,0,54,0:1,1	0/0:0,45,517:72:15:0,0,15,0:2,0	0/0:0,66,755:93:22:0,0,22,0:2,0	0/0:0,24,278:51:8:0,0,8,0:2,0	0/1:139,57,522:50:19:4,0,15,0:1,1	0/0:35,72,795:69:24:1,0,23,0:2,0
Chr11	222202	.	C	A	255	.	NS=23;AN=2;AFS=45,1;MAF=0.02;TA=synonymous_variant;TID=mRNA:MD11G1002400;TGN=MD11G1002400;TCO=143.3;TACH=PT143PT	GT:PL:GQ:DP:BSDP:ACN	0/0:1,416,4774:255:138:0,138,0,0:2,0	0/0:1,452,5192:255:150:0,150,0,0:2,0	0/0:1,434,4997:255:144:0,144,0,0:2,0	0/0:1,347,3994:255:115:0,115,0,0:2,0	0/0:1,431,4929:255:143:0,143,0,0:2,0	0/0:1,395,4516:255:131:0,131,0,0:2,0	0/0:1,465,5312:255:154:0,154,0,0:2,0	0/0:1,398,4585:255:132:0,132,0,0:2,0	0/0:1,416,4788:255:138:0,138,0,0:2,0	0/0:1,386,4422:255:128:0,128,0,0:2,0	0/0:1,458,5270:255:152:0,152,0,0:2,0	0/0:0,229,2638:255:76:0,76,0,0:2,0	0/0:35,274,3119:255:91:1,90,0,0:2,0	0/0:1,383,4406:255:127:0,127,0,0:2,0	0/0:71,437,4943:255:145:2,143,0,0:2,0	0/0:1,374,4278:255:124:0,124,0,0:2,0	0/0:1,337,3884:255:112:0,112,0,0:2,0	0/0:1,473,5454:255:157:0,157,0,0:2,0	0/0:0,124,1426:149:41:0,41,0,0:2,0	0/0:0,111,1282:138:37:0,37,0,0:2,0	0/0:0,75,869:102:25:0,25,0,0:2,0	0/0:0,93,1078:120:31:0,31,0,0:2,0	0/1:433,115,870:255:38:13,25,0,0:1,1
Chr11	222262	.	G	A	109	.	NS=23;AN=2;AFS=45,1;MAF=0.02;TA=synonymous_variant;TID=mRNA:MD11G1002400;TGN=MD11G1002400;TCO=123.3;TACH=YH123YH	GT:PL:GQ:DP:BSDP:ACN	0/0:1,293,3349:255:97:0,0,97,0:2,0	0/0:0,328,3790:255:109:0,0,109,0:2,0	0/0:0,295,3408:255:98:0,0,98,0:2,0	0/0:1,211,2415:255:70:0,0,70,0:2,0	0/0:0,271,3124:255:90:0,0,90,0:2,0	0/0:0,259,2985:255:86:0,0,86,0:2,0	0/0:1,331,3810:255:110:0,0,110,0:2,0	0/0:0,274,3159:255:91:0,0,91,0:2,0	0/0:0,286,3293:255:95:0,0,95,0:2,0	0/0:0,226,2608:255:75:0,0,75,0:2,0	0/0:0,313,3616:255:104:0,0,104,0:2,0	0/0:0,118,1356:144:39:0,0,39,0:2,0	0/0:70,184,2047:146:61:2,0,59,0:2,0	0/0:0,271,3119:255:90:0,0,90,0:2,0	0/0:35,292,3333:255:97:1,0,96,0:2,0	0/0:1,293,3330:255:97:0,0,97,0:2,0	0/0:70,220,2469:255:73:2,0,71,0:2,0	0/0:1,359,4133:255:119:0,0,119,0:2,0	0/0:0,69,800:96:23:0,0,23,0:2,0	0/0:0,27,313:54:9:0,0,9,0:2,0	0/0:0,48,556:75:16:0,0,16,0:2,0	0/0:16,61,537:64:16:0,0,15,1:2,0	0/1:204,63,522:109:21:6,0,15,0:1,1
Chr11	222991	.	T	C	255	.	NS=23;AN=2;AFS=44,2;MAF=0.04;TA=missense_variant;TID=mRNA:MD11G1002400;TGN=MD11G1002400;TCO=26.1;TACH=T26A	GT:PL:GQ:DP:BSDP:ACN	0/0:17,327,3505:255:104:1,0,0,103:2,0	0/0:1,389,4432:255:129:0,0,0,129:2,0	0/0:1,392,4486:255:130:0,0,0,130:2,0	0/0:0,277,3169:255:92:0,0,0,92:2,0	0/0:0,268,3070:255:89:0,0,0,89:2,0	0/0:1,311,3527:255:103:0,0,0,103:2,0	0/0:2,356,4026:255:118:0,0,0,118:2,0	0/0:1,322,3681:255:107:0,0,0,107:2,0	0/0:2,389,4393:255:129:0,0,0,129:2,0	0/0:1,332,3771:255:110:0,0,0,110:2,0	0/0:1,380,4332:255:126:0,0,0,126:2,0	0/0:1,190,2152:255:63:0,0,0,63:2,0	0/0:0,196,2225:255:65:0,0,0,65:2,0	0/0:1,236,2630:255:78:0,0,0,78:2,0	0/0:1,323,3667:255:107:0,0,0,107:2,0	0/0:1,316,3606:255:105:0,0,0,105:2,0	0/0:1,311,3527:255:103:0,0,0,103:2,0	0/0:0,298,3422:255:99:0,0,0,99:2,0	0/1:418,64,294:255:21:0,12,0,9:1,1	0/1:656,84,303:255:28:0,19,0,9:1,1	0/0:0,45,517:72:15:0,0,0,15:2,0	0/0:0,66,760:93:22:0,0,0,22:2,0	0/0:0,69,795:96:23:0,0,0,23:2,0
Chr11	223816	.	A	G	255	.	NS=23;AN=2;AFS=28,18;MAF=0.39;TA=5_prime_UTR_variant;TID=mRNA:MD11G1002400;TGN=MD11G1002400	GT:PL:GQ:DP:BSDP:ACN	0/1:329,151,1391:147:50:40,0,10,0:1,1	0/1:428,169,1486:255:56:43,0,13,0:1,1	0/1:383,157,1416:255:52:41,0,11,0:1,1	0/1:418,118,920:255:39:27,0,12,0:1,1	0/1:383,105,830:255:35:24,0,11,0:1,1	0/1:452,124,969:255:41:28,0,13,0:1,1	0/1:586,163,1277:255:54:37,0,17,0:1,1	0/1:418,145,1209:255:48:36,0,12,0:1,1	0/1:447,154,1316:255:51:38,0,13,0:1,1	0/1:348,105,869:255:35:25,0,10,0:1,1	0/1:255,166,1616:57:55:47,0,8,0:1,1	0/1:378,105,830:255:35:24,0,11,0:1,1	0/1:278,63,452:255:21:13,0,8,0:1,1	0/1:310,133,1159:145:44:34,0,10,0:1,1	0/1:343,163,1530:149:54:44,0,10,0:1,1	0/1:383,145,1287:255:48:37,0,11,0:1,1	0/1:433,133,1078:255:44:31,0,13,0:1,1	0/1:463,163,1391:255:54:40,0,14,0:1,1	0/0:0,63,730:90:21:21,0,0,0:2,0	0/0:0,27,313:54:9:9,0,0,0:2,0	0/0:0,24,278:51:8:8,0,0,0:2,0	0/0:0,57,661:84:19:19,0,0,0:2,0	0/0:0,30,329:57:10:10,0,0,0:2,0
Chr11	237168	.	A	G	255	.	NS=23;AN=2;AFS=19,27;MAF=0.41;TA=missense_variant;TID=mRNA:MD11G1002700;TGN=MD11G1002700;TCO=25.2;TACH=H25R	GT:PL:GQ:DP:BSDP:ACN	0/1:869,139,715:255:46:21,0,25,0:1,1	0/1:2923,420,1835:255:139:54,0,85,0:1,1	0/1:860,247,1962:255:82:57,0,25,0:1,1	0/1:1008,169,934:255:56:27,0,29,0:1,1	0/1:765,133,760:255:44:22,0,22,0:1,1	0/1:1386,211,1014:255:70:30,0,40,0:1,1	0/1:1630,310,1912:255:103:56,0,47,0:1,1	0/1:1212,184,894:255:61:26,0,35,0:1,1	0/1:1252,208,1143:255:69:33,0,36,0:1,1	0/1:1490,205,864:255:68:25,0,43,0:1,1	0/1:1541,214,900:255:71:26,0,45,0:1,1	0/1:691,148,998:255:49:29,0,20,0:1,1	0/1:686,85,254:138:28:8,0,20,0:1,1	0/1:899,124,522:255:41:15,0,26,0:1,1	0/1:869,111,412:255:37:12,0,25,0:1,1	0/1:487,66,273:255:22:8,0,14,0:1,1	0/1:904,99,239:107:33:7,0,26,0:1,1	0/1:1078,148,616:255:49:18,0,31,0:1,1	1/1:621,57,35:54:19:1,0,18,0:0,2	1/1:800,69,0:96:23:0,0,23,0:0,2	1/1:835,72,0:99:24:0,0,24,0:0,2	0/1:383,106,792:255:35:24,0,11,0:1,1	1/1:760,66,0:93:22:0,0,22,0:0,2
Chr11	238354	.	A	G	255	.	NS=23;AN=2;AFS=44,2;MAF=0.04;TA=synonymous_variant;TID=mRNA:MD11G1002700;TGN=MD11G1002700;TCO=199.3;TACH=AA199AA	GT:PL:GQ:DP:BSDP:ACN	0/0:0,196,2255:255:65:65,0,0,0:2,0	0/0:36,473,5375:255:157:156,0,1,0:2,0	0/0:1,353,4058:255:117:117,0,0,0:2,0	0/0:1,196,2236:255:65:65,0,0,0:2,0	0/0:1,178,2004:255:59:59,0,0,0:2,0	0/0:35,226,2563:255:75:74,0,1,0:2,0	0/0:1,392,4496:255:130:130,0,0,0:2,0	0/0:0,223,2573:255:74:74,0,0,0:2,0	0/0:1,353,4010:255:117:117,0,0,0:2,0	0/0:1,280,3210:255:93:93,0,0,0:2,0	0/0:1,271,3090:255:90:90,0,0,0:2,0	0/0:16,188,1993:255:58:57,0,0,1:2,0	0/0:70,91,936:52:30:28,0,2,0:2,0	0/1:294,139,1277:124:46:37,0,9,0:1,1	0/0:0,84,974:111:28:28,0,0,0:2,0	0/0:35,121,1346:117:40:39,0,1,0:2,0	0/0:35,127,1421:123:42:41,0,1,0:2,0	0/0:1,196,2241:255:65:65,0,0,0:2,0	0/0:70,99,1073:62:33:31,0,2,0:2,0	0/0:0,75,864:102:25:25,0,0,0:2,0	0/0:16,76,711:79:21:20,0,0,1:2,0	0/0:0,102,1182:129:34:34,0,0,0:2,0	0/1:591,81,348:255:27:10,0,17,0:1,1
Chr11	238534	.	C	T	255	.	NS=23;AN=2;AFS=27,19;MAF=0.41;TA=synonymous_variant;TID=mRNA:MD11G1002700;TGN=MD11G1002700;TCO=259.3;TACH=SE259SE	GT:PL:GQ:DP:BSDP:ACN	0/1:1908,313,1694:255:104:0,49,0,55:1,1	0/1:3062,531,2968:255:176:0,87,0,89:1,1	0/1:2226,413,2529:255:137:0,73,0,64:1,1	0/1:1453,363,2535:255:116:1,73,0,42:1,1	0/1:1739,310,1833:255:103:0,53,0,50:1,1	0/1:2380,449,2777:255:149:0,80,0,69:1,1	0/1:2737,506,3085:255:168:0,89,0,79:1,1	0/1:2430,368,1769:255:122:0,51,0,71:1,1	0/1:2207,392,2256:255:130:0,65,0,65:1,1	0/1:2456,422,2360:255:140:0,68,0,72:1,1	0/1:2633,419,2191:255:139:0,63,0,76:1,1	0/1:2395,329,1357:255:109:0,39,0,70:1,1	0/1:885,133,621:255:44:0,18,0,26:1,1	0/1:830,172,1148:255:57:0,33,0,24:1,1	0/1:1207,181,850:255:60:0,25,0,35:1,1	0/1:1550,244,1252:255:81:0,36,0,45:1,1	0/1:835,205,1530:255:68:0,44,0,24:1,1	0/1:1884,299,1521:255:99:0,44,0,55:1,1	0/0:1,166,1883:255:55:0,55,0,0:2,0	0/0:139,172,1833:64:57:0,53,0,4:2,0	0/0:0,99,1137:126:33:0,33,0,0:2,0	0/1:880,223,1659:255:74:0,48,0,26:1,1	0/0:140,172,1819:64:57:0,53,0,4:2,0
Chr11	240303	.	G	A	255	.	NS=23;AN=2;AFS=45,1;MAF=0.02;TA=synonymous_variant;TID=mRNA:MD11G1002700;TGN=MD11G1002700;TCO=565.3;TACH=AK565AK	GT:PL:GQ:DP:BSDP:ACN	0/0:0,286,3298:255:95:0,0,95,0:2,0	0/0:1,467,5390:255:155:0,0,155,0:2,0	0/0:1,413,4701:255:137:0,0,137,0:2,0	0/0:1,353,4020:255:117:0,0,117,0:2,0	0/0:0,328,3785:255:109:0,0,109,0:2,0	0/0:1,413,4725:255:137:0,0,137,0:2,0	0/0:1,501,5729:255:166:0,0,166,0:2,0	0/0:17,399,4384:255:128:0,0,127,1:2,0	0/0:105,506,5072:255:147:1,0,144,2:2,0	0/0:1,434,4987:255:144:0,0,144,0:2,0	0/0:2,450,5114:255:149:0,0,149,0:2,0	0/0:1,380,4347:255:126:0,0,126,0:2,0	0/0:70,205,2271:255:68:2,0,66,0:2,0	0/0:105,232,2563:255:77:3,0,74,0:2,0	0/0:0,232,2667:255:77:0,0,77,0:2,0	0/0:70,256,2886:255:85:2,0,83,0:2,0	0/0:35,202,2295:255:67:1,0,66,0:2,0	0/0:1,314,3582:255:104:0,0,104,0:2,0	0/0:35,93,1043:90:31:1,0,30,0:2,0	0/0:0,142,1634:255:47:0,0,47,0:2,0	0/0:0,33,382:60:11:0,0,11,0:2,0	0/0:0,166,1912:255:55:0,0,55,0:2,0	0/1:463,73,348:255:24:14,0,10,0:1,1
Chr11	398557	.	A	G	255	.	NS=23;AN=2;AFS=6,40;MAF=0.13;TA=synonymous_variant;TID=mRNA:MD11G1004500;TGN=MD11G1004500;TCO=769.3;TACH=ST769ST	GT:PL:GQ:DP:BSDP:ACN	1/1:3825,331,0:255:110:0,0,110,0:0,2	1/1:3780,328,0:255:109:0,0,109,0:0,2	1/1:3826,335,1:255:111:0,0,111,0:0,2	1/1:3114,271,0:255:90:0,0,90,0:0,2	1/1:4304,380,2:255:126:0,0,126,0:0,2	1/1:3557,311,1:255:103:0,0,103,0:0,2	1/1:3041,265,1:255:88:0,0,88,0:0,2	1/1:3657,320,1:255:106:0,0,106,0:0,2	1/1:4793,416,1:255:138:0,0,138,0:0,2	1/1:4417,386,1:255:128:0,0,128,0:0,2	1/1:3597,314,1:255:104:0,0,104,0:0,2	1/1:3593,317,1:255:105:0,0,105,0:0,2	1/1:3368,292,0:255:97:0,0,97,0:0,2	1/1:3467,304,35:255:101:1,0,100,0:0,2	1/1:3389,296,1:255:98:0,0,98,0:0,2	1/1:3478,305,1:255:101:0,0,101,0:0,2	1/1:3363,301,105:255:100:3,0,97,0:0,2	1/1:3437,298,0:255:99:0,0,99,0:0,2	0/0:0,33,382:60:11:11,0,0,0:2,0	0/1:104,21,139:51:7:4,0,3,0:1,1	0/0:0,21,243:48:7:7,0,0,0:2,0	1/1:651,57,0:84:19:0,0,19,0:0,2	0/1:313,63,417:255:21:12,0,9,0:1,1
Chr11	434123	.	A	G	255	.	NS=23;AN=2;AFS=18,28;MAF=0.39;TA=synonymous_variant;TID=mRNA:MD11G1004700;TGN=MD11G1004700;TCO=3.3;TACH=SS3SS	GT:PL:GQ:DP:BSDP:ACN	0/1:378,66,383:255:22:11,0,11,0:1,1	0/1:452,78,452:255:26:13,0,13,0:1,1	0/1:556,75,308:255:25:9,0,16,0:1,1	0/1:487,66,278:255:22:8,0,14,0:1,1	0/1:313,124,1094:255:41:32,0,9,0:1,1	0/1:556,102,621:255:34:18,0,16,0:1,1	0/1:378,75,482:255:25:14,0,11,0:1,1	0/1:487,118,864:255:39:25,0,14,0:1,1	0/1:383,118,955:255:39:28,0,11,0:1,1	0/1:313,84,651:255:28:19,0,9,0:1,1	0/1:348,51,243:255:17:7,0,10,0:1,1	0/1:313,63,417:255:21:12,0,9,0:1,1	0/1:209,33,174:109:11:5,0,6,0:1,1	0/1:348,81,586:255:27:17,0,10,0:1,1	0/1:343,66,417:255:22:12,0,10,0:1,1	0/1:313,54,313:255:18:9,0,9,0:1,1	0/1:482,81,452:255:27:13,0,14,0:1,1	0/1:417,60,278:255:20:8,0,12,0:1,1	1/1:1282,111,0:138:37:0,0,37,0:0,2	1/1:487,42,0:69:14:0,0,14,0:0,2	1/1:835,72,0:99:24:0,0,24,0:0,2	1/1:522,45,0:72:15:0,0,15,0:0,2	1/1:626,54,0:81:18:0,0,18,0:0,2
Chr11	434127	.	T	C	255	.	NS=23;AN=2;AFS=18,28;MAF=0.39;TA=missense_variant;TID=mRNA:MD11G1004700;TGN=MD11G1004700;TCO=5.1;TACH=W5R	GT:PL:GQ:DP:BSDP:ACN	0/1:452,75,412:255:25:0,13,0,12:1,1	0/1:556,87,452:255:29:0,16,0,13:1,1	0/1:642,88,348:255:29:0,19,0,10:1,1	0/1:591,75,273:255:25:0,17,0,8:1,1	0/1:453,136,1079:255:45:0,13,0,32:1,1	0/1:661,118,691:255:39:0,19,0,20:1,1	0/1:522,88,468:255:29:0,15,0,14:1,1	0/1:591,130,894:255:43:0,17,0,26:1,1	0/1:487,130,989:255:43:0,14,0,29:1,1	0/1:417,96,690:255:32:0,12,0,20:1,1	0/1:417,57,238:150:19:0,12,0,7:1,1	0/1:343,66,412:255:22:0,10,0,12:1,1	0/1:348,45,174:97:15:0,10,0,5:1,1	0/1:452,97,642:255:32:0,13,0,19:1,1	0/1:452,78,452:255:26:0,13,0,13:1,1	0/1:412,66,343:255:22:0,12,0,10:1,1	0/1:591,93,482:255:31:0,17,0,14:1,1	0/1:621,78,278:255:26:0,18,0,8:1,1	1/1:1391,121,0:149:40:0,40,0,0:0,2	1/1:621,54,0:81:18:0,18,0,0:0,2	1/1:869,75,0:102:25:0,25,0,0:0,2	1/1:626,54,0:81:18:0,18,0,0:0,2	1/1:711,64,0:90:21:0,21,0,0:0,2
Chr11	434480	.	C	G	255	.	NS=23;AN=2;AFS=44,2;MAF=0.04;TA=missense_variant;TID=mRNA:MD11G1004700;TGN=MD11G1004700;TCO=52.2;TACH=A52G	GT:PL:GQ:DP:BSDP:ACN	0/0:0,96,1113:123:32:0,32,0,0:2,0	0/0:1,103,1163:129:34:0,34,0,0:2,0	0/0:0,93,1078:120:31:0,31,0,0:2,0	0/0:0,96,1113:123:32:0,32,0,0:2,0	0/0:0,142,1634:255:47:0,47,0,0:2,0	0/0:0,75,869:102:25:0,25,0,0:2,0	0/0:0,78,904:105:26:0,26,0,0:2,0	0/0:0,105,1217:132:35:0,35,0,0:2,0	0/0:0,124,1426:149:41:0,41,0,0:2,0	0/0:0,133,1530:255:44:0,44,0,0:2,0	0/0:0,90,1043:117:30:0,30,0,0:2,0	0/0:0,87,1008:114:29:0,29,0,0:2,0	0/0:0,84,974:111:28:0,28,0,0:2,0	0/0:0,112,1277:138:37:0,37,0,0:2,0	0/0:0,102,1162:129:34:0,34,0,0:2,0	0/0:0,81,939:108:27:0,27,0,0:2,0	0/0:70,99,1078:62:33:0,31,2,0:2,0	0/0:0,96,1108:123:32:0,32,0,0:2,0	0/1:204,124,1212:48:41:0,35,6,0:1,1	0/1:308,90,725:255:30:0,21,9,0:1,1	0/0:0,78,904:105:26:0,26,0,0:2,0	0/0:0,81,934:108:27:0,27,0,0:2,0	0/0:0,118,1356:144:39:0,39,0,0:2,0
Chr11	454055	.	A	T	255	.	NS=23;AN=2;AFS=45,1;MAF=0.02;TA=3_prime_UTR_variant;TID=mRNA:MD11G1004900;TGN=MD11G1004900	GT:PL:GQ:DP:BSDP:ACN	0/0:1,335,3826:255:111:111,0,0,0:2,0	0/0:1,380,4333:255:126:126,0,0,0:2,0	0/0:1,359,4099:255:119:119,0,0,0:2,0	0/0:1,395,4535:255:131:131,0,0,0:2,0	0/0:1,452,5162:255:150:150,0,0,0:2,0	0/0:1,440,5024:255:146:146,0,0,0:2,0	0/0:1,368,4189:255:122:122,0,0,0:2,0	0/0:1,365,4173:255:121:121,0,0,0:2,0	0/0:1,497,5703:255:165:165,0,0,0:2,0	0/0:2,444,5044:255:147:147,0,0,0:2,0	0/0:52,447,5005:255:148:146,0,0,2:2,0	0/0:1,422,4805:255:140:140,0,0,0:2,0	0/0:2,374,4240:255:124:124,0,0,0:2,0	0/0:1,368,4194:255:122:122,0,0,0:2,0	0/0:1,347,3955:255:115:115,0,0,0:2,0	0/0:1,371,4272:255:123:123,0,0,0:2,0	0/0:36,347,3916:255:115:114,0,0,1:2,0	0/0:18,408,4564:255:135:134,0,0,1:2,0	0/0:0,60,676:87:20:20,0,0,0:2,0	0/1:452,72,383:255:24:11,0,0,13:1,1	0/0:0,27,313:54:9:9,0,0,0:2,0	0/0:0,93,1073:120:31:31,0,0,0:2,0	0/0:0,63,730:90:21:21,0,0,0:2,0
Chr11	454335	.	T	C	255	.	NS=23;AN=2;AFS=44,2;MAF=0.04;TA=synonymous_variant;TID=mRNA:MD11G1004900;TGN=MD11G1004900;TCO=244.3;TACH=PY244PY	GT:PL:GQ:DP:BSDP:ACN	0/0:2,401,4568:255:133:0,0,0,133:2,0	0/0:1,476,5450:255:158:0,0,0,158:2,0	0/0:1,437,5032:255:145:0,0,0,145:2,0	0/0:1,380,4338:255:126:0,0,0,126:2,0	0/0:1,473,5425:255:157:0,0,0,157:2,0	0/0:2,528,6013:255:175:0,0,0,175:2,0	0/0:1,431,4962:255:143:0,0,0,143:2,0	0/0:1,425,4888:255:141:0,0,0,141:2,0	0/0:1,509,5847:255:169:0,0,0,169:2,0	0/0:1,479,5505:255:159:0,0,0,159:2,0	0/0:1,413,4739:255:137:0,0,0,137:2,0	0/0:1,359,4133:255:119:0,0,0,119:2,0	0/0:1,368,4164:255:122:0,0,0,122:2,0	0/0:1,392,4472:255:130:0,0,0,130:2,0	0/0:1,377,4326:255:125:0,0,0,125:2,0	0/0:1,392,4510:255:130:0,0,0,130:2,0	0/0:1,392,4486:255:130:0,0,0,130:2,0	0/0:1,467,5361:255:155:0,0,0,155:2,0	0/1:139,60,556:47:20:0,4,0,16:1,1	0/0:0,93,1078:120:31:0,0,0,31:2,0	0/1:313,63,412:255:21:0,9,0,12:1,1	0/0:0,42,482:69:14:0,0,0,14:2,0	0/0:0,154,1773:255:51:0,0,0,51:2,0
Chr11	454389	.	G	A	255	.	NS=23;AN=2;AFS=27,19;MAF=0.41;TA=synonymous_variant;TID=mRNA:MD11G1004900;TGN=MD11G1004900;TCO=226.3;TACH=DY226DY	GT:PL:GQ:DP:BSDP:ACN	0/1:2058,383,2202:255:123:59,0,63,1:1,1	0/1:2673,506,3146:255:168:77,0,91,0:1,1	0/1:2616,462,2625:255:153:77,0,76,0:1,1	0/1:2454,398,2116:255:132:71,0,61,0:1,1	0/1:2847,506,2962:255:168:82,0,86,0:1,1	0/1:2529,488,3090:255:162:73,0,89,0:1,1	0/1:2116,413,2643:255:137:61,0,76,0:1,1	0/1:2680,429,2182:255:142:79,0,63,0:1,1	0/1:3105,488,2504:255:162:90,0,72,0:1,1	0/1:2842,503,2956:255:167:82,0,85,0:1,1	0/1:2079,414,2591:255:137:61,0,76,0:1,1	0/1:2414,328,1356:255:109:70,0,39,0:1,1	0/1:2496,384,1701:255:123:73,0,49,1:1,1	0/1:2580,413,2118:255:137:75,0,62,0:1,1	0/1:1839,371,2410:255:123:53,0,70,0:1,1	0/1:1983,383,2390:255:127:58,0,69,0:1,1	0/1:2088,383,2268:255:127:60,0,67,0:1,1	0/1:2872,488,2723:255:162:83,0,79,0:1,1	0/0:35,66,730:63:22:1,0,21,0:2,0	0/0:0,63,730:90:21:0,0,21,0:2,0	0/0:16,58,503:61:15:0,0,14,1:2,0	0/1:383,57,278:255:19:11,0,8,0:1,1	0/0:1,124,1407:150:41:0,0,41,0:2,0
Chr11	465981	.	G	A	255	.	NS=23;AN=2;AFS=40,6;MAF=0.13;TA=synonymous_variant;TID=mRNA:MD11G1005100;TGN=MD11G1005100;TCO=220.3;TACH=ER220ER	GT:PL:GQ:DP:BSDP:ACN	0/0:1,485,5549:255:161:0,0,161,0:2,0	0/0:1,488,5608:255:162:0,0,162,0:2,0	0/0:1,506,5803:255:168:0,0,168,0:2,0	0/0:1,485,5578:255:161:0,0,161,0:2,0	0/0:17,576,6449:255:187:0,0,186,1:2,0	0/0:1,516,5902:255:171:0,0,171,0:2,0	0/0:2,522,5943:255:173:0,0,173,0:2,0	0/0:17,529,5874:255:171:0,0,170,1:2,0	0/0:1,606,6945:255:201:0,0,201,0:2,0	0/0:1,389,4460:255:129:0,0,129,0:2,0	0/0:1,365,4178:255:121:0,0,121,0:2,0	0/0:1,290,3309:255:96:0,0,96,0:2,0	0/0:1,521,5985:255:173:0,0,173,0:2,0	0/0:1,570,6557:255:189:0,0,189,0:2,0	0/0:1,317,3622:255:105:0,0,105,0:2,0	0/1:1103,446,4009:255:148:32,0,116,0:1,1	0/1:1234,636,6060:255:211:36,0,175,0:1,1	0/1:622,512,5275:78:170:18,0,152,0:1,1	0/1:2701,709,5348:255:235:79,0,156,0:1,1	0/1:2719,706,5371:255:234:79,0,155,0:1,1	0/1:3747,636,3538:255:211:109,0,102,0:1,1	0/0:33,755,8309:255:242:0,0,240,2:2,0	0/0:2,685,7821:255:227:0,0,227,0:2,0
Chr11	466032	.	C	A	255	.	NS=23;AN=2;AFS=40,6;MAF=0.13;TA=synonymous_variant;TID=mRNA:MD11G1005100;TGN=MD11G1005100;TCO=237.3;TACH=SL237SL	GT:PL:GQ:DP:BSDP:ACN	0/0:1,452,5201:255:150:0,150,0,0:2,0	0/0:1,461,5310:255:153:0,153,0,0:2,0	0/0:2,516,5840:255:171:0,171,0,0:2,0	0/0:17,509,5827:255:169:1,168,0,0:2,0	0/0:1,582,6677:255:193:0,193,0,0:2,0	0/0:1,557,6418:255:185:0,185,0,0:2,0	0/0:71,516,5842:255:171:2,169,0,0:2,0	0/0:1,488,5589:255:162:0,162,0,0:2,0	0/0:1,618,7089:255:205:0,205,0,0:2,0	0/0:1,389,4475:255:129:0,129,0,0:2,0	0/0:1,362,4163:255:120:0,120,0,0:2,0	0/0:0,229,2643:255:76:0,76,0,0:2,0	0/0:2,510,5814:255:169:0,169,0,0:2,0	0/0:1,563,6487:255:187:0,187,0,0:2,0	0/0:0,319,3686:255:106:0,106,0,0:2,0	0/1:951,438,4026:255:145:28,117,0,0:1,1	0/1:1352,648,6086:255:215:39,176,0,0:1,1	0/1:652,488,4953:131:162:19,143,0,0:1,1	0/1:3066,708,5067:255:235:89,146,0,0:1,1	0/1:3249,693,4729:255:230:94,136,0,0:1,1	0/1:3940,663,3687:255:220:114,106,0,0:1,1	0/0:2,730,8357:255:242:0,242,0,0:2,0	0/0:1,714,8236:255:237:0,237,0,0:2,0
Chr11	466269	.	T	C	255	.	NS=23;AN=2;AFS=22,24;MAF=0.48;TA=synonymous_variant;TID=mRNA:MD11G1005100;TGN=MD11G1005100;TCO=316.3;TACH=CL316CL	GT:PL:GQ:DP:BSDP:ACN	0/1:3269,443,1809:255:147:0,94,0,53:1,1	0/1:2619,410,2063:255:136:0,76,0,60:1,1	0/1:3165,485,2419:255:161:0,91,0,70:1,1	0/1:3850,551,2469:255:183:0,111,0,72:1,1	0/1:3474,619,3565:255:205:0,100,0,105:1,1	0/1:2871,563,3607:255:187:0,83,0,104:1,1	0/1:3095,570,3468:255:189:0,89,0,100:1,1	0/1:3004,552,3276:255:183:0,88,0,95:1,1	0/1:3478,624,3687:255:207:0,100,0,107:1,1	0/1:2430,371,1819:255:123:0,70,0,53:1,1	0/1:2295,356,1793:255:118:0,66,0,52:1,1	0/1:1555,235,1124:255:78:0,45,0,33:1,1	0/1:3380,531,2636:255:176:0,98,0,78:1,1	0/1:4139,636,3175:255:211:0,119,0,92:1,1	0/1:2916,437,2111:255:145:0,84,0,61:1,1	0/1:4025,501,1705:255:166:0,117,0,49:1,1	0/1:4914,618,2182:255:205:0,142,0,63:1,1	0/1:3796,546,2460:255:181:0,110,0,71:1,1	0/1:6211,724,1959:255:236:1,179,0,56:1,1	0/1:3181,700,4826:255:232:0,92,0,140:1,1	1/1:7729,675,36:255:224:0,223,0,1:0,2	0/1:4085,736,4338:255:244:0,118,0,126:1,1	0/1:4497,711,3662:255:236:0,130,0,106:1,1
Chr11	466284	.	T	C	255	.	NS=23;AN=2;AFS=24,22;MAF=0.48;TA=synonymous_variant;TID=mRNA:MD11G1005100;TGN=MD11G1005100;TCO=321.3;TACH=GD321GD	GT:PL:GQ:DP:BSDP:ACN	0/1:3120,434,1868:255:144:0,90,0,54:1,1	0/1:2633,410,2082:255:136:0,76,0,60:1,1	0/1:3056,474,2336:255:157:0,89,0,68:1,1	0/1:3489,531,2580:255:176:0,101,0,75:1,1	0/1:3678,627,3474:255:208:0,107,0,101:1,1	0/1:2847,552,3474:255:183:0,82,0,101:1,1	0/1:3091,552,3211:255:183:0,89,0,94:1,1	0/1:2812,524,3224:255:174:0,81,0,93:1,1	0/1:3234,612,3815:255:203:0,93,0,110:1,1	0/1:2182,347,1765:255:115:0,63,0,52:1,1	0/1:2320,350,1699:255:116:0,67,0,49:1,1	0/1:1576,233,1035:255:77:0,46,0,31:1,1	0/1:3238,526,2676:255:174:0,95,0,79:1,1	0/1:3890,627,3285:255:208:0,112,0,96:1,1	0/1:3115,425,1755:255:141:0,90,0,51:1,1	0/1:3020,503,2767:255:167:0,87,0,80:1,1	0/1:3299,597,3543:255:198:0,95,0,103:1,1	0/1:2638,512,3259:255:170:0,76,0,94:1,1	0/1:2395,696,5574:255:231:0,69,0,162:1,1	0/0:123,713,7848:255:232:1,3,0,228:2,0	0/1:3033,637,4201:255:211:0,88,0,123:1,1	0/1:3990,742,4484:255:246:0,115,0,131:1,1	0/1:4349,715,3787:255:237:0,127,0,110:1,1
Chr11	466786	.	G	T	255	.	NS=23;AN=2;AFS=26,20;MAF=0.43;TA=synonymous_variant;TID=mRNA:MD11G1005100;TGN=MD11G1005100;TCO=387.3;TACH=VF387VF	GT:PL:GQ:DP:BSDP:ACN	0/1:1889,365,2296:255:121:0,0,66,55:1,1	0/1:2162,455,3051:255:151:0,0,88,63:1,1	0/1:2390,464,2932:255:154:0,0,85,69:1,1	0/1:2434,518,3537:255:172:0,0,102,70:1,1	0/1:3141,597,3598:255:194:1,0,103,90:1,1	0/1:2707,443,2400:255:147:0,0,69,78:1,1	0/1:2153,474,3269:255:157:0,0,94,63:1,1	0/1:2854,525,3131:255:174:0,0,90,84:1,1	0/1:3562,624,3583:255:207:0,0,104,103:1,1	0/1:1985,411,2674:255:136:0,0,77,59:1,1	0/1:1808,325,1947:255:108:0,0,56,52:1,1	0/1:1044,214,1397:255:71:0,0,41,30:1,1	0/1:3145,554,3229:255:184:0,0,93,91:1,1	0/1:2952,579,3687:255:192:0,0,106,86:1,1	0/1:1734,362,2419:255:120:0,0,70,50:1,1	0/1:1611,428,3294:255:142:0,0,95,47:1,1	0/1:1421,606,5549:255:201:0,0,160,41:1,1	0/1:1963,473,3473:255:157:0,0,100,57:1,1	0/0:279,687,7650:255:228:0,0,220,8:2,0	0/0:175,681,7650:255:226:0,0,221,5:2,0	0/0:1,591,6791:255:196:0,0,196,0:2,0	0/1:3389,741,5142:255:246:0,0,148,98:1,1	0/1:3502,687,4411:255:228:0,0,127,101:1,1
Chr11	466792	.	A	T	255	.	NS=23;AN=2;AFS=42,4;MAF=0.09;TA=synonymous_variant;TID=mRNA:MD11G1005100;TGN=MD11G1005100;TCO=389.3;TACH=SR389SR	GT:PL:GQ:DP:BSDP:ACN	0/0:2,347,3902:255:115:115,0,0,0:2,0	0/0:1,425,4859:255:141:141,0,0,0:2,0	0/0:1,443,5028:255:147:147,0,0,0:2,0	0/0:2,504,5694:255:167:167,0,0,0:2,0	0/0:2,580,6505:255:192:192,0,0,0:2,0	0/0:1,434,4909:255:144:144,0,0,0:2,0	0/0:2,462,5178:255:153:153,0,0,0:2,0	0/0:3,501,5612:255:166:166,0,0,0:2,0	0/0:3,622,7008:255:206:206,0,0,0:2,0	0/0:1,389,4417:255:129:129,0,0,0:2,0	0/0:1,311,3508:255:103:103,0,0,0:2,0	0/0:0,205,2329:255:68:68,0,0,0:2,0	0/0:2,546,6192:255:181:181,0,0,0:2,0	0/0:4,569,6286:255:188:188,0,0,0:2,0	0/0:1,350,3960:255:116:116,0,0,0:2,0	0/1:697,399,3787:255:132:112,0,0,20:1,1	0/1:971,591,5715:255:196:168,0,0,28:1,1	0/0:385,444,4603:91:147:136,0,0,11:2,0	0/1:1359,679,6293:255:225:186,0,0,39:1,1	0/0:3,676,7608:255:224:224,0,0,0:2,0	0/1:2256,534,3826:255:177:112,0,0,65:1,1	0/0:3,748,8457:255:248:248,0,0,0:2,0	0/0:2,685,7756:255:227:227,0,0,0:2,0
Chr11	466804	.	T	C	255	.	NS=23;AN=2;AFS=22,24;MAF=0.48;TA=synonymous_variant;TID=mRNA:MD11G1005100;TGN=MD11G1005100;TCO=393.3;TACH=HK393HK	GT:PL:GQ:DP:BSDP:ACN	0/1:1630,365,2535:255:121:0,47,0,74:1,1	0/1:1555,434,3419:255:144:0,45,0,99:1,1	0/1:1739,443,3349:255:147:0,50,0,97:1,1	0/1:2014,519,3772:255:168:0,58,1,109:1,1	0/1:2469,594,4366:255:197:0,71,0,126:1,1	0/1:2256,440,2787:255:146:0,65,0,81:1,1	0/1:1734,482,3791:255:160:0,50,0,110:1,1	0/1:2256,521,3746:255:173:0,65,0,108:1,1	0/1:2867,627,4318:255:208:0,83,0,125:1,1	0/1:1706,398,2809:255:132:0,50,0,82:1,1	0/1:1234,354,2639:255:113:1,35,0,77:1,1	0/1:870,235,1833:255:78:0,25,0,53:1,1	0/1:2673,582,4004:255:193:0,77,0,116:1,1	0/1:2560,595,4109:255:193:1,74,0,118:1,1	0/1:1418,396,2967:255:127:1,41,0,85:1,1	0/1:2464,401,2156:255:133:0,71,0,62:1,1	0/1:3304,600,3568:255:199:0,95,0,104:1,1	0/1:2534,461,2739:255:153:0,73,0,80:1,1	0/1:3906,684,3931:255:227:0,113,0,114:1,1	0/1:2118,700,5883:255:232:0,61,0,171:1,1	1/1:5702,494,1:255:164:0,164,0,0:0,2	0/1:2833,760,5744:255:248:1,81,0,166:1,1	0/1:2868,694,5083:255:230:0,83,0,147:1,1
Chr11	466837	.	T	C	255	.	NS=23;AN=2;AFS=22,24;MAF=0.48;TA=synonymous_variant;TID=mRNA:MD11G1005100;TGN=MD11G1005100;TCO=404.3;TACH=FV404FV	GT:PL:GQ:DP:BSDP:ACN	0/1:1651,390,2655:255:125:0,47,1,77:1,1	0/1:1044,419,3751:255:139:0,30,0,109:1,1	0/1:1462,455,3742:255:151:0,42,0,109:1,1	0/1:1855,516,3982:255:171:0,54,0,117:1,1	0/1:1943,594,4868:255:197:0,56,0,141:1,1	0/1:2227,492,3375:255:163:0,64,0,99:1,1	0/1:1497,519,4400:255:172:0,43,0,129:1,1	0/1:1879,528,4140:255:175:0,54,0,121:1,1	0/1:2048,633,5197:255:210:0,59,0,151:1,1	0/1:1472,404,3112:255:134:0,43,0,91:1,1	0/1:1218,386,3186:255:128:0,35,0,93:1,1	0/1:761,238,1963:255:79:0,22,0,57:1,1	0/1:2365,594,4466:255:197:0,68,0,129:1,1	0/1:2222,603,4681:255:200:0,64,0,136:1,1	0/1:1496,404,3149:255:134:0,43,0,91:1,1	0/1:2156,416,2628:255:138:0,62,0,76:1,1	0/1:2842,612,4183:255:203:0,82,0,121:1,1	0/1:1929,455,3270:255:151:0,56,0,95:1,1	0/1:3563,694,4264:255:226:1,102,0,123:1,1	0/1:1782,695,5931:255:226:0,51,1,174:1,1	1/1:5404,479,105:255:159:0,156,0,3:0,2	0/1:2157,735,6295:255:244:0,62,0,182:1,1	0/1:2367,688,5473:255:228:0,68,0,160:1,1
Chr11	466852	.	G	C	255	.	NS=23;AN=2;AFS=22,24;MAF=0.48;TA=synonymous_variant;TID=mRNA:MD11G1005100;TGN=MD11G1005100;TCO=409.3;TACH=VG409VG	GT:PL:GQ:DP:BSDP:ACN	0/1:1616,392,2753:255:126:0,46,79,1:1,1	0/1:1044,413,3658:255:137:0,30,107,0:1,1	0/1:1496,479,4034:255:159:0,43,116,0:1,1	0/1:1943,528,4114:255:175:0,56,119,0:1,1	0/1:1993,618,5087:255:205:0,58,147,0:1,1	0/1:2295,512,3601:255:170:0,66,104,0:1,1	0/1:1565,539,4640:255:179:0,45,134,0:1,1	0/1:1739,527,4317:255:175:0,50,125,0:1,1	0/1:2082,648,5375:255:215:0,60,155,0:1,1	0/1:1600,407,3071:255:135:0,46,89,0:1,1	0/1:1268,398,3175:255:128:0,36,91,1:1,1	0/1:830,262,2172:255:87:0,24,63,0:1,1	0/1:2242,579,4388:255:192:0,65,127,0:1,1	0/1:2082,594,4749:255:197:0,60,137,0:1,1	0/1:1565,422,3298:255:140:0,45,95,0:1,1	0/1:2082,434,2911:255:144:0,60,84,0:1,1	0/1:2719,612,4273:255:203:0,79,124,0:1,1	0/1:1854,465,3459:255:154:0,54,100,0:1,1	0/1:3424,697,4437:255:227:1,98,128,0:1,1	0/1:1983,699,6070:255:232:0,57,175,0:1,1	1/1:5453,483,37:255:160:0,159,1,0:0,2	0/1:1983,741,6538:255:246:0,57,189,0:1,1	0/1:2172,687,5713:255:228:0,63,165,0:1,1
Chr11	470758	.	C	T	255	.	NS=23;AN=2;AFS=40,6;MAF=0.13;TA=3_prime_UTR_variant;TID=mRNA:MD11G1005300;TGN=MD11G1005300	GT:PL:GQ:DP:BSDP:ACN	0/0:0,66,765:93:22:0,22,0,0:2,0	0/0:0,42,487:69:14:0,14,0,0:2,0	0/0:0,78,904:105:26:0,26,0,0:2,0	0/0:0,133,1530:255:44:0,44,0,0:2,0	0/0:1,142,1615:255:47:0,47,0,0:2,0	0/0:0,142,1634:255:47:0,47,0,0:2,0	0/0:0,90,1038:117:30:0,30,0,0:2,0	0/0:0,63,730:90:21:0,21,0,0:2,0	0/0:0,102,1177:129:34:0,34,0,0:2,0	0/0:1,148,1675:255:49:0,49,0,0:2,0	0/0:0,72,835:99:24:0,24,0,0:2,0	0/0:0,82,920:108:27:0,27,0,0:2,0	0/0:0,133,1530:255:44:0,44,0,0:2,0	0/0:0,99,1147:126:33:0,33,0,0:2,0	0/0:0,78,904:105:26:0,26,0,0:2,0	0/0:35,90,1003:87:30:0,29,0,1:2,0	0/1:209,90,835:87:30:0,24,0,6:1,1	0/1:209,118,1142:60:39:0,33,0,6:1,1	0/1:795,127,661:255:42:0,19,0,23:1,1	1/1:1391,121,0:148:40:0,0,0,40:0,2	0/1:447,90,591:255:30:0,17,0,13:1,1	0/0:0,145,1669:255:48:0,48,0,0:2,0	0/0:1,94,1040:120:31:0,31,0,0:2,0
Chr11	471836	.	G	A	255	.	NS=23;AN=2;AFS=26,20;MAF=0.43;TA=synonymous_variant;TID=mRNA:MD11G1005300;TGN=MD11G1005300;TCO=699.3;TACH=AK699AK	GT:PL:GQ:DP:BSDP:ACN	0/1:835,148,869:255:49:24,0,25,0:1,1	0/1:696,145,955:255:48:20,0,28,0:1,1	0/1:1247,214,1217:255:71:36,0,35,0:1,1	0/1:482,115,835:255:38:14,0,24,0:1,1	0/1:1565,259,1426:255:86:45,0,41,0:1,1	0/1:1212,175,771:255:58:35,0,23,0:1,1	0/1:537,115,765:255:38:16,0,22,0:1,1	0/1:696,127,760:255:42:20,0,22,0:1,1	0/1:746,178,1282:255:59:22,0,37,0:1,1	0/1:776,139,800:255:46:23,0,23,0:1,1	0/1:1182,160,661:255:53:34,0,19,0:1,1	0/1:626,81,313:255:27:18,0,9,0:1,1	0/1:939,187,1217:255:62:27,0,35,0:1,1	0/1:1108,160,711:255:53:32,0,21,0:1,1	0/1:364,100,642:255:29:10,0,18,1:1,1	0/1:656,151,1073:255:50:19,0,31,0:1,1	0/1:626,187,1530:255:62:18,0,44,0:1,1	0/1:939,166,950:255:55:27,0,28,0:1,1	0/0:104,127,1351:54:42:3,0,39,0:2,0	0/0:0,190,2176:255:63:0,0,63,0:2,0	0/0:0,66,760:93:22:0,0,22,0:2,0	0/1:1699,244,1108:255:81:49,0,32,0:1,1	0/1:1004,217,1490:255:72:29,0,43,0:1,1
Chr11	474269	.	T	C	255	.	NS=23;AN=2;AFS=44,2;MAF=0.04;TA=missense_variant;TID=mRNA:MD11G1005300;TGN=MD11G1005300;TCO=435.2;TACH=Q435R	GT:PL:GQ:DP:BSDP:ACN	0/0:0,154,1773:255:51:0,0,0,51:2,0	0/0:0,175,2007:255:58:0,0,0,58:2,0	0/0:1,205,2316:255:68:0,0,0,68:2,0	0/0:0,130,1490:157:43:0,0,0,43:2,0	0/0:0,229,2633:255:76:0,0,0,76:2,0	0/0:1,190,2167:255:63:0,0,0,63:2,0	0/0:0,160,1828:255:53:0,0,0,53:2,0	0/0:0,169,1942:255:56:0,0,0,56:2,0	0/0:0,238,2732:255:79:0,0,0,79:2,0	0/0:1,169,1870:255:56:0,0,0,56:2,0	0/0:0,124,1426:150:41:0,0,0,41:2,0	0/0:0,108,1252:135:36:0,0,0,36:2,0	0/0:0,172,1982:255:57:0,0,0,57:2,0	0/0:0,169,1937:255:56:0,0,0,56:2,0	0/0:1,163,1844:255:54:0,0,0,54:2,0	0/0:1,151,1715:255:50:0,0,0,50:2,0	0/0:35,163,1833:255:54:0,1,0,53:2,0	0/0:70,145,1589:107:48:0,2,0,46:2,0	0/1:348,166,1560:151:55:0,10,0,45:1,1	0/1:1646,269,1279:255:85:1,47,0,37:1,1	0/0:1,178,2028:255:59:0,0,0,59:2,0	0/0:1,256,2932:255:85:0,0,0,85:2,0	0/0:0,238,2742:255:79:0,0,0,79:2,0
Chr11	474319	.	C	T	255	.	NS=23;AN=2;AFS=26,20;MAF=0.43;TA=synonymous_variant;TID=mRNA:MD11G1005300;TGN=MD11G1005300;TCO=418.3;TACH=LA418LA	GT:PL:GQ:DP:BSDP:ACN	0/1:730,133,800:255:44:0,23,0,21:1,1	0/1:687,157,1079:255:52:0,31,0,21:1,1	0/1:1277,250,1600:255:83:0,46,0,37:1,1	0/1:781,157,1009:255:52:0,29,0,23:1,1	0/1:924,217,1565:255:72:0,45,0,27:1,1	0/1:1098,184,1009:255:61:0,29,0,32:1,1	0/1:969,178,1073:255:59:0,31,0,28:1,1	0/1:715,133,795:255:44:0,23,0,21:1,1	0/1:1834,253,1039:255:84:0,30,0,54:1,1	0/1:661,142,969:255:47:0,28,0,19:1,1	0/1:934,148,765:255:49:0,22,0,27:1,1	0/1:412,90,626:255:30:0,18,0,12:1,1	0/1:910,175,1068:255:58:0,31,0,27:1,1	0/1:656,151,1078:255:50:0,31,0,19:1,1	0/1:800,166,1108:255:55:0,32,0,23:1,1	0/1:661,136,904:255:45:0,26,0,19:1,1	0/1:677,166,1212:255:55:0,35,0,20:1,1	0/1:707,145,901:255:48:0,27,0,21:1,1	0/0:100,238,2638:255:79:0,76,0,3:2,0	0/0:134,262,2886:255:87:0,83,0,4:2,0	0/0:0,163,1878:255:54:0,54,0,0:2,0	0/1:1451,283,1803:255:94:0,52,0,42:1,1	0/1:1581,241,1183:255:80:0,34,0,46:1,1
Chr11	474458	.	T	C	255	.	NS=23;AN=2;AFS=26,20;MAF=0.43;TA=exonic_splice_region_variant;TID=mRNA:MD11G1005300;TGN=MD11G1005300	GT:PL:GQ:DP:BSDP:ACN	0/1:522,84,447:255:28:0,15,0,13:1,1	0/1:626,121,765:255:40:0,18,0,22:1,1	0/1:974,172,998:255:57:0,28,0,29:1,1	0/1:487,108,755:255:36:0,14,0,22:1,1	0/1:487,133,1038:255:44:0,14,0,30:1,1	0/1:934,130,527:255:43:0,27,0,16:1,1	0/1:537,121,825:255:40:0,16,0,24:1,1	0/1:591,96,522:255:32:0,17,0,15:1,1	0/1:1421,190,750:255:63:0,41,0,22:1,1	0/1:522,78,373:255:26:0,15,0,11:1,1	0/1:691,121,696:255:40:0,20,0,20:1,1	0/1:383,63,348:255:21:0,11,0,10:1,1	0/1:417,111,869:255:37:0,12,0,25:1,1	0/1:522,96,591:255:32:0,15,0,17:1,1	0/1:383,118,969:255:39:0,11,0,28:1,1	0/1:522,90,522:255:30:0,15,0,15:1,1	0/1:696,127,765:255:42:0,20,0,22:1,1	0/1:482,105,725:255:35:0,14,0,21:1,1	0/0:100,178,1937:110:59:0,3,0,56:2,0	0/0:139,157,1664:49:52:0,4,0,48:2,0	0/0:0,93,1078:120:31:0,0,0,31:2,0	0/1:1113,217,1386:255:72:0,32,0,40:1,1	0/1:1073,181,1004:255:60:0,31,0,29:1,1
Chr11	476098	.	T	C	255	.	NS=23;AN=2;AFS=26,20;MAF=0.43;TA=synonymous_variant;TID=mRNA:MD11G1005300;TGN=MD11G1005300;TCO=191.3;TACH=VQ191VQ	GT:PL:GQ:DP:BSDP:ACN	0/1:621,99,507:255:33:0,18,0,15:1,1	0/1:626,100,488:255:33:0,18,0,15:1,1	0/1:1008,133,517:255:44:0,29,0,15:1,1	0/1:656,84,308:255:28:0,19,0,9:1,1	0/1:662,97,375:255:32:0,20,0,12:1,1	0/1:795,94,240:115:31:0,23,0,8:1,1	0/1:487,85,458:255:28:0,14,0,14:1,1	0/1:413,70,364:255:23:0,12,0,11:1,1	0/1:998,127,427:255:42:0,29,0,13:1,1	0/1:969,121,417:255:40:0,28,0,12:1,1	0/1:616,72,204:100:24:0,18,0,6:1,1	0/1:556,60,134:42:20:0,16,0,4:1,1	0/1:661,84,313:255:28:0,19,0,9:1,1	0/1:765,99,378:255:33:0,22,0,11:1,1	0/1:224,61,442:132:20:0,7,0,13:1,1	0/1:418,73,388:255:24:0,12,0,12:1,1	0/1:244,112,1014:100:37:0,7,0,30:1,1	0/1:825,108,417:255:36:0,24,0,12:1,1	0/0:105,124,1257:51:41:0,3,0,38:2,0	0/0:1,154,1744:255:51:0,0,0,51:2,0	0/0:0,42,487:69:14:0,0,0,14:2,0	0/1:767,167,1057:255:55:0,22,0,33:1,1	0/1:1212,196,1014:255:65:0,35,0,30:1,1
Chr11	476325	.	C	T	255	.	NS=23;AN=2;AFS=42,4;MAF=0.09;TA=synonymous_variant;TID=mRNA:MD11G1005300;TGN=MD11G1005300;TCO=158.3;TACH=LN158LN	GT:PL:GQ:DP:BSDP:ACN	0/0:0,100,1128:126:33:0,33,0,0:2,0	0/0:0,118,1356:144:39:0,39,0,0:2,0	0/0:0,118,1356:144:39:0,39,0,0:2,0	0/0:0,72,830:99:24:0,24,0,0:2,0	0/0:0,115,1321:141:38:0,38,0,0:2,0	0/0:70,148,974:46:28:0,26,2,0:2,0	0/0:0,84,964:111:28:0,28,0,0:2,0	0/0:0,78,894:105:26:0,26,0,0:2,0	0/0:1,103,1163:129:34:0,34,0,0:2,0	0/0:0,84,959:111:28:0,28,0,0:2,0	0/0:0,78,899:105:26:0,26,0,0:2,0	0/0:0,42,482:69:14:0,14,0,0:2,0	0/0:0,85,955:111:28:0,28,0,0:2,0	0/0:0,133,1530:255:44:0,44,0,0:2,0	0/0:0,81,939:108:27:0,27,0,0:2,0	0/0:35,69,760:66:23:0,22,0,1:2,0	0/1:313,166,1595:116:55:0,46,0,9:1,1	0/0:35,81,904:78:27:0,26,0,1:2,0	0/1:373,90,661:255:30:0,19,0,11:1,1	0/1:730,136,835:255:45:0,24,0,21:1,1	0/1:155,76,696:48:25:0,20,0,5:1,1	0/0:0,160,1833:255:53:0,53,0,0:2,0	0/0:0,172,1982:255:57:0,57,0,0:2,0
Chr11	476328	.	C	T	255	.	NS=23;AN=2;AFS=44,2;MAF=0.04;TA=synonymous_variant;TID=mRNA:MD11G1005300;TGN=MD11G1005300;TCO=157.3;TACH=VL157VL	GT:PL:GQ:DP:BSDP:ACN	0/0:0,102,1177:129:34:0,34,0,0:2,0	0/0:1,121,1362:149:40:0,40,0,0:2,0	0/0:1,121,1367:149:40:0,40,0,0:2,0	0/0:0,78,904:105:26:0,26,0,0:2,0	0/0:0,121,1391:149:40:0,40,0,0:2,0	0/0:0,87,1008:114:29:0,29,0,0:2,0	0/0:0,90,1043:117:30:0,30,0,0:2,0	0/0:0,81,939:108:27:0,27,0,0:2,0	0/0:0,96,1108:123:32:0,32,0,0:2,0	0/0:0,87,1003:114:29:0,29,0,0:2,0	0/0:0,81,934:108:27:0,27,0,0:2,0	0/0:0,45,522:72:15:0,15,0,0:2,0	0/0:0,84,974:111:28:0,28,0,0:2,0	0/0:0,133,1525:255:44:0,44,0,0:2,0	0/0:0,82,920:108:27:0,27,0,0:2,0	0/0:0,69,800:96:23:0,23,0,0:2,0	0/0:140,172,1824:64:57:0,53,0,4:2,0	0/0:35,81,904:78:27:0,26,0,1:2,0	0/1:279,91,746:157:30:0,22,0,8:1,1	0/1:795,133,730:255:44:0,21,0,23:1,1	0/0:0,75,869:102:25:0,25,0,0:2,0	0/0:0,169,1942:255:56:0,56,0,0:2,0	0/0:1,178,2028:255:59:0,59,0,0:2,0
Chr11	478060	.	G	T	255	.	NS=23;AN=2;AFS=22,24;MAF=0.48;TA=missense_variant;TID=mRNA:MD11G1005400;TGN=MD11G1005400;TCO=7.2;TACH=R7L	GT:PL:GQ:DP:BSDP:ACN	0/1:984,166,900:255:55:0,0,26,29:1,1	0/1:568,100,538:255:33:0,0,16,17:1,1	0/1:880,130,592:255:43:0,0,17,26:1,1	0/1:572,103,592:255:34:0,0,17,17:1,1	0/1:1094,178,939:255:59:0,0,27,32:1,1	0/1:556,102,621:255:34:0,0,18,16:1,1	0/1:691,127,765:255:42:0,0,22,20:1,1	0/1:364,127,1059:255:42:0,0,31,11:1,1	0/1:383,93,690:255:31:0,0,20,11:1,1	0/1:243,54,383:157:18:0,0,11,7:1,1	0/1:522,70,235:134:23:0,0,8,15:1,1	0/1:155,37,120:51:8:1,0,3,4:1,1	0/1:825,118,503:255:39:0,0,15,24:1,1	0/1:586,124,835:255:41:0,0,24,17:1,1	0/1:591,108,656:255:36:0,0,19,17:1,1	0/1:765,105,452:255:35:0,0,13,22:1,1	0/1:1309,209,896:255:65:1,0,26,38:1,1	0/1:885,166,1009:255:55:0,0,29,26:1,1	0/1:1585,172,383:255:57:0,0,11,46:1,1	1/1:2533,229,105:154:76:0,0,3,73:0,2	0/1:557,115,741:255:38:0,0,22,16:1,1	0/1:1172,286,2116:255:95:0,0,61,34:1,1	0/1:1571,278,1576:255:92:0,0,46,46:1,1
Chr11	560259	.	C	T	77	.	NS=23;AN=2;AFS=45,1;MAF=0.02;TA=intergenic_variant	GT:PL:GQ:DP:BSDP:ACN	0/0:1,229,2619:255:76:0,76,0,0:2,0	0/0:0,184,2116:255:61:0,61,0,0:2,0	0/0:0,214,2464:255:71:0,71,0,0:2,0	0/0:0,142,1629:255:47:0,47,0,0:2,0	0/0:0,193,2215:255:64:0,64,0,0:2,0	0/0:0,238,2747:255:79:0,79,0,0:2,0	0/0:0,127,1460:255:42:0,42,0,0:2,0	0/0:0,196,2250:255:65:0,65,0,0:2,0	0/0:0,232,2672:255:77:0,77,0,0:2,0	0/0:1,308,3518:255:102:0,102,0,0:2,0	0/0:0,76,845:102:25:0,25,0,0:2,0	0/0:0,190,2186:255:63:0,63,0,0:2,0	0/0:16,136,1402:139:41:1,40,0,0:2,0	0/0:1,247,2827:255:82:0,82,0,0:2,0	0/0:1,241,2753:255:80:0,80,0,0:2,0	0/0:1,241,2753:255:80:0,80,0,0:2,0	0/0:0,226,2603:255:75:0,75,0,0:2,0	0/0:1,229,2609:255:76:0,76,0,0:2,0	0/0:0,27,313:54:9:0,9,0,0:2,0	0/0:0,30,348:57:10:0,10,0,0:2,0	0/1:139,30,209:77:10:0,6,0,4:1,1	0/0:0,36,417:63:12:0,12,0,0:2,0	0/0:0,67,746:93:22:0,22,0,0:2,0
Chr11	560270	.	C	G	77	.	NS=23;AN=2;AFS=45,1;MAF=0.02;TA=intergenic_variant	GT:PL:GQ:DP:BSDP:ACN	0/0:1,217,2480:255:72:0,72,0,0:2,0	0/0:0,184,2111:255:61:0,61,0,0:2,0	0/0:0,196,2245:255:65:0,65,0,0:2,0	0/0:16,145,1511:149:44:1,43,0,0:2,0	0/0:0,175,2017:255:58:0,58,0,0:2,0	0/0:0,199,2285:255:66:0,66,0,0:2,0	0/0:0,121,1386:149:40:0,40,0,0:2,0	0/0:1,178,2009:255:59:0,59,0,0:2,0	0/0:0,199,2285:255:66:0,66,0,0:2,0	0/0:1,287,3269:255:95:0,95,0,0:2,0	0/0:0,69,790:96:23:0,23,0,0:2,0	0/0:1,166,1893:255:55:0,55,0,0:2,0	0/0:1,121,1372:149:40:0,40,0,0:2,0	0/0:0,232,2662:255:77:0,77,0,0:2,0	0/0:1,226,2584:255:75:0,75,0,0:2,0	0/0:1,202,2287:255:67:0,67,0,0:2,0	0/0:0,196,2255:255:65:0,65,0,0:2,0	0/0:1,202,2286:255:67:0,67,0,0:2,0	0/0:0,27,313:54:9:0,9,0,0:2,0	0/0:0,30,348:57:10:0,10,0,0:2,0	0/1:139,30,204:77:10:0,6,4,0:1,1	0/0:0,30,348:57:10:0,10,0,0:2,0	0/0:0,57,656:84:19:0,19,0,0:2,0
Chr11	633528	.	A	T	255	.	NS=23;AN=2;AFS=45,1;MAF=0.02;TA=exonic_splice_region_variant;TID=mRNA:MD11G1006700;TGN=MD11G1006700	GT:PL:GQ:DP:BSDP:ACN	0/0:0,18,209:45:6:6,0,0,0:2,0	0/0:0,45,522:72:15:15,0,0,0:2,0	0/0:0,54,626:81:18:18,0,0,0:2,0	0/0:0,75,864:102:25:25,0,0,0:2,0	0/0:0,75,854:102:25:25,0,0,0:2,0	0/0:0,60,690:87:20:20,0,0,0:2,0	0/0:0,78,894:105:26:26,0,0,0:2,0	0/0:0,48,551:75:16:16,0,0,0:2,0	0/0:0,76,840:102:25:25,0,0,0:2,0	0/0:0,60,676:87:20:20,0,0,0:2,0	0/0:0,45,503:72:15:15,0,0,0:2,0	0/0:0,15,155:42:5:5,0,0,0:2,0	0/0:0,48,546:75:16:16,0,0,0:2,0	0/0:0,42,463:69:14:14,0,0,0:2,0	0/0:0,63,730:90:21:21,0,0,0:2,0	0/0:16,64,567:67:17:16,1,0,0:2,0	0/0:0,67,741:93:22:22,0,0,0:2,0	0/0:0,54,626:81:18:18,0,0,0:2,0	0/0:0,75,864:102:25:25,0,0,0:2,0	0/0:0,139,1584:255:46:46,0,0,0:2,0	0/0:0,57,651:84:19:19,0,0,0:2,0	0/0:0,166,1907:255:55:55,0,0,0:2,0	0/1:548,134,811:255:40:23,0,1,16:1,1
Chr11	686326	.	T	A	122	.	NS=23;AN=2;AFS=45,1;MAF=0.02;TA=synonymous_variant;TID=mRNA:MD11G1007700;TGN=MD11G1007700;TCO=332.3;TACH=PT332PT	GT:PL:GQ:DP:BSDP:ACN	0/0:0,105,1217:132:35:0,0,0,35:2,0	0/0:16,139,1546:154:46:1,0,0,45:2,0	0/0:0,130,1490:157:43:0,0,0,43:2,0	0/0:0,148,1704:255:49:0,0,0,49:2,0	0/0:0,250,2871:255:83:0,0,0,83:2,0	0/0:0,166,1907:255:55:0,0,0,55:2,0	0/0:0,169,1947:255:56:0,0,0,56:2,0	0/0:0,108,1252:135:36:0,0,0,36:2,0	0/0:16,187,2102:255:62:1,0,0,61:2,0	0/0:0,93,1078:120:31:0,0,0,31:2,0	0/0:16,157,1755:255:52:1,0,0,51:2,0	0/0:0,60,690:87:20:0,0,0,20:2,0	0/0:36,209,2302:255:69:1,0,0,68:2,0	0/0:70,175,1942:137:58:2,0,0,56:2,0	0/0:0,57,637:84:19:0,0,0,19:2,0	0/0:0,133,1530:255:44:0,0,0,44:2,0	0/0:0,139,1599:255:46:0,0,0,46:2,0	0/0:1,145,1650:255:48:0,0,0,48:2,0	0/0:70,127,1391:89:42:2,0,0,40:2,0	0/0:0,15,174:42:5:0,0,0,5:2,0	0/0:0,54,626:81:18:0,0,0,18:2,0	0/0:0,328,3780:255:109:0,0,0,109:2,0	0/1:359,205,1977:122:68:11,0,0,57:1,1
Chr11	686335	.	C	T	111	.	NS=23;AN=2;AFS=45,1;MAF=0.02;TA=synonymous_variant;TID=mRNA:MD11G1007700;TGN=MD11G1007700;TCO=335.3;TACH=DP335DP	GT:PL:GQ:DP:BSDP:ACN	0/0:0,100,1128:126:33:0,33,0,0:2,0	0/0:1,142,1610:255:47:0,47,0,0:2,0	0/0:0,121,1381:149:40:0,40,0,0:2,0	0/0:1,151,1720:255:50:0,50,0,0:2,0	0/0:1,241,2763:255:80:0,80,0,0:2,0	0/0:0,160,1838:255:53:0,53,0,0:2,0	0/0:1,160,1824:255:53:0,53,0,0:2,0	0/0:0,102,1177:129:34:0,34,0,0:2,0	0/0:16,191,2033:255:59:1,58,0,0:2,0	0/0:0,81,934:108:27:0,27,0,0:2,0	0/0:0,148,1699:255:49:0,49,0,0:2,0	0/0:0,61,671:87:20:0,20,0,0:2,0	0/0:36,215,2372:255:71:0,70,0,1:2,0	0/0:70,163,1789:125:54:0,52,0,2:2,0	0/0:0,51,591:78:17:0,17,0,0:2,0	0/0:0,118,1351:144:39:0,39,0,0:2,0	0/0:0,142,1619:255:47:0,47,0,0:2,0	0/0:0,139,1594:255:46:0,46,0,0:2,0	0/0:70,127,1372:88:42:0,40,0,2:2,0	0/0:0,15,174:42:5:0,5,0,0:2,0	0/0:0,42,482:69:14:0,14,0,0:2,0	0/0:1,314,3597:255:104:0,104,0,0:2,0	0/1:348,205,2017:111:68:0,58,0,10:1,1
Chr11	703360	.	T	C	255	.	NS=23;AN=2;AFS=19,27;MAF=0.41;TA=synonymous_variant;TID=mRNA:MD11G1008100;TGN=MD11G1008100;TCO=494.3;TACH=QA494QA	GT:PL:GQ:DP:BSDP:ACN	0/1:904,274,2230:255:91:0,26,0,65:1,1	0/1:547,250,2281:255:83:0,16,0,67:1,1	0/1:870,271,2235:255:90:0,25,0,65:1,1	0/1:626,199,1630:255:66:0,18,0,48:1,1	0/1:349,202,1914:115:67:0,10,0,57:1,1	0/1:800,241,1942:255:80:0,23,0,57:1,1	0/1:731,175,1258:255:58:0,21,0,37:1,1	0/1:626,205,1715:255:68:0,18,0,50:1,1	0/1:935,308,2544:255:102:0,27,0,75:1,1	0/1:1114,275,1989:255:91:0,32,0,59:1,1	0/1:313,75,551:255:25:0,9,0,16:1,1	0/1:831,281,2331:255:93:0,24,0,69:1,1	0/1:1178,223,1367:255:74:0,34,0,40:1,1	0/1:696,178,1303:255:59:0,20,0,39:1,1	0/1:781,209,1427:255:65:0,22,1,42:1,1	0/1:626,145,1028:255:48:0,18,0,30:1,1	0/1:869,157,924:255:52:0,25,0,27:1,1	0/1:587,211,1814:255:70:0,17,0,53:1,1	1/1:1302,115,1:141:38:0,38,0,0:0,2	1/1:934,81,0:108:27:0,27,0,0:0,2	1/1:591,51,0:78:17:0,17,0,0:0,2	0/1:209,87,800:90:29:0,6,0,23:1,1	1/1:1720,151,1:255:50:0,50,0,0:0,2
Chr11	704296	.	A	T	255	.	NS=23;AN=2;AFS=41,5;MAF=0.11;TA=synonymous_variant;TID=mRNA:MD11G1008100;TGN=MD11G1008100;TCO=389.3;TACH=VE389VE	GT:PL:GQ:DP:BSDP:ACN	0/0:1,377,4312:255:125:125,0,0,0:2,0	0/0:1,347,3975:255:115:115,0,0,0:2,0	0/0:1,341,3904:255:113:113,0,0,0:2,0	0/0:0,283,3253:255:94:94,0,0,0:2,0	0/0:1,320,3662:255:106:106,0,0,0:2,0	0/0:0,313,3601:255:104:104,0,0,0:2,0	0/0:1,199,2276:255:66:66,0,0,0:2,0	0/0:1,353,4063:255:117:117,0,0,0:2,0	0/0:1,395,4550:255:131:131,0,0,0:2,0	0/0:1,410,4705:255:136:136,0,0,0:2,0	0/0:0,105,1217:132:35:35,0,0,0:2,0	0/0:0,259,2980:255:86:86,0,0,0:2,0	0/1:646,265,2375:255:88:69,0,0,19:1,1	0/0:209,274,2937:97:91:85,0,0,6:2,0	0/0:121,223,2405:134:74:70,0,0,4:2,0	0/0:141,236,2492:127:78:74,0,0,4:2,0	0/0:210,314,3341:136:104:98,0,0,6:2,0	0/0:35,277,3159:255:92:91,0,0,1:2,0	0/1:886,208,1477:255:69:43,0,0,26:1,1	0/0:0,274,3164:255:91:91,0,0,0:2,0	1/1:487,42,0:69:14:0,0,0,14:0,2	0/0:0,60,695:87:20:20,0,0,0:2,0	0/1:1565,178,487:255:59:14,0,0,45:1,1
Chr11	704458	.	A	T	255	.	NS=23;AN=2;AFS=43,3;MAF=0.07;TA=synonymous_variant;TID=mRNA:MD11G1008100;TGN=MD11G1008100;TCO=335.3;TACH=LL335LL	GT:PL:GQ:DP:BSDP:ACN	0/0:1,287,3230:255:95:95,0,0,0:2,0	0/0:0,208,2384:255:69:69,0,0,0:2,0	0/0:1,323,3682:255:107:107,0,0,0:2,0	0/0:2,212,2338:255:70:70,0,0,0:2,0	0/0:1,214,2440:255:71:71,0,0,0:2,0	0/0:17,266,2853:255:84:83,1,0,0:2,0	0/0:0,160,1828:255:53:53,0,0,0:2,0	0/0:1,205,2330:255:68:68,0,0,0:2,0	0/0:1,274,3115:255:91:91,0,0,0:2,0	0/0:2,269,2980:255:89:89,0,0,0:2,0	0/0:0,81,929:108:27:27,0,0,0:2,0	0/0:0,214,2454:255:71:71,0,0,0:2,0	0/0:0,142,1614:255:47:47,0,0,0:2,0	0/1:383,208,1993:143:69:58,0,0,11:1,1	0/0:36,115,1249:111:38:37,0,0,1:2,0	0/0:1,175,1978:255:58:58,0,0,0:2,0	0/0:140,241,2594:133:80:76,0,0,4:2,0	0/0:0,163,1868:255:54:54,0,0,0:2,0	0/1:273,115,1038:127:38:30,0,0,8:1,1	0/0:0,148,1694:255:49:49,0,0,0:2,0	0/0:0,39,447:66:13:13,0,0,0:2,0	0/0:0,30,348:57:10:10,0,0,0:2,0	0/1:1207,223,1341:255:74:39,0,0,35:1,1
Chr11	705179	.	G	A	255	.	NS=23;AN=2;AFS=41,5;MAF=0.11;TA=missense_variant;TID=mRNA:MD11G1008100;TGN=MD11G1008100;TCO=224.2;TACH=S224L	GT:PL:GQ:DP:BSDP:ACN	0/0:1,425,4879:255:141:0,0,141,0:2,0	0/0:1,443,5101:255:147:0,0,147,0:2,0	0/0:1,488,5598:255:162:0,0,162,0:2,0	0/0:0,334,3855:255:111:0,0,111,0:2,0	0/0:1,377,4346:255:125:0,0,125,0:2,0	0/0:1,368,4218:255:122:0,0,122,0:2,0	0/0:0,331,3820:255:110:0,0,110,0:2,0	0/0:1,437,5003:255:145:0,0,145,0:2,0	0/0:1,419,4774:255:139:0,0,139,0:2,0	0/0:1,503,5797:255:167:0,0,167,0:2,0	0/0:1,236,2664:255:78:0,0,78,0:2,0	0/0:16,302,3304:255:96:0,0,95,1:2,0	0/0:239,287,3016:79:95:7,0,88,0:2,0	0/0:175,323,3518:255:107:5,0,102,0:2,0	0/0:36,317,3597:255:105:1,0,104,0:2,0	0/0:174,341,3745:255:113:5,0,108,0:2,0	0/1:661,368,3572:255:122:19,0,103,0:1,1	0/0:70,428,4843:255:142:2,0,140,0:2,0	0/1:1327,229,1287:255:76:39,0,37,0:1,1	0/1:2004,296,1352:255:98:59,0,39,0:1,1	0/1:482,54,134:48:18:14,0,4,0:1,1	0/0:35,60,661:57:20:1,0,19,0:2,0	0/1:1582,347,2355:255:115:47,0,68,0:1,1
Chr11	705196	.	A	G	255	.	NS=23;AN=2;AFS=20,26;MAF=0.43;TA=synonymous_variant;TID=mRNA:MD11G1008100;TGN=MD11G1008100;TCO=218.3;TACH=PE218PE	GT:PL:GQ:DP:BSDP:ACN	0/1:2396,414,2279:255:137:68,0,69,0:1,1	0/1:2693,465,2510:255:150:72,0,77,1:1,1	0/1:2921,455,2306:255:151:67,0,84,0:1,1	0/1:1525,316,2091:255:105:61,0,44,0:1,1	0/1:1670,359,2397:255:119:71,0,48,0:1,1	0/1:2122,359,1978:255:119:58,0,61,0:1,1	0/1:1755,329,1855:255:105:54,0,50,1:1,1	0/1:2415,419,2370:255:139:69,0,70,0:1,1	0/1:2257,452,2616:255:141:76,0,64,1:1,1	0/1:2296,470,3081:255:156:90,0,66,0:1,1	0/1:1277,217,1193:255:72:35,0,37,0:1,1	0/1:1873,292,1490:255:97:43,0,54,0:1,1	0/1:1456,256,1490:255:85:43,0,42,0:1,1	0/1:1908,308,1600:255:102:47,0,55,0:1,1	0/1:1938,308,1556:255:102:46,0,56,0:1,1	0/1:1908,331,1893:255:110:55,0,55,0:1,1	0/1:2466,390,1854:255:125:53,0,71,1:1,1	0/1:2505,413,2192:255:137:65,0,72,0:1,1	1/1:2399,217,100:149:72:3,0,69,0:0,2	1/1:3333,292,35:255:97:1,0,96,0:0,2	1/1:482,42,0:69:14:0,0,14,0:0,2	0/0:35,58,592:54:19:18,0,1,0:2,0	1/1:3616,313,0:255:104:0,0,104,0:0,2
Chr11	706175	.	G	A	81	.	NS=23;AN=2;AFS=45,1;MAF=0.02;TA=synonymous_variant;TID=mRNA:MD11G1008100;TGN=MD11G1008100;TCO=160.3;TACH=GD160GD	GT:PL:GQ:DP:BSDP:ACN	0/0:1,503,5797:255:167:0,0,167,0:2,0	0/0:71,507,5724:255:168:2,0,166,0:2,0	0/0:140,422,4695:255:140:4,0,136,0:2,0	0/0:70,340,3855:255:113:2,0,111,0:2,0	0/0:0,295,3408:255:98:0,0,98,0:2,0	0/0:0,331,3815:255:110:0,0,110,0:2,0	0/0:35,322,3671:255:107:1,0,106,0:2,0	0/0:52,375,4057:255:120:1,0,118,1:2,0	0/0:70,407,4620:255:135:2,0,133,0:2,0	0/0:140,380,4213:255:126:4,0,122,0:2,0	0/0:35,139,1560:135:46:1,0,45,0:2,0	0/0:0,211,2429:255:70:0,0,70,0:2,0	0/0:35,286,3268:255:95:1,0,94,0:2,0	0/0:209,286,3090:109:95:6,0,89,0:2,0	0/0:0,283,3263:255:94:0,0,94,0:2,0	0/0:0,196,2255:255:65:0,0,65,0:2,0	0/0:1,274,3145:255:91:0,0,91,0:2,0	0/0:1,274,3145:255:91:0,0,91,0:2,0	0/0:1,160,1824:255:53:0,0,53,0:2,0	0/0:35,232,2643:255:77:1,0,76,0:2,0	0/0:0,90,1043:117:30:0,0,30,0:2,0	0/1:209,96,904:81:32:6,0,26,0:1,1	0/0:0,337,3894:255:112:0,0,112,0:2,0
Chr11	706277	.	A	G	255	.	NS=23;AN=2;AFS=43,3;MAF=0.07;TA=synonymous_variant;TID=mRNA:MD11G1008100;TGN=MD11G1008100;TCO=126.3;TACH=DD126DD	GT:PL:GQ:DP:BSDP:ACN	0/0:1,398,4570:255:132:132,0,0,0:2,0	0/0:1,338,3855:255:112:112,0,0,0:2,0	0/0:1,283,3234:255:94:94,0,0,0:2,0	0/0:1,247,2827:255:82:82,0,0,0:2,0	0/0:1,268,3051:255:89:89,0,0,0:2,0	0/0:16,161,1661:255:49:48,0,0,1:2,0	0/0:1,214,2425:255:71:71,0,0,0:2,0	0/0:0,268,3085:255:89:89,0,0,0:2,0	0/0:1,268,3051:255:89:89,0,0,0:2,0	0/0:1,190,2167:255:63:63,0,0,0:2,0	0/0:0,60,690:87:20:20,0,0,0:2,0	0/0:1,142,1610:255:47:47,0,0,0:2,0	0/1:348,172,1619:144:57:47,0,10,0:1,1	0/1:278,157,1510:90:52:44,0,8,0:1,1	0/0:0,175,1997:255:58:58,0,0,0:2,0	0/0:0,196,2255:255:65:65,0,0,0:2,0	0/0:105,193,2116:120:64:61,0,3,0:2,0	0/0:1,220,2514:255:73:73,0,0,0:2,0	0/0:104,127,1351:54:42:39,0,3,0:2,0	0/0:0,205,2354:255:68:68,0,0,0:2,0	0/0:0,57,637:84:19:19,0,0,0:2,0	0/0:0,75,849:102:25:25,0,0,0:2,0	0/1:1282,196,974:255:65:28,0,37,0:1,1
Chr11	706280	.	G	C	255	.	NS=23;AN=2;AFS=22,24;MAF=0.48;TA=missense_variant;TID=mRNA:MD11G1008100;TGN=MD11G1008100;TCO=125.3;TACH=FD125LD	GT:PL:GQ:DP:BSDP:ACN	0/1:1908,389,2558:255:129:0,55,74,0:1,1	0/1:1704,341,2197:255:113:0,49,64,0:1,1	0/1:1565,271,1560:255:90:0,45,45,0:1,1	0/1:1073,250,1789:255:83:0,31,52,0:1,1	0/1:905,263,2083:255:87:0,26,61,0:1,1	0/1:720,145,934:255:48:0,21,27,0:1,1	0/1:1143,211,1282:255:70:0,33,37,0:1,1	0/1:1249,260,1681:255:86:0,37,49,0:1,1	0/1:1094,256,1838:255:85:0,32,53,0:1,1	0/1:835,184,1282:255:61:0,24,37,0:1,1	0/1:313,57,348:255:19:0,9,10,0:1,1	0/1:452,139,1143:255:46:0,13,33,0:1,1	0/1:557,169,1391:255:56:0,16,40,0:1,1	0/1:517,136,1019:255:45:0,15,30,0:1,1	0/1:835,172,1148:255:57:0,24,33,0:1,1	0/1:1009,190,1182:255:63:0,29,34,0:1,1	0/1:1038,193,1182:255:64:0,30,34,0:1,1	0/1:971,215,1442:255:71:0,29,42,0:1,1	0/1:1252,127,209:50:42:0,36,6,0:1,1	0/1:1217,193,1009:255:64:0,35,29,0:1,1	1/1:637,57,0:84:19:0,19,0,0:0,2	0/0:0,75,869:102:25:0,0,25,0:2,0	1/1:2156,187,0:255:62:0,62,0,0:0,2
Chr11	706489	.	C	G	255	.	NS=23;AN=2;AFS=22,24;MAF=0.48;TA=missense_variant;TID=mRNA:MD11G1008100;TGN=MD11G1008100;TCO=56.1;TACH=V56L	GT:PL:GQ:DP:BSDP:ACN	0/1:622,350,3384:255:116:0,98,18,0:1,1	0/1:901,359,3175:255:119:0,92,27,0:1,1	0/1:1078,362,3075:255:120:0,89,31,0:1,1	0/1:1009,302,2450:255:100:0,71,29,0:1,1	0/1:383,211,2047:140:70:0,59,11,0:1,1	0/1:557,235,2156:255:78:0,62,16,0:1,1	0/1:725,235,1982:255:78:0,57,21,0:1,1	0/1:870,338,3006:255:112:0,87,25,0:1,1	0/1:801,359,3319:255:119:0,96,23,0:1,1	0/1:656,283,2608:255:94:0,75,19,0:1,1	0/1:452,118,885:255:39:0,26,13,0:1,1	0/1:313,157,1476:125:52:0,43,9,0:1,1	0/1:412,175,1590:255:58:0,46,12,0:1,1	0/1:453,184,1650:255:61:0,48,13,0:1,1	0/1:522,205,1843:255:68:0,53,15,0:1,1	0/1:278,178,1773:69:59:0,51,8,0:1,1	0/1:538,239,2033:255:75:1,59,15,0:1,1	0/1:348,256,2589:60:85:0,75,10,0:1,1	0/1:800,121,591:255:40:0,17,23,0:1,1	1/1:1033,90,0:117:30:0,0,30,0:0,2	1/1:243,21,0:48:7:0,0,7,0:0,2	0/0:35,78,864:75:26:0,25,1,0:2,0	0/1:587,271,2509:255:90:0,73,17,0:1,1
Chr11	706556	.	C	T	255	.	NS=23;AN=2;AFS=23,23;MAF=0.5;TA=synonymous_variant;TID=mRNA:MD11G1008100;TGN=MD11G1008100;TCO=33.3;TACH=PH33PH	GT:PL:GQ:DP:BSDP:ACN	0/1:727,510,4958:255:165:1,143,0,21:1,1	0/1:652,488,4933:132:162:0,143,0,19:1,1	0/1:792,525,5212:255:174:0,150,0,24:1,1	0/1:712,446,4406:255:148:0,127,0,21:1,1	0/1:449,353,3540:64:117:0,104,0,13:1,1	0/1:557,395,3994:130:131:0,115,0,16:1,1	0/1:741,398,3825:255:132:0,110,0,22:1,1	0/1:573,476,4888:65:158:0,141,0,17:1,1	0/0:434,486,5118:83:161:0,148,0,13:2,0	0/0:356,462,4860:138:153:0,141,0,12:2,0	0/1:583,226,1973:255:75:0,57,0,18:1,1	0/1:573,335,3269:255:111:0,94,0,17:1,1	0/1:900,293,2445:255:97:0,71,0,26:1,1	0/1:1145,353,2853:255:117:0,83,0,34:1,1	0/1:761,365,3413:255:121:0,99,0,22:1,1	0/1:503,329,3264:143:109:0,94,0,15:1,1	0/1:1034,398,3537:255:132:0,102,0,30:1,1	0/0:409,425,4413:49:141:0,129,0,12:2,0	1/1:1511,139,70:101:46:0,2,0,44:0,2	1/1:1025,100,70:61:33:0,2,0,31:0,2	1/1:204,18,0:45:6:0,0,0,6:0,2	0/0:1,181,2043:255:60:0,60,0,0:2,0	1/1:4650,416,105:255:138:0,3,0,135:0,2
Chr11	706579	.	A	G	255	.	NS=23;AN=2;AFS=20,26;MAF=0.43;TA=missense_variant;TID=mRNA:MD11G1008100;TGN=MD11G1008100;TCO=26.1;TACH=F26L	GT:PL:GQ:DP:BSDP:ACN	0/1:906,435,4002:255:144:118,0,26,0:1,1	0/1:846,425,3990:255:141:116,0,25,0:1,1	0/1:985,440,4015:255:146:117,0,29,0:1,1	0/1:522,332,3269:255:110:95,0,15,0:1,1	0/1:731,325,2990:255:108:87,0,21,0:1,1	0/1:732,314,2799:255:104:83,0,21,0:1,1	0/1:731,332,3056:255:110:89,0,21,0:1,1	0/1:721,359,3340:255:119:98,0,21,0:1,1	0/1:662,404,3927:255:134:115,0,19,0:1,1	0/1:627,353,3379:255:117:99,0,18,0:1,1	0/1:681,181,1367:255:60:40,0,20,0:1,1	0/1:587,290,2703:255:96:79,0,17,0:1,1	0/1:795,256,2112:255:85:62,0,23,0:1,1	0/1:1074,332,2669:255:110:79,0,31,0:1,1	0/1:990,305,2465:255:101:72,0,29,0:1,1	0/1:691,302,2753:255:100:80,0,20,0:1,1	0/1:940,305,2534:255:101:74,0,27,0:1,1	0/1:617,347,3291:255:115:97,0,18,0:1,1	1/1:1669,145,0:255:48:0,0,48,0:0,2	1/1:1242,115,70:77:38:2,0,36,0:0,2	1/1:348,30,0:57:10:0,0,10,0:0,2	0/0:35,166,1844:255:55:54,0,1,0:2,0	1/1:4093,362,70:255:120:2,0,118,0:0,2
Chr11	707222	.	T	A	255	.	NS=23;AN=2;AFS=22,24;MAF=0.48;TA=synonymous_variant;TID=mRNA:MD11G1008200;TGN=MD11G1008200;TCO=520.3;TACH=AY520AY	GT:PL:GQ:DP:BSDP:ACN	0/1:278,96,825:151:32:8,0,0,24:1,1	0/1:472,108,765:255:36:14,0,0,22:1,1	0/1:487,127,955:255:42:14,0,0,28:1,1	0/1:244,121,1147:91:40:7,0,0,33:1,1	0/0:70,84,899:46:28:2,0,0,26:2,0	0/1:398,109,830:255:36:12,0,0,24:1,1	0/1:169,60,517:77:20:5,0,0,15:1,1	0/1:417,111,869:255:37:12,0,0,25:1,1	0/1:487,169,1455:255:56:14,0,0,42:1,1	0/1:551,151,1177:255:50:16,0,0,34:1,1	0/1:209,69,591:108:23:6,0,0,17:1,1	0/1:343,127,1103:255:42:10,0,0,32:1,1	0/1:359,103,800:255:34:11,0,0,23:1,1	0/1:581,99,551:255:33:17,0,0,16:1,1	0/1:238,60,447:147:20:7,0,0,13:1,1	0/1:139,39,313:68:13:4,0,0,9:1,1	0/1:626,75,243:136:25:18,0,0,7:1,1	0/1:343,75,522:255:25:10,0,0,15:1,1	1/1:417,36,0:63:12:12,0,0,0:0,2	0/1:417,63,313:255:21:12,0,0,9:1,1	1/1:243,21,0:48:7:7,0,0,0:0,2	0/0:0,75,864:102:25:0,0,0,25:2,0	1/1:1252,111,35:108:37:36,0,0,1:0,2
Chr11	707889	.	T	A	255	.	NS=23;AN=2;AFS=44,2;MAF=0.04;TA=synonymous_variant;TID=mRNA:MD11G1008200;TGN=MD11G1008200;TCO=431.3;TACH=VD431VD	GT:PL:GQ:DP:BSDP:ACN	0/0:0,166,1902:255:55:0,0,0,55:2,0	0/0:0,145,1654:255:48:0,0,0,48:2,0	0/0:1,151,1691:255:50:0,0,0,50:2,0	0/0:2,218,2408:255:72:0,0,0,72:2,0	0/0:1,88,965:114:29:0,0,0,29:2,0	0/0:1,133,1496:255:44:0,0,0,44:2,0	0/0:0,136,1560:255:45:0,0,0,45:2,0	0/0:1,154,1734:255:51:0,0,0,51:2,0	0/0:71,178,1914:140:59:2,0,0,57:2,0	0/0:1,118,1327:144:39:0,0,0,39:2,0	0/0:0,70,781:96:23:0,0,0,23:2,0	0/0:1,148,1646:255:49:0,0,0,49:2,0	0/0:16,155,1586:255:47:0,0,1,46:2,0	0/0:0,142,1614:255:47:0,0,0,47:2,0	0/0:0,93,1063:120:31:0,0,0,31:2,0	0/0:0,84,964:111:28:0,0,0,28:2,0	0/0:0,75,859:102:25:0,0,0,25:2,0	0/0:1,115,1283:141:38:0,0,0,38:2,0	0/1:169,69,621:68:23:5,0,0,18:1,1	0/1:556,87,442:255:29:16,0,0,13:1,1	0/0:0,45,517:72:15:0,0,0,15:2,0	0/0:0,105,1207:132:35:0,0,0,35:2,0	0/0:1,103,1148:129:34:0,0,0,34:2,0
Chr11	707894	.	G	C	255	.	NS=23;AN=2;AFS=44,2;MAF=0.04;TA=missense_variant;TID=mRNA:MD11G1008200;TGN=MD11G1008200;TCO=430.1;TACH=Q430E	GT:PL:GQ:DP:BSDP:ACN	0/0:0,184,2121:255:61:0,0,61,0:2,0	0/0:0,172,1982:255:57:0,0,57,0:2,0	0/0:16,185,1958:255:57:0,0,56,1:2,0	0/0:0,229,2633:255:76:0,0,76,0:2,0	0/0:0,111,1282:138:37:0,0,37,0:2,0	0/0:1,160,1804:255:53:0,0,53,0:2,0	0/0:1,154,1749:255:51:0,0,51,0:2,0	0/0:0,175,2017:255:58:0,0,58,0:2,0	0/0:1,211,2381:255:70:0,0,70,0:2,0	0/0:30,165,1594:140:46:0,0,45,1:2,0	0/0:0,90,1043:117:30:0,0,30,0:2,0	0/0:1,166,1888:255:55:0,0,55,0:2,0	0/0:1,178,1999:255:59:0,0,59,0:2,0	0/0:0,166,1907:255:55:0,0,55,0:2,0	0/0:0,105,1212:132:35:0,0,35,0:2,0	0/0:0,111,1287:138:37:0,0,37,0:2,0	0/0:0,91,1019:117:30:0,0,30,0:2,0	0/0:0,142,1629:255:47:0,0,47,0:2,0	0/1:174,79,711:64:26:0,5,21,0:1,1	0/1:556,93,522:255:31:0,16,15,0:1,1	0/0:0,39,452:66:13:0,0,13,0:2,0	0/0:0,105,1212:132:35:0,0,35,0:2,0	0/0:0,124,1426:150:41:0,0,41,0:2,0
Chr11	707897	.	C	T	255	.	NS=23;AN=2;AFS=45,1;MAF=0.02;TA=missense_variant;TID=mRNA:MD11G1008200;TGN=MD11G1008200;TCO=429.1;TACH=G429S	GT:PL:GQ:DP:BSDP:ACN	0/0:0,190,2186:255:63:0,63,0,0:2,0	0/0:0,172,1977:255:57:0,57,0,0:2,0	0/0:0,178,2047:255:59:0,59,0,0:2,0	0/0:1,229,2624:255:76:0,76,0,0:2,0	0/0:0,108,1252:135:36:0,36,0,0:2,0	0/0:0,154,1768:255:51:0,51,0,0:2,0	0/0:0,154,1768:255:51:0,51,0,0:2,0	0/0:0,187,2146:255:62:0,62,0,0:2,0	0/0:0,217,2499:255:72:0,72,0,0:2,0	0/0:0,142,1634:255:47:0,47,0,0:2,0	0/0:0,87,1003:114:29:0,29,0,0:2,0	0/0:1,169,1928:255:56:0,56,0,0:2,0	0/0:70,178,1977:140:59:0,57,0,2:2,0	0/0:70,175,1928:137:58:0,56,0,2:2,0	0/0:1,109,1233:135:36:0,36,0,0:2,0	0/0:35,118,1321:114:39:0,38,0,1:2,0	0/0:0,90,1043:117:30:0,30,0,0:2,0	0/0:0,142,1634:255:47:0,47,0,0:2,0	0/0:70,78,830:40:26:0,24,0,2:2,0	0/0:0,93,1078:120:31:0,31,0,0:2,0	0/0:0,39,452:66:13:0,13,0,0:2,0	0/0:0,99,1142:126:33:0,33,0,0:2,0	0/1:711,124,686:255:41:0,20,0,21:1,1
Chr11	707906	.	A	G	255	.	NS=23;AN=2;AFS=44,2;MAF=0.04;TA=missense_variant;TID=mRNA:MD11G1008200;TGN=MD11G1008200;TCO=426.1;TACH=Y426H	GT:PL:GQ:DP:BSDP:ACN	0/0:16,191,2028:255:59:58,0,0,1:2,0	0/0:1,184,2078:255:61:61,0,0,0:2,0	0/0:1,190,2137:255:63:63,0,0,0:2,0	0/0:1,232,2633:255:77:77,0,0,0:2,0	0/0:0,130,1490:255:43:43,0,0,0:2,0	0/0:1,157,1789:255:52:52,0,0,0:2,0	0/0:1,154,1725:255:51:51,0,0,0:2,0	0/0:0,193,2215:255:64:64,0,0,0:2,0	0/0:1,236,2630:255:78:78,0,0,0:2,0	0/0:0,154,1768:255:51:51,0,0,0:2,0	0/0:1,94,1040:120:31:31,0,0,0:2,0	0/0:0,163,1868:255:54:54,0,0,0:2,0	0/0:1,169,1918:255:56:56,0,0,0:2,0	0/0:1,184,2097:255:61:61,0,0,0:2,0	0/0:1,103,1163:129:34:34,0,0,0:2,0	0/0:0,121,1386:149:40:40,0,0,0:2,0	0/0:0,90,1038:117:30:30,0,0,0:2,0	0/0:0,148,1699:255:49:49,0,0,0:2,0	0/1:174,73,642:70:24:19,0,5,0:1,1	0/1:557,94,503:255:31:15,0,16,0:1,1	0/0:0,39,447:66:13:13,0,0,0:2,0	0/0:0,93,1073:120:31:31,0,0,0:2,0	0/0:0,124,1406:149:41:41,0,0,0:2,0
Chr11	707949	.	C	T	255	.	NS=23;AN=2;AFS=26,20;MAF=0.43;TA=synonymous_variant;TID=mRNA:MD11G1008200;TGN=MD11G1008200;TCO=411.3;TACH=KS411KS	GT:PL:GQ:DP:BSDP:ACN	0/1:1868,244,934:255:81:0,27,0,54:1,1	0/1:1247,271,1844:255:90:0,54,0,36:1,1	0/1:1714,265,1293:255:88:0,38,0,50:1,1	0/1:1427,235,1252:255:78:0,36,0,42:1,1	0/1:1471,184,626:255:61:0,18,0,43:1,1	0/1:1664,214,795:255:71:0,23,0,48:1,1	0/1:1252,193,955:255:64:0,28,0,36:1,1	0/1:1878,244,939:255:81:0,27,0,54:1,1	0/1:1893,320,1755:255:106:0,51,0,55:1,1	0/1:1561,272,1512:255:90:0,44,0,46:1,1	0/1:760,145,899:255:48:0,26,0,22:1,1	0/1:1313,229,1277:255:76:0,37,0,39:1,1	0/1:1282,193,934:255:64:0,27,0,37:1,1	0/1:1233,242,1506:255:80:0,44,0,36:1,1	0/1:1143,166,765:255:55:0,22,0,33:1,1	0/1:1247,169,691:255:56:0,20,0,36:1,1	0/1:1019,145,626:255:48:0,18,0,30:1,1	0/1:974,196,1263:255:65:0,37,0,28:1,1	0/1:174,81,760:61:27:0,22,0,5:1,1	0/0:0,60,690:87:20:0,20,0,0:2,0	0/0:0,39,452:66:13:0,13,0,0:2,0	0/0:35,133,1490:129:44:0,43,0,1:2,0	0/1:1560,175,452:255:58:0,13,0,45:1,1
Chr11	710246	.	C	T	255	.	NS=23;AN=2;AFS=45,1;MAF=0.02;TA=synonymous_variant;TID=mRNA:MD11G1008200;TGN=MD11G1008200;TCO=105.3;TACH=KV105KV	GT:PL:GQ:DP:BSDP:ACN	0/0:0,148,1699:255:49:0,49,0,0:2,0	0/0:0,163,1868:255:54:0,54,0,0:2,0	0/0:1,187,2118:255:62:0,62,0,0:2,0	0/0:0,130,1490:255:43:0,43,0,0:2,0	0/0:1,169,1913:255:56:0,56,0,0:2,0	0/0:1,91,1005:117:30:0,30,0,0:2,0	0/0:0,142,1629:255:47:0,47,0,0:2,0	0/0:0,184,2106:255:61:0,61,0,0:2,0	0/0:1,175,1988:255:58:0,58,0,0:2,0	0/0:0,96,1113:123:32:0,32,0,0:2,0	0/0:0,57,661:84:19:0,19,0,0:2,0	0/0:0,75,869:102:25:0,25,0,0:2,0	0/0:0,81,939:108:27:0,27,0,0:2,0	0/0:0,112,1277:138:37:0,37,0,0:2,0	0/0:0,99,1137:126:33:0,33,0,0:2,0	0/0:0,108,1247:135:36:0,36,0,0:2,0	0/0:105,160,1724:87:53:0,50,0,3:2,0	0/0:35,115,1282:111:38:0,37,0,1:2,0	0/0:36,97,1040:93:32:0,31,0,1:2,0	0/1:800,181,1268:255:60:0,37,0,23:1,1	0/0:0,33,363:60:11:0,11,0,0:2,0	0/0:0,96,1113:123:32:0,32,0,0:2,0	0/0:0,205,2359:255:68:0,68,0,0:2,0
Chr11	730740	.	G	A	50	.	NS=23;AN=2;AFS=45,1;MAF=0.02;TA=3_prime_UTR_variant;TID=mRNA:MD11G1008600;TGN=MD11G1008600	GT:PL:GQ:DP:BSDP:ACN	0/0:0,84,974:111:28:0,0,28,0:2,0	0/0:0,130,1495:255:43:0,0,43,0:2,0	0/0:1,118,1337:144:39:0,0,39,0:2,0	0/0:0,136,1565:255:45:0,0,45,0:2,0	0/0:0,139,1584:255:46:0,0,46,0:2,0	0/0:0,145,1664:255:48:0,0,48,0:2,0	0/0:0,94,1059:120:31:0,0,31,0:2,0	0/0:1,139,1580:255:46:0,0,46,0:2,0	0/0:0,148,1704:255:49:0,0,49,0:2,0	0/0:0,102,1182:129:34:0,0,34,0:2,0	0/0:1,127,1436:157:42:0,0,42,0:2,0	0/0:0,118,1356:144:39:0,0,39,0:2,0	0/0:0,96,1113:123:32:0,0,32,0:2,0	0/0:0,90,1038:117:30:0,0,30,0:2,0	0/0:0,81,929:108:27:0,0,27,0:2,0	0/0:0,93,1078:120:31:0,0,31,0:2,0	0/0:0,105,1207:132:35:0,0,35,0:2,0	0/0:0,124,1426:150:41:0,0,41,0:2,0	0/1:139,57,522:50:19:4,0,15,0:1,1	0/0:0,36,417:63:12:0,0,12,0:2,0	0/0:0,18,209:45:6:0,0,6,0:2,0	0/0:0,75,869:102:25:0,0,25,0:2,0	0/0:0,66,765:93:22:0,0,22,0:2,0
Chr11	734492	.	G	A	255	.	NS=23;AN=2;AFS=25,21;MAF=0.46;TA=synonymous_variant;TID=mRNA:MD11G1008700;TGN=MD11G1008700;TCO=4.3;TACH=RS4RS	GT:PL:GQ:DP:BSDP:ACN	0/1:1049,299,2365:255:99:31,0,68,0:1,1	0/1:894,344,3050:255:114:26,0,88,0:1,1	0/1:955,265,2087:255:88:28,0,60,0:1,1	0/1:835,329,2927:255:109:24,0,85,0:1,1	0/1:1044,293,2290:255:97:31,0,66,0:1,1	0/1:1024,256,1908:255:85:30,0,55,0:1,1	0/1:886,317,2718:255:105:26,0,79,0:1,1	0/1:846,308,2673:255:102:25,0,77,0:1,1	0/1:795,331,3025:255:110:23,0,87,0:1,1	0/1:586,247,2255:255:82:17,0,65,0:1,1	0/1:776,305,2565:255:97:22,0,74,1:1,1	0/1:273,133,1247:109:44:8,0,36,0:1,1	0/1:418,145,1223:255:48:12,0,36,0:1,1	0/1:348,217,2132:99:72:10,0,62,0:1,1	0/1:373,148,1321:255:49:11,0,38,0:1,1	0/1:576,196,1669:255:65:17,0,48,0:1,1	0/1:686,241,2081:255:80:20,0,60,0:1,1	0/1:731,277,2440:255:92:21,0,71,0:1,1	0/1:279,151,1441:96:50:8,0,42,0:1,1	0/0:0,127,1460:157:42:0,0,42,0:2,0	0/1:383,139,1212:255:46:11,0,35,0:1,1	0/1:622,259,2346:255:86:18,0,68,0:1,1	0/0:0,316,3651:255:105:0,0,105,0:2,0
Chr11	735761	.	C	T	255	.	NS=23;AN=2;AFS=22,24;MAF=0.48;TA=synonymous_variant;TID=mRNA:MD11G1008800;TGN=MD11G1008800;TCO=6.3;TACH=GF6GF	GT:PL:GQ:DP:BSDP:ACN	0/1:935,190,1189:255:63:0,35,0,28:1,1	0/1:1563,278,1517:255:92:0,44,0,48:1,1	0/1:910,251,1804:255:79:1,52,0,26:1,1	0/1:1586,233,1039:255:77:0,30,0,47:1,1	0/1:1225,266,1707:255:88:0,51,0,37:1,1	0/1:1178,262,1804:255:87:0,52,0,35:1,1	0/1:1597,296,1725:255:98:0,50,0,48:1,1	0/1:1114,220,1386:255:73:0,40,0,33:1,1	0/1:1582,356,2426:255:118:0,71,0,47:1,1	0/1:1279,330,2298:255:105:1,67,0,37:1,1	0/1:1626,284,1561:255:94:0,45,0,49:1,1	0/1:1183,182,722:255:56:1,21,0,34:1,1	0/1:1068,178,964:255:59:0,28,0,31:1,1	0/1:1443,286,1399:255:84:0,41,1,42:1,1	0/1:618,130,815:255:43:0,24,0,19:1,1	0/1:1287,163,557:255:54:0,16,0,38:1,1	0/1:1203,202,1078:255:67:0,31,0,36:1,1	0/1:1409,242,1268:255:80:0,37,0,43:1,1	0/1:1482,175,473:255:58:0,14,0,44:1,1	1/1:1249,115,1:141:38:0,0,0,38:0,2	0/1:682,148,974:255:49:0,28,0,21:1,1	0/1:1180,254,1686:255:84:0,49,0,35:1,1	0/1:1020,220,1452:255:73:0,43,0,30:1,1
Chr11	736570	.	C	T	255	.	NS=23;AN=2;AFS=22,24;MAF=0.48;TA=synonymous_variant;TID=mRNA:MD11G1008800;TGN=MD11G1008800;TCO=99.3;TACH=YS99YS	GT:PL:GQ:DP:BSDP:ACN	0/1:2767,437,2237:255:145:0,65,0,80:1,1	0/1:2287,507,3498:255:168:0,101,0,67:1,1	0/1:2668,407,2012:255:135:0,58,0,77:1,1	0/1:2593,452,2603:255:150:0,75,0,75:1,1	0/1:2663,479,2833:255:159:0,82,0,77:1,1	0/1:2648,506,3155:255:168:0,91,0,77:1,1	0/1:1993,437,2981:255:145:0,86,0,59:1,1	0/1:1969,443,3096:255:147:0,89,0,58:1,1	0/1:2484,479,3025:255:159:0,87,0,72:1,1	0/1:1726,435,3068:255:140:0,89,1,50:1,1	0/1:3661,497,2033:255:165:0,59,0,106:1,1	0/1:1645,280,1555:255:93:0,45,0,48:1,1	0/1:1507,332,2247:255:110:0,66,0,44:1,1	0/1:1940,402,2601:255:133:0,76,0,57:1,1	0/1:1376,286,1913:255:95:0,55,0,40:1,1	0/1:2132,398,2406:255:132:0,70,0,62:1,1	0/1:2113,350,1874:255:116:0,54,0,62:1,1	0/1:2507,523,3281:255:169:0,94,1,74:1,1	0/1:1247,193,974:255:64:0,28,0,36:1,1	1/1:3052,272,1:255:90:0,0,0,90:0,2	0/1:1277,166,626:255:55:0,18,0,37:1,1	0/1:2308,393,2005:255:126:1,58,0,67:1,1	0/1:2057,377,2222:255:125:0,65,0,60:1,1
Chr11	796033	.	G	A	255	.	NS=23;AN=2;AFS=44,2;MAF=0.04;TA=3_prime_UTR_variant;TID=mRNA:MD11G1010600;TGN=MD11G1010600	GT:PL:GQ:DP:BSDP:ACN	0/0:1,181,2013:255:60:0,0,60,0:2,0	0/0:1,221,2441:255:73:0,0,73,0:2,0	0/0:19,259,2609:255:81:0,0,80,1:2,0	0/0:1,184,2048:255:61:0,0,61,0:2,0	0/0:33,304,3030:255:92:0,0,90,2:2,0	0/0:1,211,2341:255:70:0,0,70,0:2,0	0/0:2,170,1808:255:56:0,0,56,0:2,0	0/0:1,202,2276:255:67:0,0,67,0:2,0	0/0:2,269,2979:255:89:0,0,89,0:2,0	0/0:3,267,2872:255:88:0,0,88,0:2,0	0/0:33,228,2185:255:67:0,0,65,2:2,0	0/0:17,197,2019:255:61:0,0,60,1:2,0	0/0:3,231,2465:255:76:0,0,76,0:2,0	0/0:4,228,2377:255:75:0,0,75,0:2,0	0/0:2,194,2101:255:64:0,0,64,0:2,0	0/0:87,231,2289:255:72:2,0,69,1:2,0	0/0:39,198,1975:255:65:1,0,64,0:2,0	0/0:52,237,2408:255:74:1,0,72,1:2,0	0/1:262,144,1051:86:43:7,0,35,1:1,1	0/0:2,119,1206:144:39:0,0,39,0:2,0	0/1:331,77,293:255:21:9,0,11,1:1,1	0/0:1,211,2385:255:70:0,0,70,0:2,0	0/0:20,163,1421:255:49:0,0,48,1:2,0
Chr11	796097	.	C	T	255	.	NS=23;AN=2;AFS=25,21;MAF=0.46;TA=3_prime_UTR_variant;TID=mRNA:MD11G1010600;TGN=MD11G1010600	GT:PL:GQ:DP:BSDP:ACN	0/1:557,217,1928:255:72:0,56,0,16:1,1	0/1:468,229,2151:255:76:0,62,0,14:1,1	0/1:761,256,2162:255:85:0,63,0,22:1,1	0/1:517,199,1773:255:66:0,51,0,15:1,1	0/1:800,286,2480:255:95:0,72,0,23:1,1	0/1:870,235,1828:255:78:0,53,0,25:1,1	0/1:343,169,1590:142:56:0,46,0,10:1,1	0/1:591,190,1600:255:63:0,46,0,17:1,1	0/1:1084,311,2459:255:103:0,71,0,32:1,1	0/1:487,268,2598:255:89:0,75,0,14:1,1	0/1:626,196,1624:255:65:0,47,0,18:1,1	0/1:686,202,1634:255:67:0,47,0,20:1,1	0/1:904,256,2042:255:85:0,59,0,26:1,1	0/1:722,239,1955:255:79:0,58,0,21:1,1	0/1:825,205,1525:255:68:0,44,0,24:1,1	0/1:563,217,1889:255:72:0,55,0,17:1,1	0/1:343,229,2295:82:76:0,66,0,10:1,1	0/1:830,286,2469:255:95:0,71,0,24:1,1	0/1:244,139,1337:73:46:0,39,0,7:1,1	0/0:0,154,1768:255:51:0,51,0,0:2,0	0/0:0,78,899:105:26:0,26,0,0:2,0	0/1:899,250,1972:255:83:0,57,0,26:1,1	0/1:1063,229,1540:255:76:0,45,0,31:1,1
Chr11	796237	.	G	A	255	.	NS=23;AN=2;AFS=27,19;MAF=0.41;TA=3_prime_UTR_variant;TID=mRNA:MD11G1010600;TGN=MD11G1010600	GT:PL:GQ:DP:BSDP:ACN	0/1:931,166,911:255:55:28,0,27,0:1,1	0/1:621,136,929:255:45:18,0,27,0:1,1	0/1:383,142,1199:255:47:11,0,36,0:1,1	0/1:552,130,891:255:43:16,0,27,0:1,1	0/1:696,196,1545:255:65:20,0,45,0:1,1	0/1:691,136,869:255:45:20,0,25,0:1,1	0/1:522,108,730:255:36:15,0,21,0:1,1	0/1:1039,181,1014:255:60:30,0,30,0:1,1	0/1:1283,248,1493:255:82:37,0,45,0:1,1	0/1:452,154,1316:255:51:13,0,38,0:1,1	0/1:885,133,611:255:44:26,0,18,0:1,1	0/1:765,118,591:255:39:22,0,17,0:1,1	0/1:522,190,1626:255:63:15,0,48,0:1,1	0/1:795,169,1148:255:56:23,0,33,0:1,1	0/1:567,124,825:255:41:17,0,24,0:1,1	0/1:677,157,1113:255:52:20,0,32,0:1,1	0/1:279,154,1447:93:51:8,0,43,0:1,1	0/1:429,187,1685:255:62:13,0,49,0:1,1	0/0:35,145,1615:141:48:1,0,47,0:2,0	0/0:0,90,1043:117:30:0,0,30,0:2,0	0/0:0,90,1023:117:30:0,0,30,0:2,0	0/1:795,172,1153:255:57:23,0,34,0:1,1	0/0:37,203,2199:255:67:1,0,66,0:2,0
Chr11	796276	.	G	C	255	.	NS=23;AN=2;AFS=25,21;MAF=0.46;TA=3_prime_UTR_variant;TID=mRNA:MD11G1010600;TGN=MD11G1010600	GT:PL:GQ:DP:BSDP:ACN	0/1:1108,193,1113:255:64:0,32,32,0:1,1	0/1:850,184,1252:255:61:0,25,36,0:1,1	0/1:766,196,1471:255:65:0,22,43,0:1,1	0/1:870,139,711:255:46:0,25,21,0:1,1	0/1:364,190,1809:142:63:0,11,52,0:1,1	0/1:1321,178,725:255:59:0,38,21,0:1,1	0/1:765,151,969:255:50:0,22,28,0:1,1	0/1:934,181,1148:255:60:0,27,33,0:1,1	0/1:1322,232,1337:255:77:0,38,39,0:1,1	0/1:597,190,1560:255:63:0,18,45,0:1,1	0/1:1277,178,765:255:59:0,37,22,0:1,1	0/1:835,188,1008:255:52:0,23,28,1:1,1	0/1:800,205,1541:255:68:0,23,45,0:1,1	0/1:1148,184,974:255:61:0,33,28,0:1,1	0/1:586,148,1108:255:49:0,17,32,0:1,1	0/1:781,181,1277:255:60:0,23,37,0:1,1	0/1:711,208,1664:255:69:0,21,48,0:1,1	0/1:795,187,1346:255:62:0,23,39,0:1,1	0/1:244,166,1664:46:55:0,7,48,0:1,1	0/0:1,130,1471:255:43:0,0,43,0:2,0	0/0:0,105,1217:132:35:0,0,35,0:2,0	0/1:864,205,1495:255:68:0,25,43,0:1,1	0/1:1790,269,1248:255:89:0,53,36,0:1,1
Chr11	796295	.	C	T	255	.	NS=23;AN=2;AFS=44,2;MAF=0.04;TA=3_prime_UTR_variant;TID=mRNA:MD11G1010600;TGN=MD11G1010600	GT:PL:GQ:DP:BSDP:ACN	0/0:0,196,2260:255:65:0,65,0,0:2,0	0/0:0,202,2325:255:67:0,67,0,0:2,0	0/0:0,208,2394:255:69:0,69,0,0:2,0	0/0:0,145,1669:255:48:0,48,0,0:2,0	0/0:1,214,2440:255:71:0,71,0,0:2,0	0/0:0,193,2215:255:64:0,64,0,0:2,0	0/0:1,148,1685:255:49:0,49,0,0:2,0	0/0:0,190,2181:255:63:0,63,0,0:2,0	0/0:1,256,2932:255:85:0,85,0,0:2,0	0/0:1,184,2087:255:61:0,61,0,0:2,0	0/0:0,181,2081:255:60:0,60,0,0:2,0	0/0:1,181,2043:255:60:0,60,0,0:2,0	0/0:1,211,2391:255:70:0,70,0,0:2,0	0/0:0,193,2210:255:64:0,64,0,0:2,0	0/0:0,157,1803:255:52:0,52,0,0:2,0	0/0:70,208,2325:255:69:0,67,0,2:2,0	0/0:209,217,2280:40:72:0,66,0,6:2,0	0/0:1,178,2028:255:59:0,59,0,0:2,0	0/1:313,148,1372:134:49:0,40,0,9:1,1	0/0:0,139,1594:255:46:0,46,0,0:2,0	0/1:591,102,591:255:34:0,17,0,17:1,1	0/0:0,202,2325:255:67:0,67,0,0:2,0	0/0:1,263,2972:255:87:0,87,0,0:2,0
Chr11	796996	.	C	T	255	.	NS=23;AN=2;AFS=44,2;MAF=0.04;TA=synonymous_variant;TID=mRNA:MD11G1010600;TGN=MD11G1010600;TCO=216.3;TACH=RG216RG	GT:PL:GQ:DP:BSDP:ACN	0/0:1,341,3919:255:113:0,113,0,0:2,0	0/0:1,386,4417:255:128:0,128,0,0:2,0	0/0:1,380,4371:255:126:0,126,0,0:2,0	0/0:0,271,3114:255:90:0,90,0,0:2,0	0/0:1,407,4636:255:135:0,135,0,0:2,0	0/0:1,386,4417:255:128:0,128,0,0:2,0	0/0:0,283,3253:255:94:0,94,0,0:2,0	0/0:1,341,3895:255:113:0,113,0,0:2,0	0/0:1,410,4676:255:136:0,136,0,0:2,0	0/0:1,371,4267:255:123:0,123,0,0:2,0	0/0:0,325,3740:255:108:0,108,0,0:2,0	0/0:0,262,3020:255:87:0,87,0,0:2,0	0/0:2,305,3455:255:101:0,101,0,0:2,0	0/0:1,407,4689:255:135:0,135,0,0:2,0	0/0:0,241,2762:255:80:0,80,0,0:2,0	0/0:70,347,3919:255:115:0,113,0,2:2,0	0/0:313,404,4341:122:134:0,125,0,9:2,0	0/0:70,389,4406:255:129:0,127,0,2:2,0	0/1:1004,250,1873:255:83:0,54,0,29:1,1	0/0:0,292,3358:255:97:0,97,0,0:2,0	0/1:1089,178,939:255:59:0,27,0,32:1,1	0/0:1,398,4571:255:132:0,132,0,0:2,0	0/0:1,416,4774:255:138:0,138,0,0:2,0
Chr11	800925	.	A	G	255	.	NS=23;AN=2;AFS=24,22;MAF=0.48;TA=synonymous_variant;TID=mRNA:MD11G1010600;TGN=MD11G1010600;TCO=13.3;TACH=DE13DE	GT:PL:GQ:DP:BSDP:ACN	0/1:835,223,1739:255:74:50,0,24,0:1,1	0/1:1133,277,2042:255:92:59,0,33,0:1,1	0/1:1143,250,1739:255:83:50,0,33,0:1,1	0/1:865,217,1615:255:72:47,0,25,0:1,1	0/1:939,280,2295:255:93:66,0,27,0:1,1	0/1:1024,199,1252:255:66:36,0,30,0:1,1	0/1:869,178,1172:255:59:34,0,25,0:1,1	0/1:985,217,1491:255:72:43,0,29,0:1,1	0/1:835,304,2672:255:101:77,0,24,0:1,1	0/1:522,226,2076:255:75:60,0,15,0:1,1	0/1:800,202,1530:255:67:44,0,23,0:1,1	0/1:378,115,939:255:38:27,0,11,0:1,1	0/1:517,157,1282:255:52:37,0,15,0:1,1	0/1:800,211,1634:255:70:47,0,23,0:1,1	0/1:696,190,1495:255:63:43,0,20,0:1,1	0/1:677,232,1958:255:77:57,0,20,0:1,1	0/1:642,265,2395:255:88:69,0,19,0:1,1	0/1:924,259,2052:255:86:59,0,27,0:1,1	0/1:453,184,1650:255:61:48,0,13,0:1,1	0/0:70,187,2086:149:62:60,0,2,0:2,0	0/1:452,115,869:255:38:25,0,13,0:1,1	0/1:800,319,2886:255:106:83,0,23,0:1,1	0/1:1456,313,2156:255:104:62,0,42,0:1,1
Chr11	810172	.	G	A	255	.	NS=23;AN=2;AFS=41,5;MAF=0.11;TA=3_prime_UTR_variant;TID=mRNA:MD11G1010700;TGN=MD11G1010700	GT:PL:GQ:DP:BSDP:ACN	0/0:1,262,3006:255:87:0,0,87,0:2,0	0/0:1,422,4810:255:140:0,0,140,0:2,0	0/0:1,359,4118:255:119:0,0,119,0:2,0	0/0:1,407,4660:255:135:0,0,135,0:2,0	0/0:2,480,5452:255:159:0,0,159,0:2,0	0/0:1,473,5415:255:157:0,0,157,0:2,0	0/0:2,480,5431:255:159:0,0,159,0:2,0	0/0:1,449,5141:255:149:0,0,149,0:2,0	0/0:1,440,4994:255:146:0,0,146,0:2,0	0/0:1,374,4302:255:124:0,0,124,0:2,0	0/0:19,571,6388:255:189:1,0,188,0:2,0	0/0:1,217,2470:255:72:0,0,72,0:2,0	0/0:52,493,5388:255:159:1,0,157,1:2,0	0/0:1,371,4253:255:123:0,0,123,0:2,0	0/0:100,434,4541:255:135:2,1,132,0:2,0	0/0:101,425,4725:255:141:3,0,138,0:2,0	0/0:365,414,4305:80:137:11,0,126,0:2,0	0/0:66,447,5010:255:148:2,0,146,0:2,0	0/1:527,76,313:255:25:16,0,9,0:1,1	0/1:487,75,378:255:25:14,0,11,0:1,1	1/1:278,24,0:51:8:8,0,0,0:0,2	0/0:0,105,1212:132:35:0,0,35,0:2,0	0/1:1397,250,1451:255:83:41,0,42,0:1,1
Chr11	810232	.	A	G	255	.	NS=23;AN=2;AFS=21,25;MAF=0.46;TA=3_prime_UTR_variant;TID=mRNA:MD11G1010700;TGN=MD11G1010700	GT:PL:GQ:DP:BSDP:ACN	0/1:1457,236,1194:255:78:35,0,43,0:1,1	0/1:1869,404,2734:255:134:80,0,54,0:1,1	0/1:2275,316,1331:255:105:39,0,66,0:1,1	0/1:2202,350,1794:255:116:52,0,64,0:1,1	0/1:2687,425,2171:255:141:63,0,78,0:1,1	0/1:2921,481,2423:255:159:72,0,87,0:1,1	0/1:2842,425,2002:255:141:58,0,83,0:1,1	0/1:2152,341,1710:255:113:50,0,63,0:1,1	0/1:2520,408,2060:255:135:61,0,74,0:1,1	0/1:2226,356,1844:255:118:53,0,65,0:1,1	0/1:4234,573,2273:255:190:67,0,123,0:1,1	0/1:1571,212,797:255:70:24,0,46,0:1,1	0/1:2321,435,2577:255:144:77,0,67,0:1,1	0/1:1922,325,1803:255:108:52,0,56,0:1,1	0/1:2674,374,1547:255:124:46,0,78,0:1,1	0/1:1655,338,2207:255:112:64,0,48,0:1,1	0/1:1874,317,1726:255:105:51,0,54,0:1,1	0/1:2475,426,2328:255:141:69,0,72,0:1,1	0/1:795,91,225:102:30:7,0,23,0:1,1	0/1:204,66,551:106:22:16,0,6,0:1,1	1/1:209,18,0:45:6:0,0,6,0:0,2	0/1:487,64,224:129:21:7,0,14,0:1,1	1/1:2394,208,0:255:69:0,0,69,0:0,2
Chr11	1141752	.	C	T	255	.	NS=23;AN=2;AFS=44,2;MAF=0.04;TA=upstream_transcript_variant;TID=mRNA:MD11G1014200;TGN=MD11G1014200	GT:PL:GQ:DP:BSDP:ACN	0/0:1,305,3478:255:101:0,101,0,0:2,0	0/0:1,356,4098:255:118:0,118,0,0:2,0	0/0:1,347,3980:255:115:0,115,0,0:2,0	0/0:1,347,3989:255:115:0,115,0,0:2,0	0/0:1,290,3276:255:96:0,96,0,0:2,0	0/0:30,361,3835:255:111:1,110,0,0:2,0	0/0:1,365,4173:255:121:0,121,0,0:2,0	0/0:0,289,3323:255:96:0,96,0,0:2,0	0/0:1,356,4064:255:118:0,118,0,0:2,0	0/0:0,244,2811:255:81:0,81,0,0:2,0	0/0:1,331,3810:255:110:0,110,0,0:2,0	0/0:1,169,1904:255:56:0,56,0,0:2,0	0/0:0,211,2434:255:70:0,70,0,0:2,0	0/0:1,244,2787:255:81:0,81,0,0:2,0	0/0:0,250,2881:255:83:0,83,0,0:2,0	0/0:0,214,2469:255:71:0,71,0,0:2,0	0/0:35,295,3373:255:98:0,97,0,1:2,0	0/0:0,277,3189:255:92:0,92,0,0:2,0	0/1:204,78,690:94:26:0,20,0,6:1,1	0/1:850,160,974:255:53:0,28,0,25:1,1	0/0:0,24,278:51:8:0,8,0,0:2,0	0/0:0,145,1669:255:48:0,48,0,0:2,0	0/0:0,154,1768:255:51:0,51,0,0:2,0
Chr11	1141767	.	T	C	255	.	NS=23;AN=2;AFS=25,21;MAF=0.46;TA=upstream_transcript_variant;TID=mRNA:MD11G1014200;TGN=MD11G1014200	GT:PL:GQ:DP:BSDP:ACN	0/1:1556,248,1210:255:82:0,45,0,37:1,1	0/1:1850,327,1649:255:104:1,53,0,50:1,1	0/1:1578,312,1739:255:99:1,45,0,53:1,1	0/1:1793,259,1167:255:86:0,52,0,34:1,1	0/1:1255,291,1736:255:88:1,36,1,50:1,1	0/1:1299,287,1875:255:95:0,38,0,57:1,1	0/1:1722,331,1774:255:105:1,50,0,54:1,1	0/1:1547,252,1107:255:79:1,44,0,34:1,1	0/1:1721,336,1906:255:107:1,49,0,57:1,1	0/1:847,216,1390:255:67:1,24,0,42:1,1	0/1:1196,286,1750:255:90:1,34,0,55:1,1	0/1:811,148,812:255:49:0,24,0,25:1,1	0/1:1074,181,961:255:60:0,31,0,29:1,1	0/1:976,191,1097:255:63:0,28,0,35:1,1	0/1:1107,229,1008:255:63:3,31,0,29:1,1	0/1:1248,203,1011:255:67:0,36,0,31:1,1	0/1:1055,245,1662:255:81:0,31,0,50:1,1	0/1:1218,227,1314:255:75:0,35,0,40:1,1	0/1:209,57,428:120:19:0,6,0,13:1,1	0/0:0,127,1455:157:42:0,0,0,42:2,0	0/1:139,24,134:77:8:0,4,0,4:1,1	0/1:448,121,915:255:40:0,13,0,27:1,1	0/0:1,97,1060:123:32:0,0,0,32:2,0
Chr11	1142117	.	G	C	255	.	NS=23;AN=2;AFS=25,21;MAF=0.46;TA=missense_variant;TID=mRNA:MD11G1014200;TGN=MD11G1014200;TCO=86.1;TACH=G86R	GT:PL:GQ:DP:BSDP:ACN	0/1:1704,265,1346:255:88:0,49,39,0:1,1	0/1:2017,356,2087:255:118:0,58,60,0:1,1	0/1:1859,368,2345:255:122:0,54,68,0:1,1	0/1:2137,344,1675:255:110:0,61,48,1:1,1	0/1:1948,338,1928:255:112:0,56,56,0:1,1	0/1:1736,344,2168:255:114:0,51,63,0:1,1	0/1:1734,313,1868:255:104:0,50,54,0:1,1	0/1:2147,347,1800:255:115:0,62,53,0:1,1	0/1:1913,353,2146:255:117:0,55,62,0:1,1	0/1:1372,271,1734:255:90:0,40,50,0:1,1	0/1:2216,374,2077:255:124:0,64,60,0:1,1	0/1:730,142,904:255:47:0,21,26,0:1,1	0/1:1854,262,1148:255:87:0,54,33,0:1,1	0/1:934,259,2047:255:86:0,27,59,0:1,1	0/1:1209,272,1850:255:90:0,36,54,0:1,1	0/1:1402,290,1893:255:96:0,41,55,0:1,1	0/1:1878,298,1560:255:99:0,54,45,0:1,1	0/1:1287,269,1765:255:89:0,37,52,0:1,1	0/1:278,57,378:255:19:0,8,11,0:1,1	0/0:0,133,1525:255:44:0,0,44,0:2,0	0/1:243,60,452:152:20:0,7,13,0:1,1	0/1:696,142,934:255:47:0,20,27,0:1,1	0/0:0,136,1550:255:45:0,0,45,0:2,0
Chr11	1143561	.	G	C	255	.	NS=23;AN=2;AFS=44,2;MAF=0.04;TA=synonymous_variant;TID=mRNA:MD11G1014200;TGN=MD11G1014200;TCO=233.3;TACH=GQ233GQ	GT:PL:GQ:DP:BSDP:ACN	0/0:1,371,4243:255:123:0,0,123,0:2,0	0/0:1,431,4947:255:143:0,0,143,0:2,0	0/0:1,380,4347:255:126:0,0,126,0:2,0	0/0:1,371,4238:255:123:0,0,123,0:2,0	0/0:1,491,5638:255:163:0,0,163,0:2,0	0/0:1,422,4844:255:140:0,0,140,0:2,0	0/0:1,455,5221:255:151:0,0,151,0:2,0	0/0:1,392,4462:255:130:0,0,130,0:2,0	0/0:1,488,5618:255:162:0,0,162,0:2,0	0/0:1,401,4562:255:133:0,0,133,0:2,0	0/0:1,419,4808:255:139:0,0,139,0:2,0	0/0:1,280,3210:255:93:0,0,93,0:2,0	0/0:1,389,4456:255:129:0,0,129,0:2,0	0/0:1,368,4207:255:122:0,0,122,0:2,0	0/0:0,319,3686:255:106:0,0,106,0:2,0	0/0:1,374,4297:255:124:0,0,124,0:2,0	0/0:70,407,4610:255:135:0,2,133,0:2,0	0/0:17,420,4636:255:135:0,0,134,1:2,0	0/1:244,88,722:125:29:0,7,22,0:1,1	0/1:348,88,642:255:29:0,10,19,0:1,1	0/0:0,36,412:63:12:0,0,12,0:2,0	0/0:0,97,1094:123:32:0,0,32,0:2,0	0/0:1,160,1824:255:53:0,0,53,0:2,0
Chr11	1144215	.	T	C	255	.	NS=23;AN=2;AFS=27,19;MAF=0.41;TA=exonic_splice_region_variant;TID=mRNA:MD11G1014200;TGN=MD11G1014200	GT:PL:GQ:DP:BSDP:ACN	0/1:3667,531,2430:255:176:0,106,0,70:1,1	0/1:3373,551,2981:255:183:0,97,0,86:1,1	0/1:3036,455,2191:255:151:0,88,0,63:1,1	0/1:3419,516,2499:255:171:0,99,0,72:1,1	0/1:2967,567,3518:255:188:0,86,0,102:1,1	0/1:3224,491,2434:255:163:0,93,0,70:1,1	0/1:3299,560,3155:255:186:0,95,0,91:1,1	0/1:2873,492,2724:255:163:0,84,0,79:1,1	0/1:3405,582,3270:255:193:0,99,0,94:1,1	0/1:3230,501,2477:255:166:0,93,0,73:1,1	0/1:3553,540,2609:255:179:0,103,0,76:1,1	0/1:1824,320,1838:255:106:0,53,0,53:1,1	0/1:2929,450,2068:255:145:1,85,0,59:1,1	0/1:2703,494,2972:255:164:0,78,0,86:1,1	0/1:2469,449,2707:255:149:0,71,0,78:1,1	0/1:2668,464,2673:255:154:0,77,0,77:1,1	0/1:3036,473,2390:255:157:0,88,0,69:1,1	0/1:2753,489,2818:255:162:0,80,0,82:1,1	0/0:0,145,1664:255:48:0,0,0,48:2,0	0/0:139,169,1798:61:56:0,4,0,52:2,0	0/0:0,84,969:111:28:0,0,0,28:2,0	0/1:934,187,1217:255:62:0,27,0,35:1,1	0/0:1,229,2624:255:76:0,0,0,76:2,0
Chr11	1144842	.	G	A	255	.	NS=23;AN=2;AFS=19,27;MAF=0.41;TA=synonymous_variant;TID=mRNA:MD11G1014200;TGN=MD11G1014200;TCO=383.3;TACH=LR383LR	GT:PL:GQ:DP:BSDP:ACN	0/1:2489,289,820:255:96:72,0,24,0:1,1	0/1:2425,416,2315:255:138:71,0,67,0:1,1	0/1:2640,420,2098:255:139:78,0,61,0:1,1	0/1:2341,347,1630:255:115:68,0,47,0:1,1	0/1:2743,452,2406:255:150:80,0,70,0:1,1	0/1:1894,398,2654:255:132:55,0,77,0:1,1	0/1:2138,374,2122:255:124:63,0,61,0:1,1	0/1:2638,440,2429:255:146:76,0,70,0:1,1	0/1:3157,462,2068:255:153:93,0,60,0:1,1	0/1:1984,377,2292:255:125:58,0,67,0:1,1	0/1:2312,420,2427:255:139:68,0,71,0:1,1	0/1:1520,214,939:255:71:44,0,27,0:1,1	0/1:2558,319,1113:255:106:74,0,32,0:1,1	0/1:2266,365,1913:255:121:66,0,55,0:1,1	0/1:1804,320,1819:255:106:53,0,53,0:1,1	0/1:2192,335,1511:255:107:63,1,43,0:1,1	0/1:2316,371,1905:255:123:67,0,56,0:1,1	0/1:2678,371,1555:255:123:78,0,45,0:1,1	1/1:924,81,0:108:27:27,0,0,0:0,2	1/1:969,87,35:84:29:28,0,1,0:0,2	1/1:452,39,0:66:13:13,0,0,0:0,2	0/1:725,148,964:255:49:21,0,28,0:1,1	1/1:1520,136,35:132:45:44,0,1,0:0,2
Chr11	1144866	.	G	A	255	.	NS=23;AN=2;AFS=43,3;MAF=0.07;TA=synonymous_variant;TID=mRNA:MD11G1014200;TGN=MD11G1014200;TCO=391.3;TACH=VN391VN	GT:PL:GQ:DP:BSDP:ACN	0/0:0,316,3631:255:105:0,0,105,0:2,0	0/0:1,413,4759:255:137:0,0,137,0:2,0	0/0:1,446,5131:255:148:0,0,148,0:2,0	0/0:1,374,4278:255:124:0,0,124,0:2,0	0/0:1,488,5609:255:162:0,0,162,0:2,0	0/0:1,410,4685:255:136:0,0,136,0:2,0	0/0:1,419,4814:255:139:0,0,139,0:2,0	0/0:1,455,5250:255:151:0,0,151,0:2,0	0/0:1,461,5291:255:153:0,0,153,0:2,0	0/0:1,410,4729:255:136:0,0,136,0:2,0	0/0:1,455,5221:255:151:0,0,151,0:2,0	0/0:0,226,2608:255:75:0,0,75,0:2,0	0/0:140,341,3771:255:113:4,0,109,0:2,0	0/0:205,377,4090:255:125:6,0,119,0:2,0	0/0:36,326,3692:255:108:1,0,107,0:2,0	0/0:35,337,3855:255:112:1,0,111,0:2,0	0/0:174,383,4237:255:127:5,0,122,0:2,0	0/0:2,404,4602:255:134:0,0,134,0:2,0	0/1:303,84,656:255:28:9,0,19,0:1,1	0/0:0,78,904:105:26:0,0,26,0:2,0	0/1:139,39,313:68:13:4,0,9,0:1,1	0/0:1,160,1819:255:53:0,0,53,0:2,0	0/1:850,148,835:255:49:25,0,24,0:1,1
Chr11	1145069	.	C	T	255	.	NS=23;AN=2;AFS=43,3;MAF=0.07;TA=synonymous_variant;TID=mRNA:MD11G1014200;TGN=MD11G1014200;TCO=430.3;TACH=IS430IS	GT:PL:GQ:DP:BSDP:ACN	0/0:1,389,4475:255:129:0,129,0,0:2,0	0/0:1,455,5240:255:151:0,151,0,0:2,0	0/0:1,461,5315:255:153:0,153,0,0:2,0	0/0:1,473,5439:255:157:0,157,0,0:2,0	0/0:1,570,6557:255:189:0,189,0,0:2,0	0/0:1,537,6135:255:178:0,178,0,0:2,0	0/0:1,512,5891:255:170:0,170,0,0:2,0	0/0:1,479,5505:255:159:0,159,0,0:2,0	0/0:1,527,6065:255:175:0,175,0,0:2,0	0/0:17,450,4966:255:145:1,144,0,0:2,0	0/0:1,531,6101:255:176:0,176,0,0:2,0	0/0:1,322,3701:255:107:0,107,0,0:2,0	0/0:71,395,4437:255:131:0,129,0,2:2,0	0/0:66,452,5112:255:150:0,148,0,2:2,0	0/0:1,437,5018:255:145:0,145,0,0:2,0	0/0:35,386,4411:255:128:0,127,0,1:2,0	0/0:244,443,4863:255:147:0,140,0,7:2,0	0/0:16,492,5505:255:159:1,158,0,0:2,0	0/1:204,87,800:85:29:0,23,0,6:1,1	0/0:0,145,1664:255:48:0,48,0,0:2,0	0/1:412,54,209:123:18:0,6,0,12:1,1	0/0:0,193,2220:255:64:0,64,0,0:2,0	0/1:1282,220,1252:255:73:0,36,0,37:1,1
Chr11	1145552	.	G	A	147	.	NS=23;AN=2;AFS=45,1;MAF=0.02;TA=synonymous_variant;TID=mRNA:MD11G1014200;TGN=MD11G1014200;TCO=526.3;TACH=EL526EL	GT:PL:GQ:DP:BSDP:ACN	0/0:0,241,2782:255:80:0,0,80,0:2,0	0/0:0,268,3075:255:89:0,0,89,0:2,0	0/0:1,226,2569:255:75:0,0,75,0:2,0	0/0:1,265,3021:255:88:0,0,88,0:2,0	0/0:2,347,3932:255:115:0,0,115,0:2,0	0/0:1,371,4267:255:123:0,0,123,0:2,0	0/0:0,304,3492:255:101:0,0,101,0:2,0	0/0:1,347,3965:255:115:0,0,115,0:2,0	0/0:1,335,3821:255:111:0,0,111,0:2,0	0/0:0,316,3636:255:105:0,0,105,0:2,0	0/0:1,296,3345:255:98:0,0,98,0:2,0	0/0:1,202,2296:255:67:0,0,67,0:2,0	0/0:1,241,2758:255:80:0,0,80,0:2,0	0/0:0,208,2379:255:69:0,0,69,0:2,0	0/0:0,211,2429:255:70:0,0,70,0:2,0	0/0:1,196,2236:255:65:0,0,65,0:2,0	0/0:35,250,2841:255:83:1,0,82,0:2,0	0/0:1,248,2813:255:82:0,0,82,0:2,0	0/0:35,63,695:60:21:1,0,20,0:2,0	0/1:859,99,278:147:33:25,0,8,0:1,1	0/0:0,39,447:66:13:0,0,13,0:2,0	0/0:0,54,626:81:18:0,0,18,0:2,0	0/0:0,84,969:111:28:0,0,28,0:2,0
Chr11	1146083	.	G	A	255	.	NS=23;AN=2;AFS=45,1;MAF=0.02;TA=synonymous_variant;TID=mRNA:MD11G1014200;TGN=MD11G1014200;TCO=569.3;TACH=TQ569TQ	GT:PL:GQ:DP:BSDP:ACN	0/0:1,296,3374:255:98:0,0,98,0:2,0	0/0:1,380,4361:255:126:0,0,126,0:2,0	0/0:1,365,4187:255:121:0,0,121,0:2,0	0/0:1,331,3800:255:110:0,0,110,0:2,0	0/0:18,396,4301:255:127:0,0,126,1:2,0	0/0:1,395,4502:255:131:0,0,131,0:2,0	0/0:1,428,4894:255:142:0,0,142,0:2,0	0/0:2,375,4206:255:124:0,0,124,0:2,0	0/0:1,446,5112:255:148:0,0,148,0:2,0	0/0:1,380,4308:255:126:0,0,126,0:2,0	0/0:1,374,4273:255:124:0,0,124,0:2,0	0/0:16,227,2435:255:71:0,0,70,1:2,0	0/0:0,268,3085:255:89:0,0,89,0:2,0	0/0:100,325,3636:255:108:3,0,105,0:2,0	0/0:0,256,2936:255:85:0,0,85,0:2,0	0/0:30,322,3671:255:107:1,0,106,0:2,0	0/0:35,360,3775:255:109:0,1,108,0:2,0	0/0:36,359,4069:255:119:1,0,118,0:2,0	0/0:35,51,556:48:17:1,0,16,0:2,0	0/0:0,81,934:108:27:0,0,27,0:2,0	0/0:0,30,343:57:10:0,0,10,0:2,0	0/0:0,142,1614:255:47:0,0,47,0:2,0	0/1:348,72,482:255:24:10,0,14,0:1,1
Chr11	1146801	.	C	T	126	.	NS=23;AN=2;AFS=44,2;MAF=0.04;TA=synonymous_variant;TID=mRNA:MD11G1014200;TGN=MD11G1014200;TCO=689.3;TACH=LA689LA	GT:PL:GQ:DP:BSDP:ACN	0/0:1,335,3801:255:111:0,111,0,0:2,0	0/0:1,401,4557:255:133:0,133,0,0:2,0	0/0:1,362,4134:255:120:0,120,0,0:2,0	0/0:1,319,3661:255:106:0,106,0,0:2,0	0/0:36,477,5411:255:158:0,157,0,1:2,0	0/0:1,476,5450:255:158:0,158,0,0:2,0	0/0:35,365,4168:255:121:0,120,0,1:2,0	0/0:1,407,4621:255:135:0,135,0,0:2,0	0/0:17,516,5764:255:167:1,166,0,0:2,0	0/0:2,474,5387:255:157:0,157,0,0:2,0	0/0:2,447,5089:255:148:0,148,0,0:2,0	0/0:0,280,3229:255:93:0,93,0,0:2,0	0/0:1,398,4575:255:132:0,132,0,0:2,0	0/0:17,381,4175:255:122:0,121,1,0:2,0	0/0:1,305,3469:255:101:0,101,0,0:2,0	0/0:36,290,3255:255:96:0,95,0,1:2,0	0/0:70,338,3805:255:112:0,110,0,2:2,0	0/0:36,377,4273:255:125:0,124,0,1:2,0	0/1:174,84,800:58:28:0,23,0,5:1,1	0/0:0,90,1038:117:30:0,30,0,0:2,0	0/1:383,51,209:126:17:0,6,0,11:1,1	0/0:0,72,835:99:24:0,24,0,0:2,0	0/0:0,75,869:102:25:0,25,0,0:2,0
Chr11	1146861	.	A	G	255	.	NS=23;AN=2;AFS=44,2;MAF=0.04;TA=3_prime_UTR_variant;TID=mRNA:MD11G1014200;TGN=MD11G1014200	GT:PL:GQ:DP:BSDP:ACN	0/0:17,347,3802:255:111:110,1,0,0:2,0	0/0:1,374,4248:255:124:124,0,0,0:2,0	0/0:2,368,4165:255:122:122,0,0,0:2,0	0/0:1,322,3681:255:107:107,0,0,0:2,0	0/0:37,477,5333:255:158:157,0,1,0:2,0	0/0:2,450,5056:255:149:149,0,0,0:2,0	0/0:1,344,3901:255:114:114,0,0,0:2,0	0/0:1,398,4551:255:132:132,0,0,0:2,0	0/0:2,468,5278:255:155:155,0,0,0:2,0	0/0:2,498,5649:255:165:165,0,0,0:2,0	0/0:2,495,5591:255:164:164,0,0,0:2,0	0/0:1,296,3354:255:98:98,0,0,0:2,0	0/0:16,441,4874:255:142:141,0,0,1:2,0	0/0:1,383,4343:255:127:127,0,0,0:2,0	0/0:1,371,4242:255:123:123,0,0,0:2,0	0/0:1,317,3593:255:105:105,0,0,0:2,0	0/0:0,316,3636:255:105:105,0,0,0:2,0	0/0:1,365,4153:255:121:121,0,0,0:2,0	0/1:209,75,651:102:25:19,0,6,0:1,1	0/1:313,69,487:255:23:14,0,9,0:1,1	0/0:0,45,522:72:15:15,0,0,0:2,0	0/0:0,51,591:78:17:17,0,0,0:2,0	0/0:0,75,869:102:25:25,0,0,0:2,0
Chr11	1157632	.	G	A	255	.	NS=23;AN=2;AFS=44,2;MAF=0.04;TA=synonymous_variant;TID=mRNA:MD11G1014600;TGN=MD11G1014600;TCO=88.3;TACH=FA88FA	GT:PL:GQ:DP:BSDP:ACN	0/0:1,109,1204:135:36:0,0,36,0:2,0	0/0:0,63,725:90:21:0,0,21,0:2,0	0/0:0,99,1147:126:33:0,0,33,0:2,0	0/0:0,127,1460:157:42:0,0,42,0:2,0	0/0:0,69,800:96:23:0,0,23,0:2,0	0/0:0,96,1108:123:32:0,0,32,0:2,0	0/0:0,69,800:96:23:0,0,23,0:2,0	0/0:0,76,850:102:25:0,0,25,0:2,0	0/0:0,184,2116:255:61:0,0,61,0:2,0	0/0:0,21,243:48:7:0,0,7,0:2,0	0/0:0,30,348:57:10:0,0,10,0:2,0	0/0:0,30,348:57:10:0,0,10,0:2,0	0/0:1,187,2118:255:62:0,0,62,0:2,0	0/0:0,181,2086:255:60:0,0,60,0:2,0	0/0:0,85,955:111:28:0,0,28,0:2,0	0/0:0,60,695:87:20:0,0,20,0:2,0	0/0:70,247,2763:255:82:2,0,80,0:2,0	0/0:35,139,1565:135:46:1,0,45,0:2,0	0/1:522,392,3989:99:130:15,0,115,0:1,1	0/1:760,265,2290:255:88:22,0,66,0:1,1	0/0:0,325,3750:255:108:0,0,108,0:2,0	0/0:1,449,5157:255:149:0,0,149,0:2,0	0/0:1,449,5157:255:149:0,0,149,0:2,0
Chr11	1261505	.	C	T	255	.	NS=23;AN=2;AFS=27,19;MAF=0.41;TA=synonymous_variant;TID=mRNA:MD11G1016000;TGN=MD11G1016000;TCO=467.3;TACH=EL467EL	GT:PL:GQ:DP:BSDP:ACN	0/1:2072,332,1694:255:110:0,49,0,61:1,1	0/1:1679,292,1659:255:97:0,48,0,49:1,1	0/1:1119,223,1416:255:74:0,41,0,33:1,1	0/1:1790,305,1685:255:101:0,49,0,52:1,1	0/1:1694,244,1108:255:81:0,32,0,49:1,1	0/1:1790,370,2087:255:112:0,59,1,52:1,1	0/1:1293,241,1451:255:80:0,42,0,38:1,1	0/1:1924,317,1685:255:105:0,49,0,56:1,1	0/1:2737,395,1798:255:131:0,52,0,79:1,1	0/1:2013,338,1844:255:112:0,53,0,59:1,1	0/1:1028,193,1182:255:64:0,34,0,30:1,1	0/1:1351,250,1525:255:83:0,44,0,39:1,1	0/1:1341,253,1550:255:84:0,45,0,39:1,1	0/1:1372,260,1581:255:86:0,46,0,40:1,1	0/1:2093,296,1263:255:98:0,37,0,61:1,1	0/1:2272,377,2028:255:125:0,59,0,66:1,1	0/1:1721,275,1377:255:91:0,40,0,51:1,1	0/1:1962,280,1247:255:93:0,36,0,57:1,1	0/0:0,51,591:78:17:0,17,0,0:2,0	0/0:0,60,695:87:20:0,20,0,0:2,0	0/0:0,30,348:57:10:0,10,0,0:2,0	0/1:169,57,487:80:19:0,14,0,5:1,1	0/0:0,76,835:102:25:0,25,0,0:2,0
Chr11	1261577	.	T	C	138	.	NS=23;AN=2;AFS=45,1;MAF=0.02;TA=synonymous_variant;TID=mRNA:MD11G1016000;TGN=MD11G1016000;TCO=443.3;TACH=KV443KV	GT:PL:GQ:DP:BSDP:ACN	0/0:18,466,5061:255:150:1,0,0,149:2,0	0/0:18,439,4758:255:141:1,0,0,140:2,0	0/0:37,399,4438:255:132:0,1,0,131:2,0	0/0:35,458,4707:255:143:2,0,0,141:2,0	0/0:2,399,4473:255:132:0,0,0,132:2,0	0/0:2,486,5506:255:161:0,0,0,161:2,0	0/0:2,411,4597:255:136:0,0,0,136:2,0	0/0:3,483,5408:255:160:0,0,0,160:2,0	0/0:3,495,5522:255:164:0,0,0,164:2,0	0/0:3,490,5469:255:162:0,0,0,162:2,0	0/0:3,300,3284:255:99:0,0,0,99:2,0	0/0:17,387,4200:255:124:1,0,0,123:2,0	0/0:3,429,4774:255:142:0,0,0,142:2,0	0/0:2,423,4742:255:140:0,0,0,140:2,0	0/0:35,479,4960:255:150:2,0,0,148:2,0	0/0:2,504,5714:255:167:0,0,0,167:2,0	0/0:1,428,4830:255:142:0,0,0,142:2,0	0/0:37,435,4856:255:144:0,1,0,143:2,0	0/0:1,106,1178:132:35:0,0,0,35:2,0	0/0:1,115,1268:141:38:0,0,0,38:2,0	0/1:209,39,243:138:13:0,6,0,7:1,1	0/0:1,121,1362:148:40:0,0,0,40:2,0	0/0:2,121,1310:146:40:0,0,0,40:2,0
Chr11	1261612	.	C	T	255	.	NS=23;AN=2;AFS=22,24;MAF=0.48;TA=missense_variant;TID=mRNA:MD11G1016000;TGN=MD11G1016000;TCO=432.1;TACH=V432I	GT:PL:GQ:DP:BSDP:ACN	0/1:2216,362,1913:255:120:0,56,0,64:1,1	0/1:2152,365,2007:255:121:0,58,0,63:1,1	0/1:2013,368,2181:255:122:0,63,0,59:1,1	0/1:1665,374,2600:255:124:0,76,0,48:1,1	0/1:1844,365,2197:255:117:1,63,0,53:1,1	0/1:2614,455,2594:255:151:0,75,0,76:1,1	0/1:2459,392,2013:255:130:0,59,0,71:1,1	0/1:2802,437,2197:255:145:0,64,0,81:1,1	0/1:2931,464,2395:255:154:0,69,0,85:1,1	0/1:2938,477,2500:255:158:0,72,0,86:1,1	0/1:1915,320,1690:255:106:0,49,0,57:1,1	0/1:2381,344,1531:255:114:0,44,0,70:1,1	0/1:2360,380,1983:255:126:0,57,0,69:1,1	0/1:2375,386,2008:255:128:0,59,0,69:1,1	0/1:2624,398,1900:255:132:0,56,0,76:1,1	0/1:2534,455,2697:255:151:0,78,0,73:1,1	0/1:2385,359,1710:255:119:0,50,0,69:1,1	0/1:2449,377,1878:255:125:0,54,0,71:1,1	0/1:741,82,174:61:27:0,5,0,22:1,1	1/1:1068,93,0:120:31:0,0,0,31:0,2	0/0:0,30,329:57:10:0,10,0,0:2,0	0/1:522,133,970:255:44:0,29,0,15:1,1	1/1:1267,112,0:138:37:0,0,0,37:0,2
Chr11	1262889	.	T	A	120	.	NS=23;AN=2;AFS=44,2;MAF=0.04;TA=missense_variant;TID=mRNA:MD11G1016000;TGN=MD11G1016000;TCO=6.2;TACH=Q6L	GT:PL:GQ:DP:BSDP:ACN	0/0:0,220,2538:255:73:0,0,0,73:2,0	0/0:0,247,2851:255:82:0,0,0,82:2,0	0/0:0,226,2603:255:75:0,0,0,75:2,0	0/0:1,211,2400:255:70:0,0,0,70:2,0	0/0:0,205,2364:255:68:0,0,0,68:2,0	0/0:1,178,2028:255:59:0,0,0,59:2,0	0/0:16,220,2494:255:73:1,0,0,72:2,0	0/0:1,214,2445:255:71:0,0,0,71:2,0	0/0:1,283,3244:255:94:0,0,0,94:2,0	0/0:1,199,2271:255:66:0,0,0,66:2,0	0/0:0,151,1729:255:50:0,0,0,50:2,0	0/0:0,115,1321:141:38:0,0,0,38:2,0	0/0:0,136,1560:255:45:0,0,0,45:2,0	0/0:70,256,2881:255:85:2,0,0,83:2,0	0/0:17,194,2153:255:64:1,0,0,63:2,0	0/0:1,217,2480:255:72:0,0,0,72:2,0	0/0:35,208,2354:255:69:1,0,0,68:2,0	0/0:35,235,2672:255:78:1,0,0,77:2,0	0/1:139,48,412:59:16:4,0,0,12:1,1	0/0:0,75,864:102:25:0,0,0,25:2,0	0/0:0,30,348:57:10:0,0,0,10:2,0	0/0:0,105,1217:132:35:0,0,0,35:2,0	0/1:209,57,447:120:19:6,0,0,13:1,1
Chr11	1262913	.	C	T	77	.	NS=23;AN=2;AFS=44,2;MAF=0.04;TA=upstream_transcript_variant;TID=mRNA:MD11G1016000;TGN=MD11G1016000	GT:PL:GQ:DP:BSDP:ACN	0/0:1,247,2827:255:82:0,82,0,0:2,0	0/0:1,241,2763:255:80:0,80,0,0:2,0	0/0:1,235,2673:255:78:0,78,0,0:2,0	0/0:1,238,2718:255:79:0,79,0,0:2,0	0/0:0,217,2489:255:72:0,72,0,0:2,0	0/0:0,208,2389:255:69:0,69,0,0:2,0	0/0:0,235,2697:255:78:0,78,0,0:2,0	0/0:0,241,2772:255:80:0,80,0,0:2,0	0/0:1,299,3394:255:99:0,99,0,0:2,0	0/0:0,220,2528:255:73:0,73,0,0:2,0	0/0:1,166,1893:255:55:0,55,0,0:2,0	0/0:0,130,1475:255:43:0,43,0,0:2,0	0/0:0,154,1753:255:51:0,51,0,0:2,0	0/0:0,265,3060:255:88:0,88,0,0:2,0	0/0:1,220,2504:255:73:0,73,0,0:2,0	0/0:2,242,2706:255:80:0,80,0,0:2,0	0/0:105,217,2384:144:72:0,69,0,3:2,0	0/0:0,268,3080:255:89:0,89,0,0:2,0	0/1:134,48,398:54:16:0,12,0,4:1,1	0/0:0,81,939:108:27:0,27,0,0:2,0	0/1:209,30,139:77:10:0,4,0,6:1,1	0/0:0,111,1282:138:37:0,37,0,0:2,0	0/0:0,51,581:78:17:0,17,0,0:2,0
Chr11	1262914	.	C	T	77	.	NS=23;AN=2;AFS=45,1;MAF=0.02;TA=upstream_transcript_variant;TID=mRNA:MD11G1016000;TGN=MD11G1016000	GT:PL:GQ:DP:BSDP:ACN	0/0:1,250,2862:255:83:0,83,0,0:2,0	0/0:0,241,2777:255:80:0,80,0,0:2,0	0/0:0,235,2702:255:78:0,78,0,0:2,0	0/0:1,241,2748:255:80:0,80,0,0:2,0	0/0:1,217,2475:255:72:0,72,0,0:2,0	0/0:0,208,2394:255:69:0,69,0,0:2,0	0/0:1,238,2718:255:79:0,79,0,0:2,0	0/0:1,245,2758:255:81:0,81,0,0:2,0	0/0:1,304,3472:255:101:0,101,0,0:2,0	0/0:1,226,2570:255:75:0,75,0,0:2,0	0/0:1,166,1888:255:55:0,55,0,0:2,0	0/0:0,133,1525:255:44:0,44,0,0:2,0	0/0:0,160,1813:255:53:0,53,0,0:2,0	0/0:0,265,3040:255:88:0,88,0,0:2,0	0/0:0,226,2598:255:75:0,75,0,0:2,0	0/0:1,244,2787:255:81:0,81,0,0:2,0	0/0:0,220,2533:255:73:0,73,0,0:2,0	0/0:35,268,3055:255:89:0,88,0,1:2,0	0/0:35,48,522:45:16:0,15,0,1:2,0	0/0:0,81,939:108:27:0,27,0,0:2,0	0/1:139,30,209:77:10:0,6,0,4:1,1	0/0:1,112,1268:138:37:0,37,0,0:2,0	0/0:0,51,586:78:17:0,17,0,0:2,0
Chr11	1262993	.	T	C	64	.	NS=23;AN=2;AFS=45,1;MAF=0.02;TA=upstream_transcript_variant;TID=mRNA:MD11G1016000;TGN=MD11G1016000	GT:PL:GQ:DP:BSDP:ACN	0/0:3,219,2326:255:72:0,0,0,72:2,0	0/0:2,161,1747:255:53:0,0,0,53:2,0	0/0:18,216,2190:255:67:1,0,0,66:2,0	0/0:3,255,2728:255:84:0,0,0,84:2,0	0/0:17,170,1731:255:52:0,0,1,51:2,0	0/0:17,218,2213:255:68:0,0,1,67:2,0	0/0:3,252,2684:255:83:0,0,0,83:2,0	0/0:18,240,2443:255:75:1,0,0,74:2,0	0/0:18,291,3045:255:92:0,0,1,91:2,0	0/0:17,221,2293:255:69:1,0,0,68:2,0	0/0:18,180,1734:255:55:0,0,1,54:2,0	0/0:0,70,771:96:23:0,0,0,23:2,0	0/0:19,187,1757:255:57:1,0,0,56:2,0	0/0:4,228,2368:255:75:0,0,0,75:2,0	0/0:17,182,1841:255:56:0,0,1,55:2,0	0/0:3,231,2436:255:76:0,0,0,76:2,0	0/0:19,219,2167:255:68:1,0,0,67:2,0	0/0:70,260,2409:255:77:0,1,2,74:2,0	0/0:36,70,722:66:23:0,1,0,22:2,0	0/0:1,73,787:99:24:0,0,0,24:2,0	0/1:139,24,120:64:8:0,4,0,4:1,1	0/0:0,30,324:57:10:0,0,0,10:2,0	0/0:0,54,606:81:18:0,0,0,18:2,0
Chr11	1263050	.	C	G	255	.	NS=23;AN=2;AFS=43,3;MAF=0.07;TA=upstream_transcript_variant;TID=mRNA:MD11G1016000;TGN=MD11G1016000	GT:PL:GQ:DP:BSDP:ACN	0/0:1,241,2748:255:80:0,80,0,0:2,0	0/0:1,181,2043:255:60:0,60,0,0:2,0	0/0:0,226,2593:255:75:0,75,0,0:2,0	0/0:1,241,2763:255:80:0,80,0,0:2,0	0/0:1,193,2196:255:64:0,64,0,0:2,0	0/0:17,224,2362:255:70:1,69,0,0:2,0	0/0:0,247,2841:255:82:0,82,0,0:2,0	0/0:0,229,2633:255:76:0,76,0,0:2,0	0/0:1,244,2797:255:81:0,81,0,0:2,0	0/0:32,249,2525:255:74:2,72,0,0:2,0	0/0:0,178,2042:255:59:0,59,0,0:2,0	0/0:0,69,800:96:23:0,23,0,0:2,0	0/0:0,148,1694:255:49:0,49,0,0:2,0	0/0:1,208,2370:255:69:0,69,0,0:2,0	0/0:0,172,1977:255:57:0,57,0,0:2,0	0/0:35,232,2628:255:77:0,76,1,0:2,0	0/0:0,196,2245:255:65:0,65,0,0:2,0	0/0:0,232,2677:255:77:0,77,0,0:2,0	0/1:278,72,551:255:24:0,16,8,0:1,1	0/0:0,87,1003:114:29:0,29,0,0:2,0	1/1:174,15,0:42:5:0,0,5,0:0,2	0/0:0,24,278:51:8:0,8,0,0:2,0	0/0:0,42,487:69:14:0,14,0,0:2,0
Chr11	1263069	.	T	C	255	.	NS=23;AN=2;AFS=44,2;MAF=0.04;TA=upstream_transcript_variant;TID=mRNA:MD11G1016000;TGN=MD11G1016000	GT:PL:GQ:DP:BSDP:ACN	0/0:1,262,2991:255:87:0,0,0,87:2,0	0/0:1,217,2480:255:72:0,0,0,72:2,0	0/0:0,244,2801:255:81:0,0,0,81:2,0	0/0:1,265,3031:255:88:0,0,0,88:2,0	0/0:1,205,2330:255:68:0,0,0,68:2,0	0/0:16,230,2436:255:72:1,0,0,71:2,0	0/0:0,235,2707:255:78:0,0,0,78:2,0	0/0:0,244,2801:255:81:0,0,0,81:2,0	0/0:1,235,2678:255:78:0,0,0,78:2,0	0/0:16,269,2932:255:85:1,0,0,84:2,0	0/0:0,187,2151:255:62:0,0,0,62:2,0	0/0:0,75,869:102:25:0,0,0,25:2,0	0/0:1,151,1700:255:50:0,0,0,50:2,0	0/0:0,229,2628:255:76:0,0,0,76:2,0	0/0:1,199,2276:255:66:0,0,0,66:2,0	0/0:0,235,2702:255:78:0,0,0,78:2,0	0/0:35,220,2475:255:73:0,1,0,72:2,0	0/0:1,248,2803:255:82:0,0,0,82:2,0	0/1:313,66,452:255:22:0,9,0,13:1,1	0/1:477,90,551:255:30:0,14,0,16:1,1	0/0:0,18,209:45:6:0,0,0,6:2,0	0/0:0,30,348:57:10:0,0,0,10:2,0	0/0:0,51,572:78:17:0,0,0,17:2,0
Chr11	1265493	.	T	C	47	.	NS=23;AN=2;AFS=45,1;MAF=0.02;TA=3_prime_UTR_variant;TID=mRNA:MD11G1016100;TGN=MD11G1016100	GT:PL:GQ:DP:BSDP:ACN	0/0:2,305,3445:255:101:0,0,0,101:2,0	0/0:0,286,3268:255:95:0,0,0,95:2,0	0/0:1,377,4316:255:125:0,0,0,125:2,0	0/0:36,339,3508:255:102:1,0,0,101:2,0	0/0:1,347,3931:255:115:0,0,0,115:2,0	0/0:1,401,4562:255:133:0,0,0,133:2,0	0/0:0,286,3298:255:95:0,0,0,95:2,0	0/0:1,350,3993:255:116:0,0,0,116:2,0	0/0:1,365,4154:255:121:0,0,0,121:2,0	0/0:1,428,4933:255:142:0,0,0,142:2,0	0/0:1,377,4288:255:125:0,0,0,125:2,0	0/0:1,356,4045:255:118:0,0,0,118:2,0	0/0:70,307,3457:255:102:0,2,0,100:2,0	0/0:86,260,2719:255:82:0,2,1,79:2,0	0/0:1,281,3162:255:93:0,0,0,93:2,0	0/0:70,259,2897:255:86:0,2,0,84:2,0	0/0:1,209,2332:255:69:0,0,0,69:2,0	0/0:2,323,3654:255:107:0,0,0,107:2,0	0/0:35,48,522:45:16:0,1,0,15:2,0	0/1:139,60,551:47:20:0,4,0,16:1,1	0/0:0,24,278:51:8:0,0,0,8:2,0	0/0:0,45,522:72:15:0,0,0,15:2,0	0/0:35,54,591:51:18:0,1,0,17:2,0
Chr11	1265619	.	G	A	255	.	NS=23;AN=2;AFS=23,23;MAF=0.5;TA=3_prime_UTR_variant;TID=mRNA:MD11G1016100;TGN=MD11G1016100	GT:PL:GQ:DP:BSDP:ACN	0/1:2189,486,3296:255:161:65,0,96,0:1,1	0/1:1824,437,3185:255:145:53,0,92,0:1,1	0/1:2574,504,3186:255:167:74,0,93,0:1,1	0/1:1984,411,2546:255:132:57,0,74,1:1,1	0/1:2515,480,2943:255:159:73,0,86,0:1,1	0/1:2958,544,3193:255:180:86,0,94,0:1,1	0/1:2213,459,2878:255:148:64,1,83,0:1,1	0/1:2575,486,2962:255:161:75,0,86,0:1,1	0/1:3042,546,3171:255:181:89,0,92,0:1,1	0/1:3310,570,3162:255:189:96,0,93,0:1,1	0/1:2133,507,3652:255:168:62,0,106,0:1,1	0/1:2243,423,2517:255:140:66,0,74,0:1,1	0/1:2471,471,2830:255:156:72,0,84,0:1,1	0/1:1856,418,2681:255:134:54,1,79,0:1,1	0/1:1699,376,2416:255:124:51,0,73,0:1,1	0/1:1949,389,2475:255:129:57,0,72,0:1,1	0/1:2197,416,2564:255:138:64,0,74,0:1,1	0/1:2416,477,3037:255:158:70,0,88,0:1,1	0/1:348,82,553:255:27:10,0,17,0:1,1	0/1:294,106,904:157:35:9,0,26,0:1,1	0/1:104,27,209:45:9:3,0,6,0:1,1	0/1:487,105,730:255:35:14,0,21,0:1,1	0/1:894,166,1003:255:55:26,0,29,0:1,1
Chr11	1265636	.	A	G	255	.	NS=23;AN=2;AFS=23,23;MAF=0.5;TA=3_prime_UTR_variant;TID=mRNA:MD11G1016100;TGN=MD11G1016100	GT:PL:GQ:DP:BSDP:ACN	0/1:2441,498,3211:255:165:94,0,71,0:1,1	0/1:2053,465,3222:255:154:95,0,59,0:1,1	0/1:2649,516,3210:255:171:94,0,77,0:1,1	0/1:2103,429,2754:255:142:81,0,61,0:1,1	0/1:2469,476,2980:255:158:87,0,71,0:1,1	0/1:3061,564,3311:255:187:98,0,89,0:1,1	0/1:2351,449,2748:255:149:80,0,69,0:1,1	0/1:2783,510,3032:255:169:89,0,80,0:1,1	0/1:3259,585,3439:255:194:100,0,94,0:1,1	0/1:3384,558,2981:255:185:87,0,98,0:1,1	0/1:2347,537,3733:255:178:110,0,68,0:1,1	0/1:2434,446,2687:255:148:78,0,70,0:1,1	0/1:2584,477,2748:255:154:79,1,74,0:1,1	0/1:2035,408,2527:255:135:75,0,60,0:1,1	0/1:1765,377,2509:255:125:73,0,52,0:1,1	0/1:2167,413,2525:255:137:74,0,63,0:1,1	0/1:2420,440,2604:255:146:76,0,70,0:1,1	0/1:2415,461,2867:255:153:83,0,70,0:1,1	0/1:348,79,537:255:26:16,0,10,0:1,1	0/1:313,96,800:255:32:23,0,9,0:1,1	0/1:104,27,209:45:9:6,0,3,0:1,1	0/1:538,106,627:255:35:19,0,16,0:1,1	0/1:1008,175,1008:255:58:29,0,29,0:1,1
Chr11	1265687	.	G	A	255	.	NS=23;AN=2;AFS=43,3;MAF=0.07;TA=synonymous_variant;TID=mRNA:MD11G1016100;TGN=MD11G1016100;TCO=1998.3;TACH=LV1998LV	GT:PL:GQ:DP:BSDP:ACN	0/0:1,512,5896:255:170:0,0,170,0:2,0	0/0:1,500,5753:255:166:0,0,166,0:2,0	0/0:31,542,5902:255:171:0,0,170,1:2,0	0/0:1,470,5380:255:156:0,0,156,0:2,0	0/0:1,485,5549:255:161:0,0,161,0:2,0	0/0:1,558,6399:255:185:0,0,185,0:2,0	0/0:1,470,5390:255:156:0,0,156,0:2,0	0/0:1,519,5957:255:172:0,0,172,0:2,0	0/0:2,600,6866:255:199:0,0,199,0:2,0	0/0:1,549,6304:255:182:0,0,182,0:2,0	0/0:1,542,6234:255:180:0,0,180,0:2,0	0/0:1,452,5196:255:150:0,0,150,0:2,0	0/0:105,437,4903:255:145:3,0,142,0:2,0	0/0:174,431,4788:255:143:5,0,138,0:2,0	0/0:140,359,3960:255:119:4,0,115,0:2,0	0/0:71,446,5043:255:148:2,0,146,0:2,0	0/0:140,434,4844:255:144:4,0,140,0:2,0	0/0:1,458,5251:255:152:0,0,152,0:2,0	0/1:209,82,711:96:27:6,0,21,0:1,1	0/1:626,102,556:255:34:18,0,16,0:1,1	0/0:0,30,343:57:10:0,0,10,0:2,0	0/0:0,166,1907:255:55:0,0,55,0:2,0	0/1:1942,211,487:255:70:56,0,14,0:1,1
Chr11	1265867	.	C	T	255	.	NS=23;AN=2;AFS=24,22;MAF=0.48;TA=synonymous_variant;TID=mRNA:MD11G1016100;TGN=MD11G1016100;TCO=1938.3;TACH=PL1938PL	GT:PL:GQ:DP:BSDP:ACN	0/1:2141,512,3741:255:170:0,108,0,62:1,1	0/1:2062,434,2897:255:144:0,84,0,60:1,1	0/1:2695,532,3192:255:172:1,92,0,79:1,1	0/1:2640,461,2639:255:153:0,76,0,77:1,1	0/1:2938,483,2550:255:160:0,74,0,86:1,1	0/1:2594,488,3001:255:162:0,87,0,75:1,1	0/1:2211,458,3055:255:152:0,88,0,64:1,1	0/1:2655,507,2983:255:164:1,86,0,77:1,1	0/1:3056,543,3170:255:180:0,92,0,88:1,1	0/1:3439,594,3335:255:197:0,97,0,100:1,1	0/1:2261,458,2971:255:152:0,86,0,66:1,1	0/1:2871,445,1903:255:137:0,54,1,82:1,1	0/1:1898,383,2480:255:127:0,72,0,55:1,1	0/1:2087,413,2649:255:137:0,77,0,60:1,1	0/1:1591,347,2360:255:115:0,68,0,47:1,1	0/1:2226,425,2628:255:141:0,76,0,65:1,1	0/1:1630,353,2434:255:117:0,70,0,47:1,1	0/1:2426,492,3171:255:163:0,92,0,71:1,1	0/1:209,72,626:105:24:0,18,0,6:1,1	0/0:0,148,1699:255:49:0,49,0,0:2,0	1/1:680,60,0:87:20:0,0,0,20:0,2	0/1:383,96,730:255:32:0,21,0,11:1,1	0/0:0,166,1907:255:55:0,55,0,0:2,0
Chr11	1265876	.	G	A	255	.	NS=23;AN=2;AFS=42,4;MAF=0.09;TA=synonymous_variant;TID=mRNA:MD11G1016100;TGN=MD11G1016100;TCO=1935.3;TACH=AW1935AW	GT:PL:GQ:DP:BSDP:ACN	0/0:1,503,5768:255:167:0,0,167,0:2,0	0/0:1,440,5004:255:146:0,0,146,0:2,0	0/0:1,519,5937:255:172:0,0,172,0:2,0	0/0:1,452,5187:255:150:0,0,150,0:2,0	0/0:1,474,5396:255:157:0,0,157,0:2,0	0/0:1,482,5534:255:160:0,0,160,0:2,0	0/0:1,471,5371:255:156:0,0,156,0:2,0	0/0:2,471,5352:255:156:0,0,156,0:2,0	0/0:1,537,6155:255:178:0,0,178,0:2,0	0/0:1,585,6716:255:194:0,0,194,0:2,0	0/0:1,452,5187:255:150:0,0,150,0:2,0	0/0:1,422,4844:255:140:0,0,140,0:2,0	0/0:70,380,4283:255:126:2,0,124,0:2,0	0/0:71,416,4700:255:138:2,0,136,0:2,0	0/0:105,347,3875:255:115:3,0,112,0:2,0	0/0:36,434,4943:255:144:1,0,143,0:2,0	0/0:174,371,4103:255:123:5,0,118,0:2,0	0/0:1,495,5659:255:164:0,0,164,0:2,0	0/1:174,72,656:70:24:5,0,19,0:1,1	0/1:626,157,1182:255:52:18,0,34,0:1,1	0/0:0,60,695:87:20:0,0,20,0:2,0	0/0:0,90,1043:117:30:0,0,30,0:2,0	1/1:1704,157,105:84:52:49,0,3,0:0,2
Chr11	1271472	.	C	T	255	.	NS=23;AN=2;AFS=42,4;MAF=0.09;TA=synonymous_variant;TID=mRNA:MD11G1016100;TGN=MD11G1016100;TCO=1379.3;TACH=PK1379PK	GT:PL:GQ:DP:BSDP:ACN	0/0:1,392,4491:255:130:0,130,0,0:2,0	0/0:1,347,3975:255:115:0,115,0,0:2,0	0/0:1,377,4273:255:125:0,125,0,0:2,0	0/0:1,359,4133:255:119:0,119,0,0:2,0	0/0:1,353,4039:255:117:0,117,0,0:2,0	0/0:1,371,4272:255:123:0,123,0,0:2,0	0/0:1,368,4213:255:122:0,122,0,0:2,0	0/0:1,337,3884:255:112:0,112,0,0:2,0	0/0:1,377,4341:255:125:0,125,0,0:2,0	0/0:1,437,5013:255:145:0,145,0,0:2,0	0/0:1,317,3632:255:105:0,105,0,0:2,0	0/0:0,223,2568:255:74:0,74,0,0:2,0	0/1:522,250,2360:255:83:0,68,0,15:1,1	0/0:245,326,3469:113:108:0,101,0,7:2,0	0/0:139,262,2881:154:87:0,83,0,4:2,0	0/0:139,277,3045:255:92:0,88,0,4:2,0	0/0:105,290,3210:255:96:0,93,0,3:2,0	0/0:105,377,4237:255:125:0,122,0,3:2,0	0/1:835,121,556:255:40:0,16,0,24:1,1	0/1:1386,205,974:255:68:0,28,0,40:1,1	0/0:0,24,278:51:8:0,8,0,0:2,0	0/0:0,39,452:66:13:0,13,0,0:2,0	0/1:1193,199,1078:255:66:0,31,0,35:1,1
Chr11	1272013	.	G	A	255	.	NS=23;AN=2;AFS=42,4;MAF=0.09;TA=synonymous_variant;TID=mRNA:MD11G1016100;TGN=MD11G1016100;TCO=1358.3;TACH=LV1358LV	GT:PL:GQ:DP:BSDP:ACN	0/0:1,446,5093:255:148:0,0,148,0:2,0	0/0:1,404,4625:255:134:0,0,134,0:2,0	0/0:3,423,4734:255:140:0,0,140,0:2,0	0/0:1,395,4507:255:131:0,0,131,0:2,0	0/0:1,368,4204:255:122:0,0,122,0:2,0	0/0:2,338,3812:255:112:0,0,112,0:2,0	0/0:1,377,4326:255:125:0,0,125,0:2,0	0/0:0,331,3820:255:110:0,0,110,0:2,0	0/0:1,401,4620:255:133:0,0,133,0:2,0	0/0:2,429,4857:255:142:0,0,142,0:2,0	0/0:1,338,3859:255:112:0,0,112,0:2,0	0/0:1,238,2728:255:79:0,0,79,0:2,0	0/1:383,283,2861:68:94:11,0,83,0:1,1	0/0:209,338,3666:255:112:6,0,106,0:2,0	0/0:65,268,2996:255:89:2,0,87,0:2,0	0/0:105,283,3164:255:94:3,0,91,0:2,0	0/0:135,256,2792:154:85:4,0,81,0:2,0	0/0:105,365,4103:255:121:3,0,118,0:2,0	0/1:760,84,209:93:28:22,0,6,0:1,1	0/1:1525,202,800:255:67:44,0,23,0:1,1	0/0:0,27,313:54:9:0,0,9,0:2,0	0/0:0,36,417:63:12:0,0,12,0:2,0	0/1:1024,220,1491:255:73:30,0,43,0:1,1
Chr11	1278725	.	G	A	255	.	NS=23;AN=2;AFS=21,25;MAF=0.46;TA=synonymous_variant;TID=mRNA:MD11G1016100;TGN=MD11G1016100;TCO=732.3;TACH=CD732CD	GT:PL:GQ:DP:BSDP:ACN	0/1:1858,316,1774:255:105:54,0,51,0:1,1	0/1:1416,328,2360:255:109:41,0,68,0:1,1	0/1:1814,314,1774:255:104:53,0,51,0:1,1	0/1:1038,223,1530:255:74:30,0,44,0:1,1	0/1:1515,256,1421:255:85:44,0,41,0:1,1	0/1:1103,262,1903:255:87:32,0,55,0:1,1	0/1:1277,229,1356:255:76:37,0,39,0:1,1	0/1:1391,244,1416:255:81:40,0,41,0:1,1	0/1:1397,268,1655:255:89:41,0,48,0:1,1	0/1:1282,280,1937:255:93:37,0,56,0:1,1	0/1:1033,208,1356:255:69:30,0,39,0:1,1	0/1:730,136,835:255:45:21,0,24,0:1,1	0/1:800,202,1515:255:67:23,0,44,0:1,1	0/1:1207,229,1426:255:76:35,0,41,0:1,1	0/1:1183,235,1496:255:78:34,0,44,0:1,1	0/1:860,220,1650:255:73:25,0,48,0:1,1	0/1:1183,220,1327:255:73:34,0,39,0:1,1	0/1:1686,305,1764:255:101:50,0,51,0:1,1	0/1:685,78,209:99:26:20,0,6,0:1,1	0/1:135,51,428:51:17:4,0,13,0:1,1	1/1:273,24,0:51:8:8,0,0,0:0,2	0/1:209,48,343:129:16:6,0,10,0:1,1	1/1:1525,136,35:132:45:44,0,1,0:0,2
Chr11	1280390	.	T	C	53	.	NS=23;AN=2;AFS=45,1;MAF=0.02;TA=synonymous_variant;TID=mRNA:MD11G1016100;TGN=MD11G1016100;TCO=563.3;TACH=RR563RR	GT:PL:GQ:DP:BSDP:ACN	0/0:0,289,3328:255:96:0,0,0,96:2,0	0/0:0,280,3229:255:93:0,0,0,93:2,0	0/0:0,277,3184:255:92:0,0,0,92:2,0	0/0:0,199,2285:255:66:0,0,0,66:2,0	0/0:0,244,2801:255:81:0,0,0,81:2,0	0/0:1,214,2435:255:71:0,0,0,71:2,0	0/0:0,211,2419:255:70:0,0,0,70:2,0	0/0:1,232,2634:255:77:0,0,0,77:2,0	0/0:0,274,3149:255:91:0,0,0,91:2,0	0/0:1,281,3176:255:93:0,0,0,93:2,0	0/0:16,236,2529:255:74:1,0,0,73:2,0	0/0:1,136,1517:255:45:0,0,0,45:2,0	0/0:0,82,915:108:27:0,0,0,27:2,0	0/0:1,184,2097:255:61:0,0,0,61:2,0	0/0:16,203,2162:255:63:1,0,0,62:2,0	0/0:1,200,2228:255:66:0,0,0,66:2,0	0/0:1,247,2822:255:82:0,0,0,82:2,0	0/0:1,235,2693:255:78:0,0,0,78:2,0	0/1:140,54,468:53:18:0,4,0,14:1,1	0/0:0,42,487:69:14:0,0,0,14:2,0	0/0:0,42,482:69:14:0,0,0,14:2,0	0/0:0,30,348:57:10:0,0,0,10:2,0	0/0:0,75,869:102:25:0,0,0,25:2,0
Chr11	1362241	.	T	A	54	.	NS=23;AN=2;AFS=43,3;MAF=0.07;TA=synonymous_variant;TID=mRNA:MD11G1016800;TGN=MD11G1016800;TCO=305.3;TACH=TA305TA	GT:PL:GQ:DP:BSDP:ACN	0/0:0,54,626:81:18:0,0,0,18:2,0	0/0:0,111,1287:138:37:0,0,0,37:2,0	0/0:0,72,830:99:24:0,0,0,24:2,0	0/0:0,48,551:75:16:0,0,0,16:2,0	0/0:0,57,661:84:19:0,0,0,19:2,0	0/0:0,69,795:96:23:0,0,0,23:2,0	0/0:0,99,1147:126:33:0,0,0,33:2,0	0/0:0,63,730:90:21:0,0,0,21:2,0	0/0:0,99,1147:126:33:0,0,0,33:2,0	0/0:0,39,452:66:13:0,0,0,13:2,0	0/0:0,66,765:93:22:0,0,0,22:2,0	0/0:0,42,487:69:14:0,0,0,14:2,0	0/0:0,39,447:66:13:0,0,0,13:2,0	0/0:0,75,869:102:25:0,0,0,25:2,0	0/0:0,51,581:78:17:0,0,0,17:2,0	0/0:0,70,771:96:23:0,0,0,23:2,0	0/0:0,45,498:72:15:0,0,0,15:2,0	0/0:0,63,730:90:21:0,0,0,21:2,0	1/1:308,27,0:54:9:9,0,0,0:0,2	0/0:0,18,209:45:6:0,0,0,6:2,0	0/1:139,21,104:51:7:4,0,0,3:1,1	0/0:0,51,591:78:17:0,0,0,17:2,0	0/0:0,15,174:42:5:0,0,0,5:2,0
Chr11	1363398	.	T	C	255	.	NS=23;AN=2;AFS=26,20;MAF=0.43;TA=synonymous_variant;TID=mRNA:MD11G1016800;TGN=MD11G1016800;TCO=530.3;TACH=LI530LI	GT:PL:GQ:DP:BSDP:ACN	0/1:517,63,204:109:21:0,15,0,6:1,1	0/1:765,118,586:255:39:0,22,0,17:1,1	0/1:556,84,417:255:28:0,16,0,12:1,1	0/1:661,87,348:255:29:0,19,0,10:1,1	0/1:870,124,513:255:41:0,25,0,16:1,1	0/1:869,136,696:255:45:0,25,0,20:1,1	0/1:1113,148,586:255:49:0,32,0,17:1,1	0/1:383,87,626:255:29:0,11,0,18:1,1	0/1:1043,118,313:255:39:0,30,0,9:1,1	0/1:800,112,468:255:37:0,23,0,14:1,1	0/1:1402,187,726:255:62:0,41,0,21:1,1	0/1:348,42,139:65:14:0,10,0,4:1,1	0/1:174,48,364:94:16:0,5,0,11:1,1	0/1:730,111,556:255:37:0,21,0,16:1,1	0/1:378,93,690:255:31:0,11,0,20:1,1	0/1:695,111,591:255:37:0,20,0,17:1,1	0/1:512,75,348:255:25:0,15,0,10:1,1	0/1:522,78,383:255:26:0,15,0,11:1,1	0/0:0,15,174:42:5:0,0,0,5:2,0	0/0:0,45,522:72:15:0,0,0,15:2,0	0/0:0,27,313:54:9:0,0,0,9:2,0	0/1:503,60,174:82:20:0,15,0,5:1,1	0/1:591,93,487:255:31:0,17,0,14:1,1
Chr11	1677263	.	A	T	255	.	NS=23;AN=2;AFS=43,3;MAF=0.07;TA=missense_variant;TID=mRNA:MD11G1019600;TGN=MD11G1019600;TCO=415.1;TACH=S415T	GT:PL:GQ:DP:BSDP:ACN	0/0:2,423,4767:255:140:140,0,0,0:2,0	0/0:17,416,4735:255:138:137,0,0,1:2,0	0/0:1,383,4368:255:127:127,0,0,0:2,0	0/0:1,341,3885:255:113:113,0,0,0:2,0	0/0:30,452,5151:255:150:149,0,0,1:2,0	0/0:1,452,5211:255:150:150,0,0,0:2,0	0/0:1,398,4556:255:132:132,0,0,0:2,0	0/0:17,426,4810:255:141:140,0,0,1:2,0	0/0:1,437,5027:255:145:145,0,0,0:2,0	0/0:1,506,5832:255:168:168,0,0,0:2,0	0/0:1,458,5237:255:152:152,0,0,0:2,0	0/0:17,326,3687:255:108:107,0,0,1:2,0	0/0:102,335,3691:255:111:107,0,0,4:2,0	0/0:1,359,4114:255:119:119,0,0,0:2,0	0/0:36,364,3762:255:110:109,0,1,0:2,0	0/0:36,308,3454:255:102:101,0,0,1:2,0	0/0:17,311,3523:255:103:102,0,0,1:2,0	0/0:1,395,4512:255:131:131,0,0,0:2,0	0/1:120,30,209:58:10:6,0,0,4:1,1	0/1:308,39,139:68:13:4,0,0,9:1,1	0/0:0,27,313:54:9:9,0,0,0:2,0	0/0:0,82,915:108:27:27,0,0,0:2,0	0/1:627,91,383:255:30:11,0,0,19:1,1
Chr11	1923746	.	A	G	255	.	NS=23;AN=2;AFS=24,22;MAF=0.48;TA=synonymous_variant;TID=mRNA:MD11G1022400;TGN=MD11G1022400;TCO=483.3;TACH=HG483HG	GT:PL:GQ:DP:BSDP:ACN	0/1:1825,389,2619:255:129:76,0,53,0:1,1	0/1:1004,331,2807:255:110:81,0,29,0:1,1	0/1:1269,366,2695:255:117:79,0,37,1:1,1	0/1:1337,314,2251:255:104:65,0,39,0:1,1	0/1:1904,422,2908:255:140:85,0,55,0:1,1	0/1:1348,309,2004:255:98:58,0,39,1:1,1	0/1:1521,392,2972:255:130:86,0,44,0:1,1	0/1:1218,277,1953:255:92:57,0,35,0:1,1	0/1:2520,425,2335:255:141:68,0,73,0:1,1	0/1:1914,398,2633:255:132:76,0,56,0:1,1	0/1:1248,419,3558:255:139:103,0,36,0:1,1	0/1:904,187,1252:255:62:36,0,26,0:1,1	0/1:2172,377,2117:255:125:62,0,63,0:1,1	0/1:1978,350,1999:255:116:59,0,57,0:1,1	0/1:1734,325,1997:255:108:58,0,50,0:1,1	0/1:1357,323,2341:255:107:68,0,39,0:1,1	0/1:1923,338,1943:255:112:56,0,56,0:1,1	0/1:1839,374,2430:255:124:71,0,53,0:1,1	0/0:0,18,209:45:6:6,0,0,0:2,0	0/0:0,33,382:60:11:11,0,0,0:2,0	1/1:174,15,0:42:5:0,0,5,0:0,2	0/1:417,51,174:91:17:5,0,12,0:1,1	0/1:517,91,503:255:30:15,0,15,0:1,1
Chr11	1923905	.	C	T	255	.	NS=23;AN=2;AFS=23,23;MAF=0.5;TA=synonymous_variant;TID=mRNA:MD11G1022400;TGN=MD11G1022400;TCO=430.3;TACH=LR430LR	GT:PL:GQ:DP:BSDP:ACN	0/1:730,175,1287:255:58:0,37,0,21:1,1	0/1:854,193,1351:255:64:0,39,0,25:1,1	0/1:851,199,1402:255:66:0,41,0,25:1,1	0/1:661,157,1138:255:52:0,33,0,19:1,1	0/1:1443,239,1229:255:79:0,36,0,43:1,1	0/1:1344,218,1029:255:72:0,30,0,42:1,1	0/1:463,224,1943:255:70:1,56,0,13:1,1	0/1:547,190,1634:255:63:0,47,0,16:1,1	0/1:931,254,1924:255:84:0,56,0,28:1,1	0/1:795,187,1337:255:62:0,39,0,23:1,1	0/1:966,239,1729:255:79:0,50,0,29:1,1	0/1:691,139,904:255:46:0,26,0,20:1,1	0/1:760,184,1351:255:61:0,39,0,22:1,1	0/1:1165,233,1399:255:77:0,42,0,35:1,1	0/1:866,194,1188:255:60:1,34,0,25:1,1	0/1:905,178,1113:255:59:0,32,0,27:1,1	0/1:731,175,1268:255:58:0,37,0,21:1,1	0/1:929,244,1849:255:81:0,54,0,27:1,1	0/1:333,45,174:97:15:0,5,0,10:1,1	0/0:0,24,278:51:8:0,8,0,0:2,0	0/1:104,21,139:51:7:0,4,0,3:1,1	1/1:607,57,35:54:19:0,1,0,18:0,2	0/1:383,54,243:157:18:0,7,0,11:1,1
Chr11	1923919	.	C	T	255	.	NS=23;AN=2;AFS=23,23;MAF=0.5;TA=missense_variant;TID=mRNA:MD11G1022400;TGN=MD11G1022400;TCO=426.1;TACH=A426T	GT:PL:GQ:DP:BSDP:ACN	0/1:795,172,1182:255:57:0,34,0,23:1,1	0/1:830,196,1421:255:65:0,41,0,24:1,1	0/1:939,184,1177:255:61:0,34,0,27:1,1	0/1:974,169,969:255:56:0,28,0,28:1,1	0/1:1680,257,1223:255:85:0,36,0,49:1,1	0/1:1605,238,1108:255:79:0,32,0,47:1,1	0/1:522,202,1803:255:67:0,52,0,15:1,1	0/1:686,211,1734:255:70:0,50,0,20:1,1	0/1:1078,244,1739:255:81:0,50,0,31:1,1	0/1:860,187,1263:255:62:0,37,0,25:1,1	0/1:1177,259,1808:255:86:0,52,0,34:1,1	0/1:899,136,661:255:45:0,19,0,26:1,1	0/1:869,181,1217:255:60:0,35,0,25:1,1	0/1:1177,220,1351:255:73:0,39,0,34:1,1	0/1:969,190,1212:255:63:0,35,0,28:1,1	0/1:1178,190,980:255:63:0,29,0,34:1,1	0/1:904,184,1217:255:61:0,35,0,26:1,1	0/1:1004,238,1739:255:79:0,50,0,29:1,1	0/1:417,57,243:154:19:0,7,0,12:1,1	0/0:0,30,343:57:10:0,10,0,0:2,0	0/1:174,27,139:80:9:0,4,0,5:1,1	1/1:621,57,35:54:19:0,1,0,18:0,2	0/1:364,51,209:126:17:0,6,0,11:1,1
Chr11	1925766	.	A	G	255	.	NS=23;AN=2;AFS=23,23;MAF=0.5;TA=synonymous_variant;TID=mRNA:MD11G1022400;TGN=MD11G1022400;TCO=2.3;TACH=GD2GD	GT:PL:GQ:DP:BSDP:ACN	0/1:1351,223,1212:255:74:35,0,39,0:1,1	0/1:920,214,1530:255:71:44,0,27,0:1,1	0/1:1317,208,1039:255:69:30,0,39,0:1,1	0/1:417,142,1212:255:47:35,0,12,0:1,1	0/1:1143,290,2172:255:96:63,0,33,0:1,1	0/1:1351,211,1078:255:70:31,0,39,0:1,1	0/1:661,217,1838:255:72:53,0,19,0:1,1	0/1:904,235,1798:255:78:52,0,26,0:1,1	0/1:1586,293,1724:255:97:50,0,47,0:1,1	0/1:1610,280,1600:255:93:46,0,47,0:1,1	0/1:1098,211,1316:255:70:38,0,32,0:1,1	0/1:551,66,209:111:22:6,0,16,0:1,1	0/1:765,121,626:255:40:18,0,22,0:1,1	0/1:1148,220,1362:255:73:40,0,33,0:1,1	0/1:1139,208,1218:255:69:35,0,34,0:1,1	0/1:964,208,1421:255:69:41,0,28,0:1,1	0/1:1113,226,1495:255:75:43,0,32,0:1,1	0/1:1143,220,1391:255:73:40,0,33,0:1,1	0/1:383,45,139:62:15:4,0,11,0:1,1	0/0:0,45,517:72:15:15,0,0,0:2,0	1/1:259,24,0:51:8:0,0,8,0:0,2	0/1:676,94,259:133:27:7,0,19,1:1,1	0/1:656,78,243:133:26:7,0,19,0:1,1
Chr11	2435917	.	A	G	255	.	NS=23;AN=2;AFS=19,27;MAF=0.41;TA=synonymous_variant;TID=mRNA:MD11G1027900;TGN=MD11G1027900;TCO=200.3;TACH=SD200SD	GT:PL:GQ:DP:BSDP:ACN	0/1:811,133,672:255:44:20,0,24,0:1,1	0/1:621,130,850:255:43:25,0,18,0:1,1	0/1:686,124,725:255:41:21,0,20,0:1,1	0/1:308,90,730:255:30:21,0,9,0:1,1	0/1:854,139,725:255:46:21,0,25,0:1,1	0/1:1004,175,999:255:58:29,0,29,0:1,1	0/1:447,105,765:255:35:22,0,13,0:1,1	0/1:482,90,556:255:30:16,0,14,0:1,1	0/1:1008,157,790:255:52:23,0,29,0:1,1	0/1:552,103,607:255:34:18,0,16,0:1,1	0/1:765,133,760:255:44:22,0,22,0:1,1	0/1:383,75,487:255:25:14,0,11,0:1,1	0/1:692,136,815:255:45:24,0,21,0:1,1	0/1:765,136,800:255:45:23,0,22,0:1,1	0/1:383,75,487:255:25:14,0,11,0:1,1	0/1:626,139,964:255:46:28,0,18,0:1,1	0/1:730,84,243:127:28:7,0,21,0:1,1	0/1:1193,169,726:255:56:21,0,35,0:1,1	1/1:313,27,0:54:9:0,0,9,0:0,2	1/1:646,57,0:84:19:0,0,19,0:0,2	1/1:209,18,0:45:6:0,0,6,0:0,2	0/1:278,57,383:255:19:11,0,8,0:1,1	1/1:989,94,70:55:31:2,0,29,0:0,2
Chr11	2435974	.	T	C	255	.	NS=23;AN=2;AFS=23,23;MAF=0.5;TA=synonymous_variant;TID=mRNA:MD11G1027900;TGN=MD11G1027900;TCO=219.3;TACH=YV219YV	GT:PL:GQ:DP:BSDP:ACN	0/1:313,151,1421:131:50:0,9,0,41:1,1	0/1:348,157,1426:255:52:0,10,0,42:1,1	0/1:586,160,1247:255:53:0,17,0,36:1,1	0/1:487,142,1109:255:47:0,14,0,33:1,1	0/1:547,175,1402:255:58:0,16,0,42:1,1	0/1:289,164,1412:94:50:0,8,1,41:1,1	0/1:344,139,1209:255:46:0,10,0,36:1,1	0/1:588,158,1122:255:52:0,17,0,35:1,1	0/1:686,208,1689:255:69:0,20,0,49:1,1	0/1:289,106,880:152:35:0,9,0,26:1,1	0/1:896,241,1338:255:65:2,25,0,38:1,1	0/1:209,112,1054:66:37:0,6,0,31:1,1	0/1:274,139,1292:103:46:0,8,0,38:1,1	0/1:244,133,1272:79:44:0,7,0,37:1,1	0/1:174,84,790:58:28:0,5,0,23:1,1	0/1:329,151,1367:147:50:0,10,0,40:1,1	0/1:274,88,701:154:29:0,8,0,21:1,1	0/1:453,199,1785:255:66:0,13,0,53:1,1	0/1:880,100,234:102:33:0,26,0,7:1,1	0/1:1287,160,398:255:49:1,37,0,11:1,1	0/1:139,33,238:74:11:0,4,0,7:1,1	0/1:607,115,567:255:34:1,17,0,16:1,1	0/1:522,139,1049:255:46:0,15,0,31:1,1
Chr11	2505917	.	G	A	255	.	NS=23;AN=2;AFS=45,1;MAF=0.02;TA=3_prime_UTR_variant;TID=mRNA:MD11G1028600;TGN=MD11G1028600	GT:PL:GQ:DP:BSDP:ACN	0/0:0,160,1838:255:53:0,0,53,0:2,0	0/0:1,184,2097:255:61:0,0,61,0:2,0	0/0:1,163,1854:255:54:0,0,54,0:2,0	0/0:0,229,2643:255:76:0,0,76,0:2,0	0/0:1,268,3071:255:89:0,0,89,0:2,0	0/0:0,220,2528:255:73:0,0,73,0:2,0	0/0:0,211,2414:255:70:0,0,70,0:2,0	0/0:1,193,2201:255:64:0,0,64,0:2,0	0/0:16,251,2709:255:79:0,0,78,1:2,0	0/0:0,238,2747:255:79:0,0,79,0:2,0	0/0:0,190,2186:255:63:0,0,63,0:2,0	0/0:0,142,1634:255:47:0,0,47,0:2,0	0/0:139,187,2007:79:62:4,0,58,0:2,0	0/0:1,145,1640:255:48:0,0,48,0:2,0	0/0:35,160,1798:154:53:1,0,52,0:2,0	0/0:1,172,1953:255:57:0,0,57,0:2,0	0/0:100,157,1704:89:52:3,0,49,0:2,0	0/0:35,235,2662:255:78:1,0,77,0:2,0	0/0:51,61,498:42:16:1,0,14,1:2,0	0/0:0,51,591:78:17:0,0,17,0:2,0	0/0:0,24,278:51:8:0,0,8,0:2,0	0/0:0,118,1356:144:39:0,0,39,0:2,0	0/1:482,93,591:255:31:14,0,17,0:1,1
Chr11	2507759	.	C	T	255	.	NS=23;AN=2;AFS=44,2;MAF=0.04;TA=missense_variant;TID=mRNA:MD11G1028600;TGN=MD11G1028600;TCO=474.1;TACH=G474S	GT:PL:GQ:DP:BSDP:ACN	0/0:0,199,2290:255:66:0,66,0,0:2,0	0/0:0,229,2628:255:76:0,76,0,0:2,0	0/0:0,193,2220:255:64:0,64,0,0:2,0	0/0:0,232,2677:255:77:0,77,0,0:2,0	0/0:0,259,2980:255:86:0,86,0,0:2,0	0/0:1,284,3225:255:94:0,94,0,0:2,0	0/0:0,250,2876:255:83:0,83,0,0:2,0	0/0:1,184,2102:255:61:0,61,0,0:2,0	0/0:1,293,3344:255:97:0,97,0,0:2,0	0/0:0,196,2260:255:65:0,65,0,0:2,0	0/0:1,268,3071:255:89:0,89,0,0:2,0	0/0:0,127,1445:255:42:0,42,0,0:2,0	0/0:0,181,2086:255:60:0,60,0,0:2,0	0/0:0,193,2220:255:64:0,64,0,0:2,0	0/0:0,184,2121:255:61:0,61,0,0:2,0	0/0:35,238,2712:255:79:0,78,0,1:2,0	0/0:0,223,2563:255:74:0,74,0,0:2,0	0/0:36,277,3125:255:92:0,91,0,1:2,0	0/1:343,87,656:255:29:0,19,0,10:1,1	0/1:383,69,412:255:23:0,12,0,11:1,1	0/0:0,39,452:66:13:0,13,0,0:2,0	0/0:0,108,1252:135:36:0,36,0,0:2,0	0/0:0,108,1242:135:36:0,36,0,0:2,0
Chr11	2509892	.	T	G	255	.	NS=23;AN=2;AFS=45,1;MAF=0.02;TA=missense_variant;TID=mRNA:MD11G1028600;TGN=MD11G1028600;TCO=68.2;TACH=E68A	GT:PL:GQ:DP:BSDP:ACN	0/0:0,223,2558:255:74:0,0,0,74:2,0	0/0:0,298,3427:255:99:0,0,0,99:2,0	0/0:0,259,2960:255:86:0,0,0,86:2,0	0/0:0,232,2677:255:77:0,0,0,77:2,0	0/0:1,317,3617:255:105:0,0,0,105:2,0	0/0:0,229,2638:255:76:0,0,0,76:2,0	0/0:1,244,2787:255:81:0,0,0,81:2,0	0/0:1,305,3464:255:101:0,0,0,101:2,0	0/0:1,223,2544:255:74:0,0,0,74:2,0	0/0:1,205,2340:255:68:0,0,0,68:2,0	0/0:0,181,2076:255:60:0,0,0,60:2,0	0/0:0,63,730:90:21:0,0,0,21:2,0	0/0:1,163,1849:255:54:0,0,0,54:2,0	0/0:1,235,2663:255:78:0,0,0,78:2,0	0/0:1,251,2838:255:83:0,0,0,83:2,0	0/0:0,268,3075:255:89:0,0,0,89:2,0	0/0:70,271,3050:255:90:0,0,2,88:2,0	0/0:1,214,2435:255:71:0,0,0,71:2,0	0/0:35,82,885:78:27:0,0,1,26:2,0	0/1:348,66,417:255:22:0,0,10,12:1,1	0/0:0,48,551:75:16:0,0,0,16:2,0	0/0:0,184,2116:255:61:0,0,0,61:2,0	0/0:0,154,1753:255:51:0,0,0,51:2,0
Chr11	2552968	.	G	A	255	.	NS=23;AN=2;AFS=27,19;MAF=0.41;TA=5_prime_UTR_variant;TID=mRNA:MD11G1028900;TGN=MD11G1028900	GT:PL:GQ:DP:BSDP:ACN	0/1:592,175,1397:255:58:17,0,41,0:1,1	0/1:547,154,1207:255:51:16,0,35,0:1,1	0/1:765,169,1163:255:56:22,0,34,0:1,1	0/1:765,178,1277:255:59:22,0,37,0:1,1	0/1:413,148,1268:255:49:12,0,37,0:1,1	0/1:661,142,969:255:47:19,0,28,0:1,1	0/1:696,148,970:255:49:20,0,29,0:1,1	0/1:785,127,651:255:42:23,0,19,0:1,1	0/1:1078,223,1480:255:74:31,0,43,0:1,1	0/1:760,121,621:255:40:22,0,18,0:1,1	0/1:591,157,1212:255:52:17,0,35,0:1,1	0/1:576,121,800:255:40:17,0,23,0:1,1	0/1:556,139,1043:255:46:16,0,30,0:1,1	0/1:899,256,2047:255:85:26,0,59,0:1,1	0/1:551,111,730:255:37:16,0,21,0:1,1	0/1:591,136,974:255:45:17,0,28,0:1,1	0/1:661,193,1560:255:64:19,0,45,0:1,1	0/1:621,217,1854:255:72:18,0,54,0:1,1	0/0:0,118,1341:144:39:0,0,39,0:2,0	0/0:70,96,1043:59:32:2,0,30,0:2,0	0/0:0,105,1217:132:35:0,0,35,0:2,0	0/1:725,133,795:255:44:21,0,23,0:1,1	0/0:35,334,3810:255:111:1,0,110,0:2,0
Chr11	2553157	.	C	A	255	.	NS=23;AN=2;AFS=22,24;MAF=0.48;TA=synonymous_variant;TID=mRNA:MD11G1028900;TGN=MD11G1028900;TCO=57.3;TACH=TT57TT	GT:PL:GQ:DP:BSDP:ACN	0/1:795,175,1212:255:58:23,35,0,0:1,1	0/1:816,220,1699:255:73:24,49,0,0:1,1	0/1:586,235,2116:255:78:17,61,0,0:1,1	0/1:790,175,1217:255:58:23,35,0,0:1,1	0/1:1038,193,1182:255:64:30,34,0,0:1,1	0/1:557,175,1436:255:58:16,42,0,0:1,1	0/1:517,145,1148:255:48:15,33,0,0:1,1	0/1:795,184,1321:255:61:23,38,0,0:1,1	0/1:1505,322,2186:255:107:44,63,0,0:1,1	0/1:780,169,1148:255:56:23,33,0,0:1,1	0/1:482,157,1321:255:52:14,38,0,0:1,1	0/1:795,136,765:255:45:23,22,0,0:1,1	0/1:1197,259,1764:255:86:35,51,0,0:1,1	0/1:999,259,1958:255:86:29,57,0,0:1,1	0/1:869,163,1008:255:54:25,29,0,0:1,1	0/1:869,154,904:255:51:25,26,0,0:1,1	0/1:1351,274,1808:255:91:39,52,0,0:1,1	0/1:661,226,1947:255:75:19,56,0,0:1,1	0/1:1341,235,1356:255:78:39,39,0,0:1,1	1/1:2177,199,71:255:66:64,2,0,0:0,2	0/1:974,217,1530:255:72:28,44,0,0:1,1	0/1:1790,407,2868:255:135:52,83,0,0:1,1	0/1:2445,449,2713:255:149:71,78,0,0:1,1
Chr11	2553165	.	T	C	255	.	NS=23;AN=2;AFS=19,27;MAF=0.41;TA=missense_variant;TID=mRNA:MD11G1028900;TGN=MD11G1028900;TCO=60.2;TACH=V60A	GT:PL:GQ:DP:BSDP:ACN	0/1:816,184,1258:255:61:0,24,0,37:1,1	0/1:870,239,1840:255:79:0,25,0,54:1,1	0/1:661,229,1977:255:76:0,19,0,57:1,1	0/1:712,169,1198:255:56:0,21,0,35:1,1	0/1:1078,223,1485:255:74:0,31,0,43:1,1	0/1:658,196,1551:255:65:0,20,0,45:1,1	0/1:591,157,1217:255:52:0,17,0,35:1,1	0/1:835,199,1441:255:66:0,24,0,42:1,1	0/1:1560,335,2266:255:111:0,45,0,66:1,1	0/1:934,181,1143:255:60:0,27,0,33:1,1	0/1:487,175,1520:255:58:0,14,0,44:1,1	0/1:869,139,730:255:46:0,25,0,21:1,1	0/1:2122,280,1094:255:93:0,61,0,32:1,1	0/1:1461,265,1585:255:88:0,42,0,46:1,1	0/1:1113,187,1038:255:62:0,32,0,30:1,1	0/1:1043,160,795:255:53:0,30,0,23:1,1	0/1:2197,296,1173:255:98:0,64,0,34:1,1	0/1:1113,244,1680:255:81:0,32,0,49:1,1	1/1:2763,244,35:255:81:0,80,0,1:0,2	1/1:2568,226,35:255:75:0,74,0,1:0,2	1/1:2568,223,0:255:74:0,74,0,0:0,2	0/1:1667,411,2873:255:132:1,48,0,83:1,1	1/1:5018,455,210:255:151:0,145,0,6:0,2
Chr11	2553298	.	C	T	255	.	NS=23;AN=2;AFS=43,3;MAF=0.07;TA=synonymous_variant;TID=mRNA:MD11G1028900;TGN=MD11G1028900;TCO=104.3;TACH=LE104LE	GT:PL:GQ:DP:BSDP:ACN	0/0:0,102,1182:129:34:0,34,0,0:2,0	0/0:1,109,1228:135:36:0,36,0,0:2,0	0/0:0,142,1629:255:47:0,47,0,0:2,0	0/0:0,151,1734:255:50:0,50,0,0:2,0	0/0:0,172,1977:255:57:0,57,0,0:2,0	0/0:0,181,2076:255:60:0,60,0,0:2,0	0/0:0,127,1455:255:42:0,42,0,0:2,0	0/0:1,145,1650:255:48:0,48,0,0:2,0	0/0:0,166,1902:255:55:0,55,0,0:2,0	0/0:0,81,939:108:27:0,27,0,0:2,0	0/0:1,142,1595:255:47:0,47,0,0:2,0	0/0:0,108,1252:135:36:0,36,0,0:2,0	0/0:117,167,1587:81:51:1,46,0,4:2,0	0/0:204,232,2464:60:77:0,71,0,6:2,0	0/0:70,133,1460:95:44:0,42,0,2:2,0	0/0:0,181,2086:255:60:0,60,0,0:2,0	0/1:313,196,1947:86:65:0,56,0,9:1,1	0/0:0,151,1739:255:50:0,50,0,0:2,0	0/1:591,232,2086:255:77:0,60,0,17:1,1	0/0:0,145,1669:255:48:0,48,0,0:2,0	0/0:16,154,1610:255:47:1,46,0,0:2,0	0/0:0,280,3229:255:93:0,93,0,0:2,0	0/1:1523,341,2326:255:113:0,67,0,46:1,1
Chr11	2553312	.	A	C	255	.	NS=23;AN=2;AFS=27,19;MAF=0.41;TA=missense_variant;TID=mRNA:MD11G1028900;TGN=MD11G1028900;TCO=109.2;TACH=E109A	GT:PL:GQ:DP:BSDP:ACN	0/1:591,105,621:255:35:18,17,0,0:1,1	0/1:522,118,810:255:39:24,15,0,0:1,1	0/1:696,139,899:255:46:26,20,0,0:1,1	0/1:556,142,1073:255:47:31,16,0,0:1,1	0/1:557,175,1460:255:58:42,16,0,0:1,1	0/1:760,169,1182:255:56:34,22,0,0:1,1	0/1:661,124,755:255:41:22,19,0,0:1,1	0/1:800,145,869:255:48:25,23,0,0:1,1	0/1:939,178,1113:255:59:32,27,0,0:1,1	0/1:343,79,537:255:26:16,10,0,0:1,1	0/1:522,124,870:255:41:26,15,0,0:1,1	0/1:313,108,939:255:36:27,9,0,0:1,1	0/1:477,175,1506:255:58:44,14,0,0:1,1	0/1:1114,217,1333:255:72:40,32,0,0:1,1	0/1:383,121,998:255:40:29,11,0,0:1,1	0/1:691,172,1277:255:57:37,20,0,0:1,1	0/1:433,196,1799:255:65:52,13,0,0:1,1	0/1:383,142,1242:255:47:36,11,0,0:1,1	0/0:1,226,2574:255:75:75,0,0,0:2,0	0/0:0,148,1694:255:49:49,0,0,0:2,0	0/0:1,157,1774:255:52:52,0,0,0:2,0	0/1:1600,274,1555:255:91:45,46,0,0:1,1	0/0:140,335,3671:255:111:107,4,0,0:2,0
Chr11	2554315	.	G	A	255	.	NS=23;AN=2;AFS=45,1;MAF=0.02;TA=downstream_transcript_variant;TID=mRNA:MD11G1029000;TGN=MD11G1029000	GT:PL:GQ:DP:BSDP:ACN	0/0:1,389,4456:255:129:0,0,129,0:2,0	0/0:1,431,4962:255:143:0,0,143,0:2,0	0/0:1,419,4790:255:139:0,0,139,0:2,0	0/0:1,380,4352:255:126:0,0,126,0:2,0	0/0:1,458,5256:255:152:0,0,152,0:2,0	0/0:17,450,4989:255:145:0,0,144,1:2,0	0/0:1,353,4038:255:117:0,0,117,0:2,0	0/0:1,422,4795:255:140:0,0,140,0:2,0	0/0:1,473,5420:255:157:0,0,157,0:2,0	0/0:1,473,5415:255:157:0,0,157,0:2,0	0/0:2,540,6156:255:179:0,0,179,0:2,0	0/0:1,389,4470:255:129:0,0,129,0:2,0	0/0:106,455,5078:255:151:3,0,148,0:2,0	0/0:279,404,4361:255:134:8,0,126,0:2,0	0/0:105,289,3234:255:96:3,0,93,0:2,0	0/0:0,277,3184:255:92:0,0,92,0:2,0	0/0:0,301,3467:255:100:0,0,100,0:2,0	0/0:1,368,4208:255:122:0,0,122,0:2,0	0/0:70,87,934:49:29:2,0,27,0:2,0	0/0:0,105,1217:132:35:0,0,35,0:2,0	0/0:0,45,517:72:15:0,0,15,0:2,0	0/0:0,51,586:78:17:0,0,17,0:2,0	0/1:1078,151,637:255:50:31,0,19,0:1,1
Chr11	2554373	.	C	G	255	.	NS=23;AN=2;AFS=25,21;MAF=0.46;TA=downstream_transcript_variant;TID=mRNA:MD11G1029000;TGN=MD11G1029000	GT:PL:GQ:DP:BSDP:ACN	0/1:2554,488,3051:255:162:0,88,74,0:1,1	0/1:2747,500,3015:255:166:0,87,79,0:1,1	0/1:2291,497,3419:255:165:0,99,66,0:1,1	0/1:2390,476,3090:255:158:0,89,69,0:1,1	0/1:2852,522,3136:255:173:0,91,82,0:1,1	0/1:2807,555,3553:255:184:0,103,81,0:1,1	0/1:1913,440,3149:255:146:0,91,55,0:1,1	0/1:2183,513,3553:255:166:0,102,63,1:1,1	0/1:2460,590,3932:255:185:0,114,70,1:1,1	0/1:3061,528,3001:255:175:0,87,88,0:1,1	0/1:2499,618,4601:255:205:0,133,72,0:1,1	0/1:2767,440,2295:255:146:0,66,80,0:1,1	0/1:3050,485,2539:255:161:0,73,88,0:1,1	0/1:2485,525,2882:255:153:2,81,70,0:1,1	0/1:2469,422,2400:255:140:0,69,71,0:1,1	0/1:1525,368,2707:255:122:0,78,44,0:1,1	0/1:1913,392,2589:255:130:0,75,55,0:1,1	0/1:2676,501,2999:255:166:0,88,78,0:1,1	0/1:383,151,1351:255:50:0,39,11,0:1,1	0/0:0,139,1599:255:46:0,46,0,0:2,0	0/1:209,99,929:78:33:0,27,6,0:1,1	0/1:452,121,939:255:40:0,27,13,0:1,1	0/0:0,259,2990:255:86:0,86,0,0:2,0
Chr11	2554479	.	G	T	45	.	NS=23;AN=2;AFS=45,1;MAF=0.02;TA=missense_variant;TID=mRNA:MD11G1029000;TGN=MD11G1029000;TCO=158.3;TACH=NP158KP	GT:PL:GQ:DP:BSDP:ACN	0/0:16,425,4858:255:141:0,0,140,1:2,0	0/0:1,440,5072:255:146:0,0,146,0:2,0	0/0:1,437,5027:255:145:0,0,145,0:2,0	0/0:1,383,4387:255:127:0,0,127,0:2,0	0/0:1,446,5122:255:148:0,0,148,0:2,0	0/0:1,455,5221:255:151:0,0,151,0:2,0	0/0:1,392,4505:255:130:0,0,130,0:2,0	0/0:1,461,5296:255:153:0,0,153,0:2,0	0/0:1,509,5856:255:169:0,0,169,0:2,0	0/0:1,437,4998:255:145:0,0,145,0:2,0	0/0:1,533,6150:255:177:0,0,177,0:2,0	0/0:1,362,4163:255:120:0,0,120,0:2,0	0/0:1,374,4273:255:124:0,0,124,0:2,0	0/0:1,334,3850:255:111:0,0,111,0:2,0	0/0:2,323,3664:255:107:0,0,107,0:2,0	0/0:1,275,3126:255:91:0,0,91,0:2,0	0/0:0,344,3964:255:114:0,0,114,0:2,0	0/0:1,440,5034:255:146:0,0,146,0:2,0	0/0:0,78,904:105:26:0,0,26,0:2,0	0/0:0,121,1391:148:40:0,0,40,0:2,0	0/1:134,57,517:45:19:0,0,15,4:1,1	0/0:0,60,695:87:20:0,0,20,0:2,0	0/0:0,184,2121:255:61:0,0,61,0:2,0
Chr11	2554632	.	T	C	255	.	NS=23;AN=2;AFS=24,22;MAF=0.48;TA=synonymous_variant;TID=mRNA:MD11G1029000;TGN=MD11G1029000;TCO=107.3;TACH=PK107PK	GT:PL:GQ:DP:BSDP:ACN	0/1:1905,431,3021:255:143:0,56,0,87:1,1	0/1:2133,411,2531:255:136:0,62,0,74:1,1	0/1:1978,458,3275:255:152:0,57,0,95:1,1	0/1:1789,413,2951:255:137:0,52,0,85:1,1	0/1:1729,428,3189:255:142:0,50,0,92:1,1	0/1:1685,468,3553:255:151:1,48,0,102:1,1	0/1:1943,422,2906:255:140:0,56,0,84:1,1	0/1:1904,434,3052:255:144:0,55,0,89:1,1	0/1:1834,468,3509:255:155:0,53,0,102:1,1	0/1:2127,479,3373:255:159:0,62,0,97:1,1	0/1:2261,527,3800:255:175:0,65,0,110:1,1	0/1:1874,356,2188:255:118:0,54,0,64:1,1	0/1:1669,337,2221:255:112:0,48,0,64:1,1	0/1:1919,404,2670:255:134:0,56,0,78:1,1	0/1:1670,341,2221:255:113:0,48,0,65:1,1	0/1:1635,328,2146:255:109:0,47,0,62:1,1	0/1:1381,322,2330:255:107:0,40,0,67:1,1	0/1:2152,443,2937:255:147:0,62,0,85:1,1	0/1:348,118,984:255:39:0,10,0,29:1,1	0/0:70,142,1565:104:47:0,2,0,45:2,0	0/1:442,63,278:255:21:0,13,0,8:1,1	0/1:522,118,797:255:39:0,15,0,24:1,1	0/1:1356,229,1287:255:76:0,39,0,37:1,1
Chr11	2554694	.	A	G	255	.	NS=23;AN=2;AFS=27,19;MAF=0.41;TA=missense_variant;TID=mRNA:MD11G1029000;TGN=MD11G1029000;TCO=87.1;TACH=S87P	GT:PL:GQ:DP:BSDP:ACN	0/1:1373,413,3304:255:137:97,0,40,0:1,1	0/1:1839,413,2868:255:137:84,0,53,0:1,1	0/1:1253,440,3782:255:146:110,0,36,0:1,1	0/1:1699,443,3378:255:147:98,0,49,0:1,1	0/1:1287,455,3895:255:151:114,0,37,0:1,1	0/1:1809,431,3106:255:143:91,0,52,0:1,1	0/1:1303,414,3304:255:133:95,0,37,1:1,1	0/1:1437,432,3359:255:139:97,0,41,1:1,1	0/1:1501,482,4014:255:160:116,0,44,0:1,1	0/1:1686,434,3255:255:144:95,0,49,0:1,1	0/1:1844,506,3945:255:168:115,0,53,0:1,1	0/1:1212,325,2528:255:108:73,0,35,0:1,1	0/1:1183,341,2713:255:113:79,0,34,0:1,1	0/1:1317,362,2822:255:120:82,0,38,0:1,1	0/1:1218,332,2574:255:110:75,0,35,0:1,1	0/1:1461,359,2625:255:119:77,0,42,0:1,1	0/1:1269,383,3082:255:127:90,0,37,0:1,1	0/1:1880,441,3103:255:146:92,0,54,0:1,1	0/0:1,142,1610:255:47:47,0,0,0:2,0	0/0:1,130,1471:255:43:43,0,0,0:2,0	0/0:0,42,468:69:14:14,0,0,0:2,0	0/1:452,127,1003:255:42:29,0,13,0:1,1	0/0:1,274,3110:255:91:91,0,0,0:2,0
Chr11	2554696	.	A	T	255	.	NS=23;AN=2;AFS=27,19;MAF=0.41;TA=missense_variant;TID=mRNA:MD11G1029000;TGN=MD11G1029000;TCO=86.2;TACH=L86H	GT:PL:GQ:DP:BSDP:ACN	0/1:1388,423,3375:255:140:99,0,0,41:1,1	0/1:1799,413,2927:255:137:85,0,0,52:1,1	0/1:1224,447,3842:255:148:112,0,0,36:1,1	0/1:1647,438,3305:255:145:96,0,0,49:1,1	0/1:1267,452,3919:255:150:113,0,0,37:1,1	0/1:1789,431,3134:255:143:91,0,0,52:1,1	0/1:1282,398,3293:255:132:95,0,0,37:1,1	0/1:1386,413,3363:255:137:97,0,0,40:1,1	0/1:1486,479,4010:255:159:116,0,0,43:1,1	0/1:1677,432,3192:255:143:93,0,0,50:1,1	0/1:1750,498,3936:255:165:114,0,0,51:1,1	0/1:1143,325,2603:255:108:75,0,0,33:1,1	0/1:1183,337,2697:255:112:78,0,0,34:1,1	0/1:1367,368,2827:255:122:82,0,0,40:1,1	0/1:1098,322,2598:255:107:75,0,0,32:1,1	0/1:1542,353,2466:255:117:72,0,0,45:1,1	0/1:1183,377,3140:255:125:91,0,0,34:1,1	0/1:1954,438,3003:255:145:88,0,0,57:1,1	0/0:0,142,1634:255:47:47,0,0,0:2,0	0/0:0,130,1485:255:43:43,0,0,0:2,0	0/0:0,36,417:63:12:12,0,0,0:2,0	0/1:487,127,969:255:42:28,0,0,14:1,1	0/0:16,274,3115:255:91:90,0,0,1:2,0
Chr11	2554719	.	G	A	255	.	NS=23;AN=2;AFS=27,19;MAF=0.41;TA=synonymous_variant;TID=mRNA:MD11G1029000;TGN=MD11G1029000;TCO=78.3;TACH=PH78PH	GT:PL:GQ:DP:BSDP:ACN	0/1:1223,419,3572:255:139:36,0,103,0:1,1	0/1:1804,446,3338:255:148:52,0,96,0:1,1	0/1:1233,449,3920:255:149:36,0,113,0:1,1	0/1:1525,434,3477:255:144:44,0,100,0:1,1	0/1:1536,492,3975:255:159:44,0,114,1:1,1	0/1:1561,443,3528:255:147:45,0,102,0:1,1	0/1:1526,425,3349:255:141:44,0,97,0:1,1	0/1:1282,425,3616:255:141:37,0,104,0:1,1	0/1:1721,474,3687:255:157:51,0,106,0:1,1	0/1:1661,435,3181:255:140:48,0,91,1:1,1	0/1:1456,500,4307:255:166:42,0,124,0:1,1	0/1:1059,332,2728:255:110:31,0,79,0:1,1	0/1:1148,341,2767:255:113:33,0,80,0:1,1	0/1:1461,365,2732:255:121:42,0,79,0:1,1	0/1:934,299,2485:255:99:27,0,72,0:1,1	0/1:1207,344,2747:255:114:35,0,79,0:1,1	0/1:1044,353,2991:255:117:31,0,86,0:1,1	0/1:1734,437,3303:255:145:50,0,95,0:1,1	0/0:1,139,1580:255:46:0,0,46,0:2,0	0/0:0,111,1287:138:37:0,0,37,0:2,0	0/0:0,36,398:63:12:0,0,12,0:2,0	0/1:412,108,835:255:36:12,0,24,0:1,1	0/0:0,268,3095:255:89:0,0,89,0:2,0
Chr11	2554739	.	C	A	255	.	NS=23;AN=2;AFS=43,3;MAF=0.07;TA=missense_variant;TID=mRNA:MD11G1029000;TGN=MD11G1029000;TCO=72.1;TACH=A72S	GT:PL:GQ:DP:BSDP:ACN	0/0:1,401,4610:255:133:0,133,0,0:2,0	0/0:1,446,5136:255:148:0,148,0,0:2,0	0/0:1,449,5171:255:149:0,149,0,0:2,0	0/0:1,404,4654:255:134:0,134,0,0:2,0	0/0:1,465,5302:255:154:0,154,0,0:2,0	0/0:1,428,4913:255:142:0,142,0,0:2,0	0/0:1,410,4724:255:136:0,136,0,0:2,0	0/0:1,401,4600:255:133:0,133,0,0:2,0	0/0:1,467,5351:255:155:0,155,0,0:2,0	0/0:1,404,4635:255:134:0,134,0,0:2,0	0/0:1,500,5748:255:166:0,166,0,0:2,0	0/0:0,325,3745:255:108:0,108,0,0:2,0	0/0:35,325,3706:255:108:1,107,0,0:2,0	0/0:244,359,3889:147:119:7,112,0,0:2,0	0/0:105,293,3221:255:97:3,94,0,0:2,0	0/0:35,328,3745:255:109:1,108,0,0:2,0	0/0:140,353,3914:255:117:4,113,0,0:2,0	0/0:36,419,4774:255:139:1,138,0,0:2,0	0/1:313,111,974:255:37:9,28,0,0:1,1	0/1:487,84,487:255:28:14,14,0,0:1,1	0/0:1,40,414:66:13:0,13,0,0:2,0	0/0:0,99,1142:126:33:0,33,0,0:2,0	0/1:1207,265,1838:255:88:35,53,0,0:1,1
Chr11	2554811	.	C	T	255	.	NS=23;AN=2;AFS=22,24;MAF=0.48;TA=missense_variant;TID=mRNA:MD11G1029000;TGN=MD11G1029000;TCO=48.1;TACH=A48T	GT:PL:GQ:DP:BSDP:ACN	0/1:1586,452,3557:255:150:0,103,0,47:1,1	0/1:2126,512,3756:255:170:0,108,0,62:1,1	0/1:2002,449,3140:255:149:0,91,0,58:1,1	0/1:1183,410,3523:255:136:0,102,0,34:1,1	0/1:1510,449,3646:255:149:0,105,0,44:1,1	0/1:1699,407,2981:255:135:0,86,0,49:1,1	0/1:1868,437,3159:255:145:0,91,0,54:1,1	0/1:1563,420,3190:255:139:0,92,0,47:1,1	0/1:2077,497,3627:255:165:0,105,0,60:1,1	0/1:1382,416,3389:255:138:0,98,0,40:1,1	0/1:1700,525,4307:255:174:0,124,0,50:1,1	0/1:1501,329,2251:255:109:0,65,0,44:1,1	0/1:1600,305,1878:255:101:0,54,0,47:1,1	0/1:1830,396,2521:255:127:1,73,0,53:1,1	0/1:959,271,2146:255:90:0,62,0,28:1,1	0/1:1098,271,1993:255:90:0,58,0,32:1,1	0/1:1973,356,2087:255:118:0,60,0,58:1,1	0/1:1830,392,2600:255:130:0,76,0,54:1,1	0/1:1093,154,656:255:51:0,19,0,32:1,1	0/1:551,93,517:255:31:0,15,0,16:1,1	1/1:627,58,0:84:19:0,0,0,19:0,2	0/1:278,102,899:144:34:0,26,0,8:1,1	0/1:1859,265,1148:255:88:0,33,0,55:1,1
Chr11	2557246	.	A	G	255	.	NS=23;AN=2;AFS=45,1;MAF=0.02;TA=downstream_transcript_variant;TID=mRNA:MD11G1029100;TGN=MD11G1029100	GT:PL:GQ:DP:BSDP:ACN	0/0:1,344,3926:255:114:114,0,0,0:2,0	0/0:1,359,4128:255:119:119,0,0,0:2,0	0/0:1,335,3826:255:111:111,0,0,0:2,0	0/0:1,353,4043:255:117:117,0,0,0:2,0	0/0:16,386,4278:255:124:123,0,0,1:2,0	0/0:1,374,4302:255:124:124,0,0,0:2,0	0/0:1,334,3845:255:111:111,0,0,0:2,0	0/0:1,344,3940:255:114:114,0,0,0:2,0	0/0:1,455,5240:255:151:151,0,0,0:2,0	0/0:1,428,4904:255:142:142,0,0,0:2,0	0/0:1,416,4778:255:138:138,0,0,0:2,0	0/0:0,316,3646:255:105:105,0,0,0:2,0	0/0:1,377,4326:255:125:125,0,0,0:2,0	0/0:1,299,3408:255:99:99,0,0,0:2,0	0/0:1,263,2963:255:87:87,0,0,0:2,0	0/0:0,280,3234:255:93:93,0,0,0:2,0	0/0:1,283,3244:255:94:94,0,0,0:2,0	0/0:0,331,3815:255:110:110,0,0,0:2,0	0/0:0,54,621:81:18:18,0,0,0:2,0	0/0:0,69,800:96:23:23,0,0,0:2,0	0/0:0,51,591:78:17:17,0,0,0:2,0	0/0:0,115,1316:141:38:38,0,0,0:2,0	0/1:418,97,676:255:32:20,0,12,0:1,1
Chr11	2557279	.	T	C	255	.	NS=23;AN=2;AFS=24,22;MAF=0.48;TA=3_prime_UTR_variant;TID=mRNA:MD11G1029100;TGN=MD11G1029100	GT:PL:GQ:DP:BSDP:ACN	0/1:1978,404,2634:255:134:0,57,0,77:1,1	0/1:1764,434,3229:255:144:0,51,0,93:1,1	0/1:2049,396,2412:255:131:0,60,0,71:1,1	0/1:1948,410,2734:255:136:0,56,0,80:1,1	0/1:2133,465,3027:255:150:0,62,1,87:1,1	0/1:2395,419,2409:255:139:0,69,0,70:1,1	0/1:2241,416,2524:255:138:0,65,0,73:1,1	0/1:1715,410,2967:255:136:0,50,0,86:1,1	0/1:2365,497,3329:255:165:0,68,0,97:1,1	0/1:2351,462,2888:255:153:0,68,0,85:1,1	0/1:2580,468,2748:255:155:0,75,0,80:1,1	0/1:2122,392,2370:255:130:0,61,0,69:1,1	0/1:1999,431,2912:255:143:0,58,0,85:1,1	0/1:1559,347,2351:255:115:0,47,0,68:1,1	0/1:1178,344,2752:255:114:0,34,0,80:1,1	0/1:2116,356,1967:255:118:0,61,0,57:1,1	0/1:1530,344,2409:255:114:0,44,0,70:1,1	0/1:1734,392,2758:255:130:0,50,0,80:1,1	0/1:556,90,487:255:30:0,16,0,14:1,1	0/1:383,112,894:255:37:0,11,0,26:1,1	0/1:139,48,417:59:16:0,4,0,12:1,1	0/1:279,127,1163:120:42:0,8,0,34:1,1	0/0:1,145,1621:255:48:0,0,0,48:2,0
Chr11	2557343	.	T	G	255	.	NS=23;AN=2;AFS=24,22;MAF=0.48;TA=synonymous_variant;TID=mRNA:MD11G1029100;TGN=MD11G1029100;TCO=163.3;TACH=VV163VV	GT:PL:GQ:DP:BSDP:ACN	0/1:2713,497,3010:255:165:0,0,78,87:1,1	0/1:2325,503,3472:255:167:0,0,67,100:1,1	0/1:3011,504,2744:255:167:0,0,87,80:1,1	0/1:2191,461,3101:255:153:0,0,63,90:1,1	0/1:2633,539,3567:255:179:0,0,76,103:1,1	0/1:2921,503,2881:255:167:0,0,84,83:1,1	0/1:2723,503,3061:255:167:0,0,79,88:1,1	0/1:2599,519,3301:255:172:0,0,75,97:1,1	0/1:2968,588,3743:255:195:0,0,86,109:1,1	0/1:2713,500,3031:255:166:0,0,78,88:1,1	0/1:2579,552,3751:255:183:0,0,75,108:1,1	0/1:2847,437,2148:255:145:0,0,82,63:1,1	0/1:1781,462,3440:255:153:0,0,52,101:1,1	0/1:2176,470,3234:255:156:0,0,63,93:1,1	0/1:2137,437,2877:255:145:0,0,62,83:1,1	0/1:1859,423,2857:255:136:1,0,53,82:1,1	0/1:2246,470,3159:255:156:0,0,65,91:1,1	0/1:2361,488,3224:255:162:0,0,69,93:1,1	0/1:572,91,452:255:30:0,0,17,13:1,1	0/1:850,190,1322:255:63:0,0,25,38:1,1	0/1:278,96,835:151:32:0,0,8,24:1,1	0/1:672,157,1113:255:52:0,0,20,32:1,1	0/0:1,202,2292:255:67:0,0,0,67:2,0
Chr11	2557346	.	T	A	255	.	NS=23;AN=2;AFS=24,22;MAF=0.48;TA=synonymous_variant;TID=mRNA:MD11G1029100;TGN=MD11G1029100;TCO=162.3;TACH=PV162PV	GT:PL:GQ:DP:BSDP:ACN	0/1:2732,500,3010:255:166:79,0,0,87:1,1	0/1:2360,500,3374:255:166:68,0,0,98:1,1	0/1:2927,497,2767:255:165:85,0,0,80:1,1	0/1:2176,452,3025:255:150:63,0,0,87:1,1	0/1:2551,540,3564:255:179:75,0,0,104:1,1	0/1:2863,504,2867:255:167:84,0,0,83:1,1	0/1:2698,494,2981:255:164:78,0,0,86:1,1	0/1:2547,513,3266:255:170:75,0,0,95:1,1	0/1:3007,589,3675:255:195:87,0,0,108:1,1	0/1:2600,498,3033:255:165:76,0,0,89:1,1	0/1:2485,549,3806:255:182:72,0,0,110:1,1	0/1:2893,447,2158:255:148:85,0,0,63:1,1	0/1:1671,452,3483:255:150:49,0,0,101:1,1	0/1:1986,471,3312:255:156:59,0,0,97:1,1	0/1:2141,428,2767:255:142:62,0,0,80:1,1	0/1:1908,410,2769:255:136:55,0,0,81:1,1	0/1:2313,474,3043:255:157:68,0,0,89:1,1	0/1:2280,482,3264:255:160:66,0,0,94:1,1	0/1:567,109,532:255:32:16,1,0,15:1,1	0/1:870,190,1297:255:63:25,0,0,38:1,1	0/1:278,96,835:151:32:8,0,0,24:1,1	0/1:696,157,1108:255:52:20,0,0,32:1,1	0/0:0,202,2320:255:67:0,0,0,67:2,0
Chr11	2557373	.	T	C	255	.	NS=23;AN=2;AFS=45,1;MAF=0.02;TA=synonymous_variant;TID=mRNA:MD11G1029100;TGN=MD11G1029100;TCO=153.3;TACH=GR153GR	GT:PL:GQ:DP:BSDP:ACN	0/0:1,485,5569:255:161:0,0,0,161:2,0	0/0:1,512,5881:255:170:0,0,0,170:2,0	0/0:1,486,5560:255:161:0,0,0,161:2,0	0/0:1,446,5136:255:148:0,0,0,148:2,0	0/0:2,543,6182:255:180:0,0,0,180:2,0	0/0:1,512,5896:255:170:0,0,0,170:2,0	0/0:1,491,5663:255:163:0,0,0,163:2,0	0/0:1,513,5853:255:170:0,0,0,170:2,0	0/0:2,570,6514:255:189:0,0,0,189:2,0	0/0:1,488,5609:255:162:0,0,0,162:2,0	0/0:1,545,6289:255:181:0,0,0,181:2,0	0/0:1,431,4962:255:143:0,0,0,143:2,0	0/0:1,461,5291:255:153:0,0,0,153:2,0	0/0:36,470,5351:255:156:0,1,0,155:2,0	0/0:1,422,4843:255:140:0,0,0,140:2,0	0/0:1,413,4754:255:137:0,0,0,137:2,0	0/0:1,464,5316:255:154:0,0,0,154:2,0	0/0:1,470,5419:255:156:0,0,0,156:2,0	0/0:70,124,1351:86:41:0,2,0,39:2,0	0/0:70,178,1963:140:59:0,2,0,57:2,0	0/0:0,94,1059:120:31:0,0,0,31:2,0	0/0:0,172,1977:255:57:0,0,0,57:2,0	0/1:730,169,1217:255:56:0,21,0,35:1,1
Chr11	2557396	.	G	C	255	.	NS=23;AN=2;AFS=24,22;MAF=0.48;TA=missense_variant;TID=mRNA:MD11G1029100;TGN=MD11G1029100;TCO=146.1;TACH=P146A	GT:PL:GQ:DP:BSDP:ACN	0/1:2986,518,2981:255:172:0,86,86,0:1,1	0/1:2529,534,3569:255:177:0,73,104,0:1,1	0/1:3055,482,2499:255:160:0,88,72,0:1,1	0/1:2186,446,2946:255:148:0,63,85,0:1,1	0/1:3120,549,3170:255:182:0,90,92,0:1,1	0/1:3651,548,2673:255:182:0,105,77,0:1,1	0/1:2902,555,3339:255:180:1,83,96,0:1,1	0/1:2772,518,3189:255:172:0,80,92,0:1,1	0/1:3125,573,3473:255:190:0,90,100,0:1,1	0/1:2986,494,2679:255:164:0,86,78,0:1,1	0/1:3061,570,3483:255:189:0,88,101,0:1,1	0/1:3433,464,1908:255:154:0,99,55,0:1,1	0/1:1894,468,3454:255:155:0,55,100,0:1,1	0/1:2365,518,3612:255:172:0,68,104,0:1,1	0/1:2330,446,2793:255:148:0,67,81,0:1,1	0/1:2047,425,2847:255:141:0,59,82,0:1,1	0/1:2534,488,3090:255:162:0,73,89,0:1,1	0/1:2624,461,2678:255:153:0,76,77,0:1,1	0/1:781,124,626:255:41:0,23,18,0:1,1	0/1:969,169,974:255:56:0,28,28,0:1,1	0/1:522,105,695:255:35:0,15,20,0:1,1	0/1:1252,199,1024:255:66:0,36,30,0:1,1	0/0:0,199,2290:255:66:0,0,66,0:2,0
Chr11	2557430	.	G	A	63	.	NS=23;AN=2;AFS=45,1;MAF=0.02;TA=synonymous_variant;TID=mRNA:MD11G1029100;TGN=MD11G1029100;TCO=134.3;TACH=CA134CA	GT:PL:GQ:DP:BSDP:ACN	0/0:1,482,5539:255:160:0,0,160,0:2,0	0/0:1,518,5981:255:172:0,0,172,0:2,0	0/0:1,503,5783:255:167:0,0,167,0:2,0	0/0:1,443,5101:255:147:0,0,147,0:2,0	0/0:1,501,5724:255:166:0,0,166,0:2,0	0/0:1,513,5868:255:170:0,0,170,0:2,0	0/0:36,534,6071:255:177:1,0,176,0:2,0	0/0:1,509,5837:255:169:0,0,169,0:2,0	0/0:3,528,5990:255:175:0,0,175,0:2,0	0/0:1,497,5732:255:165:0,0,165,0:2,0	0/0:1,551,6353:255:183:0,0,183,0:2,0	0/0:1,398,4570:255:132:0,0,132,0:2,0	0/0:1,452,5206:255:150:0,0,150,0:2,0	0/0:65,473,5375:255:157:2,0,155,0:2,0	0/0:1,404,4654:255:134:0,0,134,0:2,0	0/0:1,413,4754:255:137:0,0,137,0:2,0	0/0:35,461,5275:255:153:1,0,152,0:2,0	0/0:1,443,5096:255:147:0,0,147,0:2,0	0/0:70,133,1455:95:44:2,0,42,0:2,0	0/0:35,154,1715:151:51:1,0,50,0:2,0	0/0:0,81,939:108:27:0,0,27,0:2,0	0/0:0,202,2325:255:67:0,0,67,0:2,0	0/1:278,184,1838:63:61:8,0,53,0:1,1
Chr11	2557618	.	T	C	255	.	NS=23;AN=2;AFS=24,22;MAF=0.48;TA=missense_variant;TID=mRNA:MD11G1029100;TGN=MD11G1029100;TCO=72.1;TACH=I72V	GT:PL:GQ:DP:BSDP:ACN	0/1:3011,567,3482:255:188:0,87,0,101:1,1	0/1:3050,588,3711:255:195:0,88,0,107:1,1	0/1:3190,588,3543:255:195:0,92,0,103:1,1	0/1:2813,552,3499:255:183:0,81,0,102:1,1	0/1:3131,522,2828:255:173:0,90,0,83:1,1	0/1:2852,513,3021:255:170:0,82,0,88:1,1	0/1:2873,552,3382:255:183:0,83,0,100:1,1	0/1:3339,540,2852:255:179:0,96,0,83:1,1	0/1:3443,576,3184:255:191:0,99,0,92:1,1	0/1:3235,576,3355:255:191:0,93,0,98:1,1	0/1:2505,603,4408:255:200:0,72,0,128:1,1	0/1:1983,426,2839:255:141:0,57,0,84:1,1	0/1:2350,416,2400:255:138:0,68,0,70:1,1	0/1:2678,522,3294:255:173:0,77,0,96:1,1	0/1:2082,485,3483:255:161:0,60,0,101:1,1	0/1:2047,476,3414:255:158:0,59,0,99:1,1	0/1:2361,501,3360:255:166:0,68,0,98:1,1	0/1:2609,522,3350:255:173:0,75,0,98:1,1	0/1:626,136,924:255:45:0,18,0,27:1,1	0/1:939,166,969:255:55:0,27,0,28:1,1	0/1:795,108,452:255:36:0,23,0,13:1,1	0/1:1287,208,1108:255:69:0,37,0,32:1,1	0/0:1,275,3116:255:91:0,0,0,91:2,0
Chr11	2571260	.	G	A	255	.	NS=23;AN=2;AFS=41,5;MAF=0.11;TA=intergenic_variant	GT:PL:GQ:DP:BSDP:ACN	0/0:1,377,4298:255:125:0,0,125,0:2,0	0/0:1,446,5073:255:148:0,0,148,0:2,0	0/0:19,629,6945:255:204:0,0,203,1:2,0	0/0:37,594,6718:255:197:1,0,196,0:2,0	0/0:2,615,7025:255:204:0,0,204,0:2,0	0/0:2,609,6932:255:202:0,0,202,0:2,0	0/0:2,615,7025:255:204:0,0,204,0:2,0	0/0:2,570,6494:255:189:0,0,189,0:2,0	0/0:1,627,7178:255:208:0,0,208,0:2,0	0/1:104,27,209:45:9:3,0,6,0:1,1	0/0:3,318,3502:255:105:0,0,105,0:2,0	0/0:0,64,711:90:21:0,0,21,0:2,0	0/1:3027,712,5084:255:236:88,0,148,0:1,1	0/1:1636,652,5805:255:216:47,0,169,0:1,1	0/1:2099,526,3724:255:170:60,0,109,1:1,1	0/0:71,552,6212:255:183:2,0,181,0:2,0	0/0:396,698,7361:255:227:11,0,215,1:2,0	0/0:350,594,6410:255:197:10,0,187,0:2,0	0/0:524,745,7970:255:247:15,0,232,0:2,0	0/0:37,715,8118:255:237:1,0,236,0:2,0	0/0:3,760,8641:255:252:0,0,252,0:2,0	0/0:37,754,8532:255:250:1,0,249,0:2,0	0/1:3640,780,4932:255:250:104,0,144,2:1,1
Chr11	2747520	.	T	C	255	.	NS=23;AN=2;AFS=45,1;MAF=0.02;TA=upstream_transcript_variant;TID=mRNA:MD11G1031400;TGN=MD11G1031400	GT:PL:GQ:DP:BSDP:ACN	0/0:0,108,1247:135:36:0,0,0,36:2,0	0/0:1,127,1436:157:42:0,0,0,42:2,0	0/0:0,99,1147:126:33:0,0,0,33:2,0	0/0:0,99,1147:126:33:0,0,0,33:2,0	0/0:1,121,1372:148:40:0,0,0,40:2,0	0/0:0,133,1525:255:44:0,0,0,44:2,0	0/0:0,102,1182:129:34:0,0,0,34:2,0	0/0:0,130,1490:157:43:0,0,0,43:2,0	0/0:0,151,1734:255:50:0,0,0,50:2,0	0/0:0,118,1341:144:39:0,0,0,39:2,0	0/0:0,124,1421:150:41:0,0,0,41:2,0	0/0:0,90,1038:117:30:0,0,0,30:2,0	0/0:35,124,1386:120:41:0,1,0,40:2,0	0/0:70,108,1182:71:36:0,2,0,34:2,0	0/0:35,96,1078:93:32:0,1,0,31:2,0	0/0:0,72,830:99:24:0,0,0,24:2,0	0/0:0,90,1043:117:30:0,0,0,30:2,0	0/0:0,90,1043:117:30:0,0,0,30:2,0	0/0:70,78,825:40:26:0,2,0,24:2,0	0/0:0,76,850:102:25:0,0,0,25:2,0	0/0:0,48,556:75:16:0,0,0,16:2,0	0/0:0,130,1495:157:43:0,0,0,43:2,0	0/1:696,160,1148:255:53:0,20,0,33:1,1
Chr11	2816662	.	A	G	84	.	NS=23;AN=2;AFS=45,1;MAF=0.02;TA=5_prime_UTR_variant;TID=mRNA:MD11G1032200;TGN=MD11G1032200	GT:PL:GQ:DP:BSDP:ACN	0/0:0,102,1182:129:34:34,0,0,0:2,0	0/0:0,118,1351:144:39:39,0,0,0:2,0	0/0:0,139,1599:255:46:46,0,0,0:2,0	0/0:0,102,1182:129:34:34,0,0,0:2,0	0/0:1,175,1993:255:58:58,0,0,0:2,0	0/0:0,111,1287:138:37:37,0,0,0:2,0	0/0:0,148,1704:255:49:49,0,0,0:2,0	0/0:0,136,1550:255:45:45,0,0,0:2,0	0/0:0,139,1584:255:46:46,0,0,0:2,0	0/0:0,124,1421:149:41:41,0,0,0:2,0	0/0:0,172,1977:255:57:57,0,0,0:2,0	0/0:0,63,730:90:21:21,0,0,0:2,0	0/0:70,118,1282:80:39:37,0,2,0:2,0	0/0:70,112,1193:73:37:35,0,2,0:2,0	0/0:0,96,1103:123:32:32,0,0,0:2,0	0/0:70,124,1351:86:41:39,0,2,0:2,0	0/0:70,157,1720:119:52:50,0,2,0:2,0	0/0:0,130,1485:255:43:43,0,0,0:2,0	0/0:100,115,1193:47:38:35,0,3,0:2,0	0/0:0,130,1495:255:43:43,0,0,0:2,0	0/0:0,30,348:57:10:10,0,0,0:2,0	0/0:0,54,626:81:18:18,0,0,0:2,0	0/1:209,94,840:84:31:25,0,6,0:1,1
Chr11	2816689	.	G	A	255	.	NS=23;AN=2;AFS=23,23;MAF=0.5;TA=5_prime_UTR_variant;TID=mRNA:MD11G1032200;TGN=MD11G1032200	GT:PL:GQ:DP:BSDP:ACN	0/1:1321,181,760:255:60:38,0,22,0:1,1	0/1:1009,211,1421:255:70:29,0,41,0:1,1	0/1:1025,205,1298:255:68:30,0,38,0:1,1	0/1:934,187,1217:255:62:27,0,35,0:1,1	0/1:1158,274,1967:255:91:34,0,57,0:1,1	0/1:760,178,1277:255:59:22,0,37,0:1,1	0/1:865,229,1758:255:76:25,0,51,0:1,1	0/1:1108,220,1402:255:73:32,0,41,0:1,1	0/1:1217,247,1619:255:82:35,0,47,0:1,1	0/1:726,205,1591:255:68:21,0,47,0:1,1	0/1:1322,253,1590:255:84:38,0,46,0:1,1	0/1:696,121,696:255:40:20,0,20,0:1,1	0/1:1073,211,1337:255:70:31,0,39,0:1,1	0/1:835,181,1252:255:60:24,0,36,0:1,1	0/1:1148,154,626:255:51:33,0,18,0:1,1	0/1:800,190,1386:255:63:23,0,40,0:1,1	0/1:1020,251,1795:255:83:30,0,53,0:1,1	0/1:1039,214,1402:255:71:30,0,41,0:1,1	0/1:552,184,1555:255:61:16,0,45,0:1,1	0/1:383,217,2092:134:72:11,0,61,0:1,1	0/1:343,84,626:255:28:10,0,18,0:1,1	0/1:696,136,864:255:45:20,0,25,0:1,1	0/1:1560,181,517:255:60:45,0,15,0:1,1
Chr11	2818404	.	A	G	40	.	NS=23;AN=2;AFS=45,1;MAF=0.02;TA=missense_variant;TID=mRNA:MD11G1032200;TGN=MD11G1032200;TCO=15.2;TACH=D15G	GT:PL:GQ:DP:BSDP:ACN	0/0:1,386,4398:255:128:128,0,0,0:2,0	0/0:2,423,4801:255:140:140,0,0,0:2,0	0/0:1,416,4769:255:138:138,0,0,0:2,0	0/0:1,404,4620:255:134:134,0,0,0:2,0	0/0:1,492,5595:255:163:163,0,0,0:2,0	0/0:1,395,4526:255:131:131,0,0,0:2,0	0/0:1,407,4621:255:135:135,0,0,0:2,0	0/0:1,485,5559:255:161:161,0,0,0:2,0	0/0:1,491,5658:255:163:163,0,0,0:2,0	0/0:1,425,4879:255:141:141,0,0,0:2,0	0/0:1,443,5067:255:147:147,0,0,0:2,0	0/0:1,332,3777:255:110:110,0,0,0:2,0	0/0:36,428,4854:255:142:141,0,1,0:2,0	0/0:70,395,4460:255:131:129,0,2,0:2,0	0/0:1,350,4004:255:116:116,0,0,0:2,0	0/0:16,380,4218:255:122:121,0,0,1:2,0	0/0:36,437,4944:255:145:144,0,1,0:2,0	0/0:1,458,5251:255:152:152,0,0,0:2,0	0/0:1,362,4148:255:120:120,0,0,0:2,0	0/0:1,401,4605:255:133:133,0,0,0:2,0	0/0:16,227,2440:255:71:70,1,0,0:2,0	0/0:0,325,3740:255:108:108,0,0,0:2,0	0/1:418,347,3547:40:115:103,0,12,0:1,1
Chr11	2818447	.	T	C	255	.	NS=23;AN=2;AFS=45,1;MAF=0.02;TA=synonymous_variant;TID=mRNA:MD11G1032200;TGN=MD11G1032200;TCO=29.3;TACH=FN29FN	GT:PL:GQ:DP:BSDP:ACN	0/0:1,371,4267:255:123:0,0,0,123:2,0	0/0:1,350,4023:255:116:0,0,0,116:2,0	0/0:1,329,3761:255:109:0,0,0,109:2,0	0/0:1,344,3959:255:114:0,0,0,114:2,0	0/0:1,401,4601:255:133:0,0,0,133:2,0	0/0:1,368,4203:255:122:0,0,0,122:2,0	0/0:1,356,4103:255:118:0,0,0,118:2,0	0/0:16,414,4591:255:133:0,0,1,132:2,0	0/0:1,461,5310:255:153:0,0,0,153:2,0	0/0:1,374,4297:255:124:0,0,0,124:2,0	0/0:1,413,4729:255:137:0,0,0,137:2,0	0/0:1,323,3683:255:107:0,0,0,107:2,0	0/0:70,422,4793:255:140:0,2,0,138:2,0	0/0:70,337,3810:255:112:0,2,0,110:2,0	0/0:35,350,3989:255:116:0,1,0,115:2,0	0/0:1,329,3766:255:109:0,0,0,109:2,0	0/0:70,371,4183:255:123:0,2,0,121:2,0	0/0:1,422,4863:255:140:0,0,0,140:2,0	0/0:105,325,3646:255:108:0,3,0,105:2,0	0/0:1,413,4754:255:137:0,0,0,137:2,0	0/0:0,235,2707:255:78:0,0,0,78:2,0	0/0:1,383,4392:255:127:0,0,0,127:2,0	0/1:557,307,2990:255:102:0,16,0,86:1,1
Chr11	2818501	.	G	A	255	.	NS=23;AN=2;AFS=26,20;MAF=0.43;TA=synonymous_variant;TID=mRNA:MD11G1032200;TGN=MD11G1032200;TCO=47.3;TACH=KV47KV	GT:PL:GQ:DP:BSDP:ACN	0/1:418,256,2538:130:85:12,0,73,0:1,1	0/1:701,241,2052:255:80:21,0,59,0:1,1	0/1:731,241,2012:255:80:22,0,58,0:1,1	0/1:691,226,1903:255:75:20,0,55,0:1,1	0/1:970,283,2261:255:94:29,0,65,0:1,1	0/1:899,253,2017:255:84:26,0,58,0:1,1	0/1:408,244,2394:132:81:12,0,69,0:1,1	0/1:926,311,2594:255:103:28,0,75,0:1,1	0/1:981,332,2778:255:110:30,0,80,0:1,1	0/1:801,251,2033:255:83:24,0,59,0:1,1	0/1:929,303,2408:255:100:29,0,71,0:1,1	0/1:841,241,1908:255:80:25,0,55,0:1,1	0/1:800,235,1889:255:78:23,0,55,0:1,1	0/1:811,239,1879:255:79:24,0,55,0:1,1	0/1:856,248,1933:255:82:26,0,56,0:1,1	0/1:686,247,2156:255:82:20,0,62,0:1,1	0/1:646,304,2851:255:101:19,0,82,0:1,1	0/1:881,311,2630:255:103:26,0,77,0:1,1	0/0:140,301,3333:255:100:4,0,96,0:2,0	0/0:65,353,3975:255:117:2,0,115,0:2,0	0/0:1,244,2792:255:81:0,0,81,0:2,0	0/1:999,292,2365:255:97:29,0,68,0:1,1	0/1:1307,157,468:255:52:38,0,14,0:1,1
Chr11	2819209	.	A	G	255	.	NS=23;AN=2;AFS=25,21;MAF=0.46;TA=exonic_splice_region_variant;TID=mRNA:MD11G1032200;TGN=MD11G1032200	GT:PL:GQ:DP:BSDP:ACN	0/1:1044,268,2028:255:89:59,0,30,0:1,1	0/1:1009,274,2136:255:91:62,0,29,0:1,1	0/1:1038,280,2191:255:93:63,0,30,0:1,1	0/1:790,229,1814:255:76:53,0,23,0:1,1	0/1:1228,329,2515:255:109:73,0,36,0:1,1	0/1:1237,283,2017:255:94:58,0,36,0:1,1	0/1:851,275,2247:255:91:66,0,25,0:1,1	0/1:1384,360,2665:255:119:78,0,41,0:1,1	0/1:1407,362,2737:255:120:79,0,41,0:1,1	0/1:1004,289,2320:255:96:67,0,29,0:1,1	0/1:1174,308,2192:255:98:63,0,34,1:1,1	0/1:1144,290,2033:255:92:58,0,33,1:1,1	0/1:1043,241,1734:255:80:50,0,30,0:1,1	0/1:1298,265,1739:255:88:50,0,38,0:1,1	0/1:1073,229,1555:255:76:45,0,31,0:1,1	0/1:969,262,2042:255:87:59,0,28,0:1,1	0/1:835,301,2638:255:100:76,0,24,0:1,1	0/1:1143,344,2793:255:114:81,0,33,0:1,1	0/1:557,314,3031:255:104:88,0,16,0:1,1	0/0:174,362,3979:255:120:115,0,5,0:2,0	0/0:1,238,2718:255:79:79,0,0,0:2,0	0/1:1103,277,2076:255:92:60,0,32,0:1,1	0/1:1585,181,482:255:60:14,0,46,0:1,1
Chr11	2819324	.	A	T	255	.	NS=23;AN=2;AFS=44,2;MAF=0.04;TA=3_prime_UTR_variant;TID=mRNA:MD11G1032200;TGN=MD11G1032200	GT:PL:GQ:DP:BSDP:ACN	0/0:1,320,3643:255:106:106,0,0,0:2,0	0/0:1,398,4565:255:132:132,0,0,0:2,0	0/0:1,395,4472:255:131:131,0,0,0:2,0	0/0:1,365,4128:255:121:121,0,0,0:2,0	0/0:2,450,5030:255:149:149,0,0,0:2,0	0/0:18,465,5110:255:150:149,1,0,0:2,0	0/0:2,351,3927:255:116:116,0,0,0:2,0	0/0:2,389,4403:255:129:129,0,0,0:2,0	0/0:2,423,4781:255:140:140,0,0,0:2,0	0/0:1,389,4422:255:129:129,0,0,0:2,0	0/0:1,383,4372:255:127:127,0,0,0:2,0	0/0:1,353,4039:255:117:117,0,0,0:2,0	0/0:3,372,4143:255:123:123,0,0,0:2,0	0/0:17,435,4800:255:140:139,1,0,0:2,0	0/0:36,348,3607:255:105:104,0,1,0:2,0	0/0:1,296,3359:255:98:98,0,0,0:2,0	0/0:274,401,4278:255:133:125,0,0,8:2,0	0/0:17,456,4999:255:147:146,1,0,0:2,0	0/1:881,389,3503:255:129:103,0,0,26:1,1	0/1:1913,287,1347:255:95:39,0,0,56:1,1	0/0:0,232,2647:255:77:77,0,0,0:2,0	0/0:2,350,3946:255:116:116,0,0,0:2,0	0/0:1,395,4482:255:131:131,0,0,0:2,0
Chr11	2819400	.	T	C	255	.	NS=23;AN=2;AFS=23,23;MAF=0.5;TA=3_prime_UTR_variant;TID=mRNA:MD11G1032200;TGN=MD11G1032200	GT:PL:GQ:DP:BSDP:ACN	0/1:934,142,696:255:47:0,27,0,20:1,1	0/1:1004,184,1103:255:61:0,29,0,32:1,1	0/1:1033,199,1252:255:66:0,30,0,36:1,1	0/1:835,181,1242:255:60:0,24,0,36:1,1	0/1:1233,242,1496:255:80:0,36,0,44:1,1	0/1:1303,254,1552:255:84:0,38,0,46:1,1	0/1:765,148,939:255:49:0,22,0,27:1,1	0/1:1386,205,974:255:68:0,40,0,28:1,1	0/1:1148,239,1552:255:79:0,33,0,46:1,1	0/1:1307,250,1531:255:83:0,38,0,45:1,1	0/1:1491,202,806:255:67:0,43,0,24:1,1	0/1:869,166,1043:255:55:0,25,0,30:1,1	0/1:1172,199,1103:255:66:0,34,0,32:1,1	0/1:974,205,1381:255:68:0,28,0,40:1,1	0/1:869,166,1038:255:55:0,25,0,30:1,1	0/1:661,136,880:255:45:0,19,0,26:1,1	0/1:746,142,865:255:47:0,22,0,25:1,1	0/1:1287,262,1729:255:87:0,37,0,50:1,1	0/1:621,172,1356:255:57:0,18,0,39:1,1	0/1:487,112,781:255:37:0,14,0,23:1,1	0/1:209,54,398:123:18:0,6,0,12:1,1	0/1:1316,199,974:255:66:0,38,0,28:1,1	0/1:1541,190,621:255:63:0,45,0,18:1,1
Chr11	2819406	.	A	G	255	.	NS=23;AN=2;AFS=23,23;MAF=0.5;TA=3_prime_UTR_variant;TID=mRNA:MD11G1032200;TGN=MD11G1032200	GT:PL:GQ:DP:BSDP:ACN	0/1:904,139,691:255:46:20,0,26,0:1,1	0/1:830,169,1113:255:56:32,0,24,0:1,1	0/1:1108,199,1182:255:66:34,0,32,0:1,1	0/1:765,163,1113:255:54:32,0,22,0:1,1	0/1:1237,247,1600:255:82:46,0,36,0:1,1	0/1:1158,250,1699:255:83:49,0,34,0:1,1	0/1:730,154,1028:255:51:30,0,21,0:1,1	0/1:1402,199,865:255:66:25,0,41,0:1,1	0/1:1063,235,1610:255:78:47,0,31,0:1,1	0/1:1357,235,1327:255:78:39,0,39,0:1,1	0/1:1555,202,765:255:67:22,0,45,0:1,1	0/1:760,160,1078:255:53:31,0,22,0:1,1	0/1:1113,181,969:255:60:28,0,32,0:1,1	0/1:1039,208,1337:255:69:39,0,30,0:1,1	0/1:795,151,915:255:50:27,0,23,0:1,1	0/1:696,142,915:255:47:27,0,20,0:1,1	0/1:850,148,835:255:49:24,0,25,0:1,1	0/1:1351,262,1669:255:87:48,0,39,0:1,1	0/1:557,166,1356:255:55:39,0,16,0:1,1	0/1:522,121,869:255:40:25,0,15,0:1,1	0/1:174,48,383:94:16:11,0,5,0:1,1	0/1:1124,184,959:255:61:28,0,33,0:1,1	0/1:1445,178,581:255:59:17,0,42,0:1,1
Chr11	2819415	.	A	G	255	.	NS=23;AN=2;AFS=44,2;MAF=0.04;TA=3_prime_UTR_variant;TID=mRNA:MD11G1032200;TGN=MD11G1032200	GT:PL:GQ:DP:BSDP:ACN	0/0:0,109,1222:135:36:36,0,0,0:2,0	0/0:1,160,1784:255:53:53,0,0,0:2,0	0/0:2,182,1951:255:60:60,0,0,0:2,0	0/0:1,145,1615:255:48:48,0,0,0:2,0	0/0:1,227,2535:255:75:75,0,0,0:2,0	0/0:1,230,2531:255:76:76,0,0,0:2,0	0/0:1,136,1526:255:45:45,0,0,0:2,0	0/0:1,190,2108:255:63:63,0,0,0:2,0	0/0:1,217,2416:255:72:72,0,0,0:2,0	0/0:2,209,2303:255:69:69,0,0,0:2,0	0/0:1,212,2337:255:70:70,0,0,0:2,0	0/0:1,139,1541:255:46:46,0,0,0:2,0	0/0:35,157,1758:154:52:51,0,1,0:2,0	0/0:71,175,1884:136:58:56,0,2,0:2,0	0/0:70,136,1442:97:45:43,0,2,0:2,0	0/0:0,127,1415:255:42:42,0,0,0:2,0	0/0:0,136,1545:255:45:45,0,0,0:2,0	0/0:36,221,2407:255:73:72,0,1,0:2,0	0/1:244,142,1343:70:47:40,0,7,0:1,1	0/0:1,100,1089:126:33:33,0,0,0:2,0	0/0:0,27,308:54:9:9,0,0,0:2,0	0/0:2,197,2159:255:65:65,0,0,0:2,0	0/1:448,148,1185:255:49:36,0,13,0:1,1
Chr11	2824669	.	A	G	255	.	NS=23;AN=2;AFS=45,1;MAF=0.02;TA=5_prime_UTR_variant;TID=mRNA:MD11G1032400;TGN=MD11G1032400	GT:PL:GQ:DP:BSDP:ACN	0/0:0,139,1584:255:46:46,0,0,0:2,0	0/0:0,136,1540:255:45:45,0,0,0:2,0	0/0:1,118,1322:144:39:39,0,0,0:2,0	0/0:1,181,2029:255:60:60,0,0,0:2,0	0/0:1,145,1625:255:48:48,0,0,0:2,0	0/0:0,139,1589:255:46:46,0,0,0:2,0	0/0:1,163,1830:255:54:54,0,0,0:2,0	0/0:1,151,1691:255:50:50,0,0,0:2,0	0/0:1,212,2342:255:70:70,0,0,0:2,0	0/0:0,166,1892:255:55:55,0,0,0:2,0	0/0:0,115,1311:141:38:38,0,0,0:2,0	0/0:1,40,395:66:13:13,0,0,0:2,0	0/0:0,63,715:90:21:21,0,0,0:2,0	0/0:106,148,1527:75:49:46,0,3,0:2,0	0/0:1,94,1049:120:31:31,0,0,0:2,0	0/0:70,103,1089:64:34:32,0,2,0:2,0	0/0:35,99,1093:96:33:32,0,1,0:2,0	0/0:70,127,1367:88:42:40,0,2,0:2,0	0/0:0,54,607:81:18:18,0,0,0:2,0	0/0:0,54,621:81:18:18,0,0,0:2,0	0/0:0,42,487:69:14:14,0,0,0:2,0	0/0:1,124,1392:149:41:41,0,0,0:2,0	0/1:417,72,417:255:24:12,0,12,0:1,1
Chr11	2825572	.	C	T	255	.	NS=23;AN=2;AFS=45,1;MAF=0.02;TA=missense_variant;TID=mRNA:MD11G1032400;TGN=MD11G1032400;TCO=6.2;TACH=A6V	GT:PL:GQ:DP:BSDP:ACN	0/0:0,115,1321:141:38:0,38,0,0:2,0	0/0:0,145,1664:255:48:0,48,0,0:2,0	0/0:0,133,1520:255:44:0,44,0,0:2,0	0/0:1,163,1859:255:54:0,54,0,0:2,0	0/0:0,166,1907:255:55:0,55,0,0:2,0	0/0:0,157,1803:255:52:0,52,0,0:2,0	0/0:0,220,2533:255:73:0,73,0,0:2,0	0/0:0,196,2260:255:65:0,65,0,0:2,0	0/0:0,211,2434:255:70:0,70,0,0:2,0	0/0:1,229,2614:255:76:0,76,0,0:2,0	0/0:0,133,1525:255:44:0,44,0,0:2,0	0/0:0,72,830:99:24:0,24,0,0:2,0	0/0:35,84,924:81:28:0,27,0,1:2,0	0/0:35,145,1629:141:48:0,47,0,1:2,0	0/0:35,151,1675:148:50:0,49,0,1:2,0	0/0:0,124,1416:149:41:0,41,0,0:2,0	0/0:0,139,1594:255:46:0,46,0,0:2,0	0/0:71,172,1869:133:57:0,55,0,2:2,0	0/0:35,54,586:51:18:0,17,0,1:2,0	0/0:0,75,869:102:25:0,25,0,0:2,0	0/0:0,18,209:45:6:0,6,0,0:2,0	0/0:1,115,1302:141:38:0,38,0,0:2,0	0/1:691,124,711:255:41:0,21,0,20:1,1
Chr11	2825576	.	A	C	255	.	NS=23;AN=2;AFS=22,24;MAF=0.48;TA=synonymous_variant;TID=mRNA:MD11G1032400;TGN=MD11G1032400;TCO=7.3;TACH=TS7TS	GT:PL:GQ:DP:BSDP:ACN	0/1:591,124,835:255:41:24,17,0,0:1,1	0/1:795,148,889:255:49:26,23,0,0:1,1	0/1:904,136,656:255:45:19,26,0,0:1,1	0/1:904,169,1043:255:56:30,26,0,0:1,1	0/1:765,157,1033:255:52:30,22,0,0:1,1	0/1:621,151,1108:255:50:32,18,0,0:1,1	0/1:969,226,1634:255:75:47,28,0,0:1,1	0/1:1287,199,1009:255:66:29,37,0,0:1,1	0/1:1078,208,1316:255:69:38,31,0,0:1,1	0/1:1068,232,1585:255:77:46,31,0,0:1,1	0/1:904,136,637:255:45:19,26,0,0:1,1	0/1:278,66,487:255:22:14,8,0,0:1,1	0/1:313,84,656:255:28:19,9,0,0:1,1	0/1:1177,151,551:255:50:16,34,0,0:1,1	0/1:677,145,974:255:48:28,20,0,0:1,1	0/1:904,124,522:255:41:15,26,0,0:1,1	0/1:939,145,730:255:48:21,27,0,0:1,1	0/1:1025,178,990:255:59:29,30,0,0:1,1	0/1:417,57,243:154:19:7,12,0,0:1,1	0/1:417,78,487:255:26:14,12,0,0:1,1	1/1:190,18,0:45:6:0,6,0,0:0,2	0/1:656,115,661:255:38:19,19,0,0:1,1	0/1:696,124,730:255:41:21,20,0,0:1,1
Chr11	2825587	.	G	T	255	.	NS=23;AN=2;AFS=22,24;MAF=0.48;TA=missense_variant;TID=mRNA:MD11G1032400;TGN=MD11G1032400;TCO=11.2;TACH=S11I	GT:PL:GQ:DP:BSDP:ACN	0/1:607,145,1029:255:48:0,0,30,18:1,1	0/1:790,157,993:255:52:0,0,29,23:1,1	0/1:870,136,653:255:45:0,0,20,25:1,1	0/1:822,166,1005:255:55:0,0,30,25:1,1	0/1:642,169,1277:255:56:0,0,37,19:1,1	0/1:661,160,1162:255:53:0,0,34,19:1,1	0/1:999,238,1695:255:79:0,0,50,29:1,1	0/1:1208,199,1039:255:66:0,0,31,35:1,1	0/1:946,218,1482:255:72:0,0,44,28:1,1	0/1:986,243,1525:255:76:1,0,47,28:1,1	0/1:952,155,723:255:51:0,0,22,29:1,1	0/1:278,69,517:255:23:0,0,15,8:1,1	0/1:314,103,816:255:34:0,0,25,9:1,1	0/1:1247,160,562:255:53:0,0,17,36:1,1	0/1:696,145,950:255:48:0,0,28,20:1,1	0/1:920,133,563:255:44:0,0,17,27:1,1	0/1:921,154,782:255:51:0,0,24,27:1,1	0/1:915,182,995:255:56:1,0,29,26:1,1	0/1:345,55,239:154:18:0,0,7,11:1,1	0/1:412,78,477:255:26:0,0,14,12:1,1	1/1:209,18,0:45:6:0,0,0,6:0,2	0/1:796,130,629:255:43:0,0,20,23:1,1	0/1:651,121,715:255:40:0,0,21,19:1,1
Chr11	2825603	.	C	G	255	.	NS=23;AN=2;AFS=21,25;MAF=0.46;TA=synonymous_variant;TID=mRNA:MD11G1032400;TGN=MD11G1032400;TCO=16.3;TACH=VG16VG	GT:PL:GQ:DP:BSDP:ACN	0/1:725,166,1182:255:55:0,34,21,0:1,1	0/1:835,178,1188:255:59:0,35,24,0:1,1	0/1:939,151,795:255:50:0,23,27,0:1,1	0/1:1182,205,1182:255:68:0,34,34,0:1,1	0/1:795,193,1421:255:64:0,41,23,0:1,1	0/1:691,190,1485:255:63:0,43,20,0:1,1	0/1:1287,280,1942:255:93:0,56,37,0:1,1	0/1:1391,226,1217:255:75:0,35,40,0:1,1	0/1:939,229,1685:255:76:0,49,27,0:1,1	0/1:929,241,1833:255:80:0,53,27,0:1,1	0/1:1148,184,974:255:61:0,28,33,0:1,1	0/1:348,84,621:255:28:0,18,10,0:1,1	0/1:279,121,1094:126:40:0,32,8,0:1,1	0/1:1416,184,696:255:61:0,20,41,0:1,1	0/1:765,145,899:255:48:0,26,22,0:1,1	0/1:939,151,790:255:50:0,23,27,0:1,1	0/1:1183,181,875:255:60:0,26,34,0:1,1	0/1:1063,190,1113:255:63:0,32,31,0:1,1	0/1:746,85,209:93:28:0,6,22,0:1,1	0/1:522,93,556:255:31:0,16,15,0:1,1	1/1:174,15,0:42:5:0,0,5,0:0,2	0/1:661,130,825:255:43:0,24,19,0:1,1	1/1:1565,139,35:135:46:0,1,45,0:0,2
Chr11	2825636	.	T	C	255	.	NS=23;AN=2;AFS=45,1;MAF=0.02;TA=synonymous_variant;TID=mRNA:MD11G1032400;TGN=MD11G1032400;TCO=27.3;TACH=SV27SV	GT:PL:GQ:DP:BSDP:ACN	0/0:30,214,2399:255:71:0,1,0,70:2,0	0/0:2,233,2591:255:77:0,0,0,77:2,0	0/0:0,211,2419:255:70:0,0,0,70:2,0	0/0:1,229,2590:255:76:0,0,0,76:2,0	0/0:1,259,2926:255:86:0,0,0,86:2,0	0/0:17,254,2705:255:80:0,0,1,79:2,0	0/0:1,299,3408:255:99:0,0,0,99:2,0	0/0:1,254,2868:255:84:0,0,0,84:2,0	0/0:1,274,3140:255:91:0,0,0,91:2,0	0/0:1,290,3284:255:96:0,0,0,96:2,0	0/0:0,235,2692:255:78:0,0,0,78:2,0	0/0:1,118,1337:144:39:0,0,0,39:2,0	0/0:105,163,1744:90:54:0,3,0,51:2,0	0/0:1,193,2172:255:64:0,0,0,64:2,0	0/0:35,181,2022:255:60:0,1,0,59:2,0	0/0:0,175,1987:255:58:0,0,0,58:2,0	0/0:1,226,2564:255:75:0,0,0,75:2,0	0/0:35,226,2529:255:75:0,1,0,74:2,0	0/0:35,109,1193:105:36:0,1,0,35:2,0	0/0:1,127,1431:157:42:0,0,0,42:2,0	0/0:0,30,338:57:10:0,0,0,10:2,0	0/0:1,175,1963:255:58:0,0,0,58:2,0	0/1:825,157,969:255:52:0,24,0,28:1,1
Chr11	2825669	.	T	C	255	.	NS=23;AN=2;AFS=22,24;MAF=0.48;TA=synonymous_variant;TID=mRNA:MD11G1032400;TGN=MD11G1032400;TCO=38.3;TACH=GA38GA	GT:PL:GQ:DP:BSDP:ACN	0/1:904,217,1595:255:72:0,26,0,46:1,1	0/1:1009,226,1595:255:75:0,29,0,46:1,1	0/1:1386,241,1391:255:80:0,40,0,40:1,1	0/1:1581,247,1247:255:82:0,46,0,36:1,1	0/1:1356,265,1704:255:88:0,39,0,49:1,1	0/1:1143,247,1704:255:82:0,33,0,49:1,1	0/1:1635,322,2086:255:107:0,47,0,60:1,1	0/1:1878,265,1182:255:88:0,54,0,34:1,1	0/1:1337,286,1948:255:95:0,39,0,56:1,1	0/1:1178,308,2346:255:102:0,34,0,68:1,1	0/1:1908,289,1426:255:96:0,55,0,41:1,1	0/1:676,103,482:255:34:0,20,0,14:1,1	0/1:1043,181,1038:255:60:0,30,0,30:1,1	0/1:1447,217,1004:255:72:0,43,0,29:1,1	0/1:1193,166,696:255:55:0,35,0,20:1,1	0/1:974,172,989:255:57:0,28,0,29:1,1	0/1:1351,220,1182:255:73:0,39,0,34:1,1	0/1:1103,235,1590:255:78:0,32,0,46:1,1	0/1:1198,124,209:54:41:0,35,0,6:1,1	0/1:1078,142,551:255:47:0,31,0,16:1,1	1/1:730,63,0:90:21:0,21,0,0:0,2	0/1:835,178,1212:255:59:0,24,0,35:1,1	0/1:696,145,974:255:48:0,20,0,28:1,1
Chr11	2826153	.	C	T	255	.	NS=23;AN=2;AFS=43,3;MAF=0.07;TA=synonymous_variant;TID=mRNA:MD11G1032400;TGN=MD11G1032400;TCO=61.3;TACH=NE61NE	GT:PL:GQ:DP:BSDP:ACN	0/0:1,175,1993:255:58:0,58,0,0:2,0	0/0:0,154,1768:255:51:0,51,0,0:2,0	0/0:0,214,2459:255:71:0,71,0,0:2,0	0/0:1,187,2127:255:62:0,62,0,0:2,0	0/0:0,208,2394:255:69:0,69,0,0:2,0	0/0:0,217,2494:255:72:0,72,0,0:2,0	0/0:0,250,2871:255:83:0,83,0,0:2,0	0/0:1,232,2643:255:77:0,77,0,0:2,0	0/0:0,244,2796:255:81:0,81,0,0:2,0	0/0:0,274,3139:255:91:0,91,0,0:2,0	0/0:35,241,2742:255:80:0,79,0,1:2,0	0/0:0,81,939:108:27:0,27,0,0:2,0	0/0:30,172,1947:255:57:0,56,0,1:2,0	0/0:105,166,1789:93:55:0,52,0,3:2,0	0/0:0,157,1798:255:52:0,52,0,0:2,0	0/0:0,121,1391:149:40:0,40,0,0:2,0	0/0:35,205,2320:255:68:0,67,0,1:2,0	0/0:35,169,1912:255:56:0,55,0,1:2,0	0/1:174,51,412:91:17:0,12,0,5:1,1	0/0:0,111,1282:138:37:0,37,0,0:2,0	0/1:243,72,586:139:24:0,17,0,7:1,1	0/0:0,160,1843:255:53:0,53,0,0:2,0	0/1:458,103,686:255:34:0,20,0,14:1,1
Chr11	2826442	.	A	C	255	.	NS=23;AN=2;AFS=27,19;MAF=0.41;TA=missense_variant;TID=mRNA:MD11G1032400;TGN=MD11G1032400;TCO=158.1;TACH=M158L	GT:PL:GQ:DP:BSDP:ACN	0/1:487,108,760:255:36:22,14,0,0:1,1	0/1:790,142,825:255:47:24,23,0,0:1,1	0/1:677,121,691:255:40:20,20,0,0:1,1	0/1:695,102,482:255:34:14,20,0,0:1,1	0/1:864,136,696:255:45:20,25,0,0:1,1	0/1:731,106,463:255:35:14,21,0,0:1,1	0/1:894,160,934:255:53:27,26,0,0:1,1	0/1:1094,145,557:255:48:16,32,0,0:1,1	0/1:1381,199,894:255:66:26,40,0,0:1,1	0/1:904,154,864:255:51:25,26,0,0:1,1	0/1:1212,142,417:255:47:12,35,0,0:1,1	0/1:278,42,209:135:14:6,8,0,0:1,1	0/1:661,96,452:255:32:13,19,0,0:1,1	0/1:591,121,795:255:40:23,17,0,0:1,1	0/1:607,118,726:255:39:21,18,0,0:1,1	0/1:626,127,835:255:42:24,18,0,0:1,1	0/1:626,96,482:255:32:14,18,0,0:1,1	0/1:556,102,626:255:34:18,16,0,0:1,1	0/0:0,75,859:102:25:25,0,0,0:2,0	0/0:0,81,929:108:27:27,0,0,0:2,0	0/0:0,51,581:78:17:17,0,0,0:2,0	0/1:417,78,487:255:26:14,12,0,0:1,1	0/0:0,39,452:66:13:13,0,0,0:2,0
Chr11	2826629	.	T	C	255	.	NS=23;AN=2;AFS=27,19;MAF=0.41;TA=missense_variant;TID=mRNA:MD11G1032400;TGN=MD11G1032400;TCO=220.2;TACH=I220T	GT:PL:GQ:DP:BSDP:ACN	0/1:1044,178,974:255:59:0,30,0,29:1,1	0/1:408,100,706:255:33:0,12,0,21:1,1	0/1:800,145,864:255:48:0,23,0,25:1,1	0/1:1073,211,1341:255:70:0,31,0,39:1,1	0/1:1039,163,811:255:54:0,30,0,24:1,1	0/1:651,175,1322:255:58:0,19,0,39:1,1	0/1:1034,212,1309:255:70:0,30,0,40:1,1	0/1:1079,202,1194:255:67:0,31,0,36:1,1	0/1:1074,212,1289:255:70:0,31,0,39:1,1	0/1:990,217,1476:255:72:0,29,0,43:1,1	0/1:931,191,1070:255:59:1,27,0,31:1,1	0/1:140,67,607:41:22:0,4,0,18:1,1	0/1:860,157,920:255:52:0,25,0,27:1,1	0/1:746,202,1545:255:67:0,22,0,45:1,1	0/1:274,76,529:255:25:0,8,0,17:1,1	0/1:697,163,1115:255:54:0,20,0,34:1,1	0/1:364,166,1397:255:51:0,10,1,40:1,1	0/1:453,148,1203:255:49:0,13,0,36:1,1	0/0:1,121,1357:148:40:0,0,0,40:2,0	0/0:86,146,1402:91:44:1,2,0,41:2,0	0/0:0,30,343:57:10:0,0,0,10:2,0	0/1:413,130,1049:255:43:0,12,0,31:1,1	0/0:16,97,926:100:28:0,0,1,27:2,0
Chr11	2826647	.	C	T	255	.	NS=23;AN=2;AFS=27,19;MAF=0.41;TA=missense_variant;TID=mRNA:MD11G1032400;TGN=MD11G1032400;TCO=226.2;TACH=A226V	GT:PL:GQ:DP:BSDP:ACN	0/1:869,151,864:255:50:0,25,0,25:1,1	0/1:398,94,532:255:27:1,15,0,11:1,1	0/1:920,148,765:255:49:0,22,0,27:1,1	0/1:830,178,1217:255:59:0,35,0,24:1,1	0/1:920,139,656:255:46:0,19,0,27:1,1	0/1:581,148,1113:255:49:0,32,0,17:1,1	0/1:795,160,1043:255:53:0,30,0,23:1,1	0/1:816,142,800:255:47:0,23,0,24:1,1	0/1:969,208,1426:255:69:0,41,0,28:1,1	0/1:835,181,1252:255:60:0,36,0,24:1,1	0/1:626,124,800:255:41:0,23,0,18:1,1	0/1:139,42,348:65:14:0,10,0,4:1,1	0/1:746,127,696:255:42:0,20,0,22:1,1	0/1:825,178,1193:255:59:0,35,0,24:1,1	0/1:243,72,591:139:24:0,17,0,7:1,1	0/1:681,139,904:255:46:0,26,0,20:1,1	0/1:278,118,1078:129:39:0,31,0,8:1,1	0/1:522,142,1108:255:47:0,32,0,15:1,1	0/0:0,96,1108:123:32:0,32,0,0:2,0	0/0:65,99,1078:67:33:0,31,0,2:2,0	0/0:0,30,329:57:10:0,10,0,0:2,0	0/1:442,121,939:255:40:0,27,0,13:1,1	0/0:0,63,730:90:21:0,21,0,0:2,0
Chr11	2827068	.	G	T	255	.	NS=23;AN=2;AFS=25,21;MAF=0.46;TA=synonymous_variant;TID=mRNA:MD11G1032400;TGN=MD11G1032400;TCO=366.3;TACH=LR366LR	GT:PL:GQ:DP:BSDP:ACN	0/1:2182,350,1800:255:116:0,0,53,63:1,1	0/1:1894,347,2087:255:115:0,0,60,55:1,1	0/1:2261,299,1164:255:99:0,0,34,65:1,1	0/1:2365,374,1937:255:124:0,0,56,68:1,1	0/1:3026,401,1560:255:133:0,0,45,88:1,1	0/1:2231,347,1734:255:115:0,0,50,65:1,1	0/1:2485,395,2047:255:131:0,0,59,72:1,1	0/1:1774,362,2374:255:120:0,0,69,51:1,1	0/1:2340,419,2469:255:139:0,0,71,68:1,1	0/1:2952,443,2098:255:147:0,0,61,86:1,1	0/1:1833,334,2012:255:111:0,0,58,53:1,1	0/1:985,193,1212:255:64:0,0,35,29:1,1	0/1:1948,293,1381:255:97:0,0,40,57:1,1	0/1:2529,383,1840:255:127:0,0,54,73:1,1	0/1:1664,253,1252:255:84:0,0,36,48:1,1	0/1:1506,287,1750:255:95:0,0,51,44:1,1	0/1:1750,314,1828:255:104:0,0,53,51:1,1	0/1:1854,347,2122:255:115:0,0,61,54:1,1	0/1:314,157,1466:125:52:0,0,43,9:1,1	0/0:1,193,2196:255:64:0,0,64,0:2,0	0/0:0,78,899:105:26:0,0,26,0:2,0	0/1:1411,241,1337:255:80:0,0,39,41:1,1	0/1:1172,187,969:255:62:0,0,28,34:1,1
Chr11	2827182	.	C	A	255	.	NS=23;AN=2;AFS=21,25;MAF=0.46;TA=synonymous_variant;TID=mRNA:MD11G1032400;TGN=MD11G1032400;TCO=404.3;TACH=AR404AR	GT:PL:GQ:DP:BSDP:ACN	0/1:1515,298,1903:255:99:44,55,0,0:1,1	0/1:1322,293,2033:255:97:38,59,0,0:1,1	0/1:1421,265,1634:255:88:41,47,0,0:1,1	0/1:2156,392,2365:255:130:62,68,0,0:1,1	0/1:2330,368,1889:255:122:67,55,0,0:1,1	0/1:2411,395,2088:255:131:70,61,0,0:1,1	0/1:2007,371,2241:255:123:58,65,0,0:1,1	0/1:1908,365,2276:255:121:55,66,0,0:1,1	0/1:2122,401,2465:255:133:61,72,0,0:1,1	0/1:1437,341,2464:255:113:42,71,0,0:1,1	0/1:1982,292,1391:255:97:57,40,0,0:1,1	0/1:1287,217,1217:255:72:37,35,0,0:1,1	0/1:1758,259,1217:255:86:51,35,0,0:1,1	0/1:1600,307,1942:255:102:46,56,0,0:1,1	0/1:1202,247,1634:255:82:35,47,0,0:1,1	0/1:1525,244,1287:255:81:44,37,0,0:1,1	0/1:1798,301,1664:255:100:52,48,0,0:1,1	0/1:1838,289,1495:255:96:53,43,0,0:1,1	0/1:1455,166,447:255:55:42,13,0,0:1,1	0/1:1321,172,661:255:57:38,19,0,0:1,1	1/1:939,81,0:108:27:27,0,0,0:0,2	0/1:696,163,1177:255:54:20,34,0,0:1,1	1/1:1541,139,35:135:46:45,1,0,0:0,2
Chr11	2827252	.	G	A	255	.	NS=23;AN=2;AFS=25,21;MAF=0.46;TA=missense_variant;TID=mRNA:MD11G1032400;TGN=MD11G1032400;TCO=428.1;TACH=A428T	GT:PL:GQ:DP:BSDP:ACN	0/1:1043,259,1947:255:86:30,0,56,0:1,1	0/1:1148,241,1624:255:80:33,0,47,0:1,1	0/1:869,184,1247:255:61:25,0,36,0:1,1	0/1:2290,365,1908:255:121:66,0,55,0:1,1	0/1:1451,256,1485:255:85:42,0,43,0:1,1	0/1:1880,354,1989:255:113:55,1,57,0:1,1	0/1:1834,335,1969:255:111:53,0,58,0:1,1	0/1:1182,277,2017:255:92:34,0,58,0:1,1	0/1:1461,353,2584:255:117:42,0,75,0:1,1	0/1:1511,250,1357:255:83:44,0,39,0:1,1	0/1:1595,217,904:255:72:46,0,26,0:1,1	0/1:934,205,1407:255:68:27,0,41,0:1,1	0/1:1302,226,1287:255:75:38,0,37,0:1,1	0/1:1252,226,1351:255:75:36,0,39,0:1,1	0/1:1138,223,1426:255:74:33,0,41,0:1,1	0/1:1177,223,1386:255:74:34,0,40,0:1,1	0/1:1009,232,1664:255:77:29,0,48,0:1,1	0/1:1138,211,1282:255:70:33,0,37,0:1,1	0/1:209,124,1217:53:41:6,0,35,0:1,1	0/0:70,90,969:52:30:2,0,28,0:2,0	0/0:16,88,831:91:25:0,0,24,1:2,0	0/1:417,124,1008:255:41:12,0,29,0:1,1	0/1:591,105,626:255:35:17,0,18,0:1,1
Chr11	2827314	.	C	T	255	.	NS=23;AN=2;AFS=42,4;MAF=0.09;TA=synonymous_variant;TID=mRNA:MD11G1032400;TGN=MD11G1032400;TCO=448.3;TACH=AA448AA	GT:PL:GQ:DP:BSDP:ACN	0/0:0,226,2598:255:75:0,75,0,0:2,0	0/0:1,236,2669:255:78:0,78,0,0:2,0	0/0:1,181,2048:255:60:0,60,0,0:2,0	0/0:1,302,3453:255:100:0,100,0,0:2,0	0/0:0,241,2777:255:80:0,80,0,0:2,0	0/0:0,244,2806:255:81:0,81,0,0:2,0	0/0:1,293,3339:255:97:0,97,0,0:2,0	0/0:0,253,2921:255:84:0,84,0,0:2,0	0/0:1,299,3394:255:99:0,99,0,0:2,0	0/0:0,208,2399:255:69:0,69,0,0:2,0	0/0:0,178,2052:255:59:0,59,0,0:2,0	0/0:0,145,1669:255:48:0,48,0,0:2,0	0/0:35,169,1893:255:56:0,55,0,1:2,0	0/0:1,202,2311:255:67:0,67,0,0:2,0	0/0:0,169,1942:255:56:0,56,0,0:2,0	0/1:279,202,2014:45:67:0,59,0,8:1,1	0/0:35,208,2359:255:69:0,68,0,1:2,0	0/0:36,178,1974:255:59:0,58,0,1:2,0	0/1:417,118,939:255:39:0,27,0,12:1,1	0/0:0,99,1142:126:33:0,33,0,0:2,0	0/1:243,57,417:154:19:0,12,0,7:1,1	0/0:0,105,1217:132:35:0,35,0,0:2,0	0/1:591,99,556:255:33:0,16,0,17:1,1
Chr11	2827437	.	C	T	78	.	NS=23;AN=2;AFS=45,1;MAF=0.02;TA=synonymous_variant;TID=mRNA:MD11G1032400;TGN=MD11G1032400;TCO=489.3;TACH=SR489SR	GT:PL:GQ:DP:BSDP:ACN	0/0:1,235,2683:255:78:0,78,0,0:2,0	0/0:1,217,2461:255:72:0,72,0,0:2,0	0/0:35,205,2310:255:68:0,67,0,1:2,0	0/0:0,271,3119:255:90:0,90,0,0:2,0	0/0:1,286,3274:255:95:0,95,0,0:2,0	0/0:0,271,3129:255:90:0,90,0,0:2,0	0/0:0,310,3576:255:103:0,103,0,0:2,0	0/0:1,244,2782:255:81:0,81,0,0:2,0	0/0:1,362,4124:255:120:0,120,0,0:2,0	0/0:0,289,3333:255:96:0,96,0,0:2,0	0/0:1,214,2445:255:71:0,71,0,0:2,0	0/0:0,136,1565:255:45:0,45,0,0:2,0	0/0:0,265,3060:255:88:0,88,0,0:2,0	0/0:16,275,3006:255:87:1,86,0,0:2,0	0/0:16,242,2595:255:76:1,75,0,0:2,0	0/0:1,248,2803:255:82:0,82,0,0:2,0	0/0:0,274,3154:255:91:0,91,0,0:2,0	0/0:1,277,3175:255:92:0,92,0,0:2,0	0/0:35,66,725:63:22:0,21,0,1:2,0	0/1:209,99,934:78:33:0,27,0,6:1,1	0/0:0,72,835:99:24:0,24,0,0:2,0	0/0:0,111,1282:138:37:0,37,0,0:2,0	0/0:1,133,1511:255:44:0,44,0,0:2,0
Chr11	2827572	.	A	G	255	.	NS=23;AN=2;AFS=21,25;MAF=0.46;TA=missense_variant;TID=mRNA:MD11G1032400;TGN=MD11G1032400;TCO=534.3;TACH=IK534MK	GT:PL:GQ:DP:BSDP:ACN	0/1:1456,301,2012:255:100:58,0,42,0:1,1	0/1:1729,347,2231:255:115:65,0,50,0:1,1	0/1:1386,277,1803:255:92:52,0,40,0:1,1	0/1:2232,393,2204:255:130:65,0,65,0:1,1	0/1:2355,434,2633:255:144:76,0,68,0:1,1	0/1:2296,464,3026:255:154:88,0,66,0:1,1	0/1:1977,440,3070:255:146:89,0,57,0:1,1	0/1:1694,329,2058:255:109:60,0,49,0:1,1	0/1:2773,483,2700:255:160:80,0,80,0:1,1	0/1:1908,356,2148:255:118:63,0,55,0:1,1	0/1:2395,368,1819:255:122:53,0,69,0:1,1	0/1:1502,314,2053:255:104:60,0,44,0:1,1	0/1:1958,290,1357:255:96:39,0,57,0:1,1	0/1:1854,320,1809:255:106:52,0,54,0:1,1	0/1:1277,220,1247:255:73:36,0,37,0:1,1	0/1:1913,337,1967:255:112:57,0,55,0:1,1	0/1:1704,280,1506:255:93:44,0,49,0:1,1	0/1:1694,317,1918:255:105:56,0,49,0:1,1	0/1:1381,148,313:134:49:9,0,40,0:1,1	0/1:1739,205,607:255:68:18,0,50,0:1,1	1/1:904,78,0:105:26:0,0,26,0:0,2	0/1:1009,211,1421:255:70:41,0,29,0:1,1	1/1:1873,163,0:255:54:0,0,54,0:0,2
Chr11	2827740	.	G	A	255	.	NS=23;AN=2;AFS=21,25;MAF=0.46;TA=synonymous_variant;TID=mRNA:MD11G1032400;TGN=MD11G1032400;TCO=590.3;TACH=RH590RH	GT:PL:GQ:DP:BSDP:ACN	0/1:1303,220,1183:255:73:39,0,34,0:1,1	0/1:1138,214,1302:255:71:33,0,38,0:1,1	0/1:1043,214,1421:255:71:30,0,41,0:1,1	0/1:1664,277,1530:255:92:48,0,44,0:1,1	0/1:1839,317,1755:255:105:53,0,52,0:1,1	0/1:1645,305,1838:255:101:48,0,53,0:1,1	0/1:1719,277,1451:255:92:50,0,42,0:1,1	0/1:1233,269,1814:255:89:36,0,53,0:1,1	0/1:1635,356,2454:255:118:47,0,71,0:1,1	0/1:1774,328,2012:255:109:51,0,58,0:1,1	0/1:1321,232,1356:255:77:38,0,39,0:1,1	0/1:626,184,1495:255:61:18,0,43,0:1,1	0/1:1893,235,800:255:78:55,0,23,0:1,1	0/1:904,163,969:255:54:26,0,28,0:1,1	0/1:1078,220,1456:255:73:31,0,42,0:1,1	0/1:1287,202,1038:255:67:37,0,30,0:1,1	0/1:1565,214,904:255:71:45,0,26,0:1,1	0/1:835,199,1460:255:66:24,0,42,0:1,1	0/1:452,54,174:88:18:13,0,5,0:1,1	0/1:750,118,591:255:39:22,0,17,0:1,1	1/1:661,57,0:84:19:19,0,0,0:0,2	0/1:487,172,1485:255:57:14,0,43,0:1,1	1/1:1460,133,70:95:44:42,0,2,0:0,2
Chr11	2827780	.	A	G	255	.	NS=23;AN=2;AFS=21,25;MAF=0.46;TA=missense_variant;TID=mRNA:MD11G1032400;TGN=MD11G1032400;TCO=604.1;TACH=I604V	GT:PL:GQ:DP:BSDP:ACN	0/1:870,157,905:255:52:27,0,25,0:1,1	0/1:864,157,914:255:52:27,0,25,0:1,1	0/1:592,139,941:255:46:29,0,17,0:1,1	0/1:1520,235,1152:255:78:34,0,44,0:1,1	0/1:1451,229,1153:255:76:34,0,42,0:1,1	0/1:1200,248,1539:255:82:47,0,35,0:1,1	0/1:1352,227,1184:255:75:36,0,39,0:1,1	0/1:781,208,1571:255:69:46,0,23,0:1,1	0/1:1317,277,1839:255:92:54,0,38,0:1,1	0/1:1426,259,1550:255:86:45,0,41,0:1,1	0/1:1009,178,1014:255:59:30,0,29,0:1,1	0/1:731,196,1496:255:65:44,0,21,0:1,1	0/1:1794,211,583:255:70:18,0,52,0:1,1	0/1:725,148,964:255:49:28,0,21,0:1,1	0/1:870,166,980:255:55:30,0,25,0:1,1	0/1:1084,184,999:255:61:29,0,32,0:1,1	0/1:1172,145,482:255:48:14,0,34,0:1,1	0/1:661,130,830:255:43:24,0,19,0:1,1	0/1:503,61,150:58:20:5,0,15,0:1,1	0/1:642,82,279:255:27:8,0,19,0:1,1	1/1:452,39,0:66:13:0,0,13,0:0,2	0/1:452,109,780:255:36:23,0,13,0:1,1	1/1:1311,121,70:83:40:2,0,38,0:0,2
Chr11	2827845	.	C	T	255	.	NS=23;AN=2;AFS=19,27;MAF=0.41;TA=synonymous_variant;TID=mRNA:MD11G1032400;TGN=MD11G1032400;TCO=625.3;TACH=LS625LS	GT:PL:GQ:DP:BSDP:ACN	0/1:487,96,626:255:32:0,18,0,14:1,1	0/1:383,78,522:255:26:0,15,0,11:1,1	0/1:348,60,348:255:20:0,10,0,10:1,1	0/1:1004,175,1004:255:58:0,29,0,29:1,1	0/1:696,139,904:255:46:0,26,0,20:1,1	0/1:639,179,1234:255:55:0,35,1,19:1,1	0/1:1043,160,800:255:53:0,23,0,30:1,1	0/1:343,108,904:255:36:0,26,0,10:1,1	0/1:859,163,1003:255:54:0,29,0,25:1,1	0/1:904,145,765:255:48:0,22,0,26:1,1	0/1:661,108,591:255:36:0,17,0,19:1,1	0/1:546,102,621:255:34:0,18,0,16:1,1	0/1:950,127,487:255:42:0,14,0,28:1,1	0/1:308,99,835:255:33:0,24,0,9:1,1	0/1:412,78,487:255:26:0,14,0,12:1,1	0/1:690,111,591:255:37:0,17,0,20:1,1	0/1:626,78,278:255:26:0,8,0,18:1,1	0/1:417,84,551:255:28:0,16,0,12:1,1	1/1:830,72,0:99:24:0,0,0,24:0,2	1/1:487,42,0:69:14:0,0,0,14:0,2	1/1:487,42,0:69:14:0,0,0,14:0,2	0/1:313,63,417:255:21:0,12,0,9:1,1	1/1:661,57,0:84:19:0,0,0,19:0,2
Chr11	2828164	.	T	C	114	.	NS=23;AN=2;AFS=42,4;MAF=0.09;TA=3_prime_UTR_variant;TID=mRNA:MD11G1032400;TGN=MD11G1032400	GT:PL:GQ:DP:BSDP:ACN	0/0:0,87,1008:114:29:0,0,0,29:2,0	0/0:0,127,1460:157:42:0,0,0,42:2,0	0/0:0,63,730:90:21:0,0,0,21:2,0	0/0:1,103,1158:129:34:0,0,0,34:2,0	0/0:0,163,1873:255:54:0,0,0,54:2,0	0/0:0,130,1475:157:43:0,0,0,43:2,0	0/0:0,151,1739:255:50:0,0,0,50:2,0	0/0:0,136,1560:255:45:0,0,0,45:2,0	0/0:0,169,1942:255:56:0,0,0,56:2,0	0/0:0,118,1356:144:39:0,0,0,39:2,0	0/0:0,105,1217:132:35:0,0,0,35:2,0	0/0:0,105,1207:132:35:0,0,0,35:2,0	0/0:0,139,1584:255:46:0,0,0,46:2,0	0/0:0,166,1902:255:55:0,0,0,55:2,0	0/0:0,78,899:105:26:0,0,0,26:2,0	0/0:0,100,1128:126:33:0,0,0,33:2,0	0/1:174,90,869:52:30:0,5,0,25:1,1	0/0:0,136,1565:255:45:0,0,0,45:2,0	0/1:487,57,169:80:19:0,14,0,5:1,1	0/1:522,63,209:114:21:0,15,0,6:1,1	0/1:313,39,139:68:13:0,9,0,4:1,1	0/0:0,66,760:93:22:0,0,0,22:2,0	0/0:0,21,243:48:7:0,0,0,7:2,0
Chr11	3046936	.	T	A	255	.	NS=23;AN=2;AFS=28,18;MAF=0.39;TA=intergenic_variant	GT:PL:GQ:DP:BSDP:ACN	0/1:348,57,313:255:19:10,0,0,9:1,1	0/1:642,82,279:255:27:19,0,0,8:1,1	0/1:359,121,1009:255:40:11,0,0,29:1,1	0/0:99,133,1426:65:44:3,0,0,41:2,0	0/1:453,166,1436:255:55:13,0,0,42:1,1	0/1:686,151,1019:255:50:20,0,0,30:1,1	0/1:442,93,621:255:31:13,0,0,18:1,1	0/1:567,112,691:255:37:17,0,0,20:1,1	0/1:747,196,1472:255:65:22,0,0,43:1,1	1/1:442,39,0:66:13:13,0,0,0:0,2	0/1:308,39,139:68:13:9,0,0,4:1,1	1/1:377,33,0:60:11:11,0,0,0:0,2	0/1:204,90,830:82:30:6,0,0,24:1,1	0/0:100,169,1819:101:56:3,0,0,53:2,0	0/1:364,67,378:255:22:11,0,0,11:1,1	0/1:418,97,661:255:32:12,0,0,20:1,1	0/1:482,196,1749:255:65:14,0,0,51:1,1	0/1:278,87,725:255:29:8,0,0,21:1,1	0/0:174,199,2121:57:66:5,0,0,61:2,0	0/0:1,266,3012:255:88:0,0,0,88:2,0	0/0:70,124,1351:86:41:2,0,0,39:2,0	0/0:70,334,3770:255:111:2,0,0,109:2,0	0/0:2,308,3480:255:102:0,0,0,102:2,0
Chr11	3046938	.	G	A	255	.	NS=23;AN=2;AFS=28,18;MAF=0.39;TA=intergenic_variant	GT:PL:GQ:DP:BSDP:ACN	0/1:343,57,313:255:19:10,0,9,0:1,1	0/1:637,79,244:134:26:19,0,7,0:1,1	0/1:378,118,974:255:39:11,0,28,0:1,1	0/0:104,127,1356:54:42:3,0,39,0:2,0	0/1:522,166,1367:255:55:15,0,40,0:1,1	0/1:662,151,996:255:50:20,0,30,0:1,1	0/1:452,93,626:255:31:13,0,18,0:1,1	0/1:591,111,695:255:37:17,0,20,0:1,1	0/1:751,196,1476:255:65:22,0,43,0:1,1	1/1:442,39,0:66:13:13,0,0,0:0,2	0/1:294,39,139:68:13:9,0,4,0:1,1	1/1:382,33,0:60:11:11,0,0,0:0,2	0/1:209,90,825:87:30:6,0,24,0:1,1	0/0:105,160,1734:87:53:3,0,50,0:2,0	0/1:348,66,417:255:22:10,0,12,0:1,1	0/1:452,99,685:255:33:13,0,20,0:1,1	0/1:482,190,1699:255:63:14,0,49,0:1,1	0/1:273,90,765:151:30:8,0,22,0:1,1	0/0:174,193,2052:50:64:5,0,59,0:2,0	0/0:1,253,2897:255:84:0,0,84,0:2,0	0/0:70,118,1287:80:39:2,0,37,0:2,0	0/0:70,322,3646:255:107:2,0,105,0:2,0	0/0:16,317,3483:255:101:0,0,100,1:2,0
Chr11	3077636	.	C	A	255	.	NS=23;AN=2;AFS=22,24;MAF=0.48;TA=upstream_transcript_variant;TID=mRNA:MD11G1034900;TGN=MD11G1034900	GT:PL:GQ:DP:BSDP:ACN	0/1:861,211,1521:255:70:26,44,0,0:1,1	0/1:691,238,2032:255:79:20,59,0,0:1,1	0/1:517,193,1704:255:64:15,49,0,0:1,1	0/1:546,151,1182:255:50:16,34,0,0:1,1	0/1:711,187,1402:255:62:21,41,0,0:1,1	0/1:542,190,1610:255:63:16,47,0,0:1,1	0/1:289,127,1148:131:42:9,33,0,0:1,1	0/1:553,190,1581:255:63:17,46,0,0:1,1	0/1:876,211,1511:255:70:26,44,0,0:1,1	0/1:796,274,2330:255:91:24,67,0,0:1,1	0/1:345,163,1472:151:54:11,43,0,0:1,1	0/1:348,99,800:255:33:10,23,0,0:1,1	0/1:525,121,767:255:40:18,22,0,0:1,1	0/1:796,157,955:255:52:24,28,0,0:1,1	0/1:752,160,1039:255:53:23,30,0,0:1,1	0/1:488,97,592:255:32:15,17,0,0:1,1	0/1:542,172,1402:255:57:16,41,0,0:1,1	0/1:751,250,2087:255:83:23,60,0,0:1,1	0/1:696,118,626:255:39:21,18,0,0:1,1	1/1:1152,105,35:102:35:34,1,0,0:0,2	0/0:0,30,348:57:10:0,10,0,0:2,0	0/1:378,136,1177:255:45:11,34,0,0:1,1	1/1:1214,112,1:138:37:37,0,0,0:0,2
Chr11	3077639	.	T	A	255	.	NS=23;AN=2;AFS=22,24;MAF=0.48;TA=upstream_transcript_variant;TID=mRNA:MD11G1034900;TGN=MD11G1034900	GT:PL:GQ:DP:BSDP:ACN	0/1:905,214,1522:255:71:26,0,0,45:1,1	0/1:691,233,1929:255:77:20,0,0,57:1,1	0/1:503,193,1699:255:64:15,0,0,49:1,1	0/1:586,154,1177:255:51:17,0,0,34:1,1	0/1:726,187,1397:255:62:21,0,0,41:1,1	0/1:558,185,1508:255:61:16,0,0,45:1,1	0/1:314,127,1109:154:42:9,0,0,33:1,1	0/1:591,190,1590:255:63:17,0,0,46:1,1	0/1:904,217,1600:255:72:26,0,0,46:1,1	0/1:835,265,2206:255:88:24,0,0,64:1,1	0/1:348,154,1426:255:51:10,0,0,41:1,1	0/1:348,102,830:255:34:10,0,0,24:1,1	0/1:626,124,795:255:41:18,0,0,23:1,1	0/1:835,154,915:255:51:24,0,0,27:1,1	0/1:800,163,1073:255:54:23,0,0,31:1,1	0/1:522,96,591:255:32:15,0,0,17:1,1	0/1:557,166,1336:255:55:16,0,0,39:1,1	0/1:795,241,1972:255:80:23,0,0,57:1,1	0/1:701,118,626:255:39:21,0,0,18:1,1	1/1:1172,105,35:102:35:34,0,0,1:0,2	0/0:0,30,343:57:10:0,0,0,10:2,0	0/1:383,142,1247:255:47:11,0,0,36:1,1	1/1:1242,108,0:135:36:36,0,0,0:0,2
Chr11	3078660	.	C	T	255	.	NS=23;AN=2;AFS=42,4;MAF=0.09;TA=5_prime_UTR_variant;TID=mRNA:MD11G1034900;TGN=MD11G1034900	GT:PL:GQ:DP:BSDP:ACN	0/0:0,133,1530:255:44:0,44,0,0:2,0	0/0:0,154,1773:255:51:0,51,0,0:2,0	0/0:0,130,1485:255:43:0,43,0,0:2,0	0/0:1,106,1183:132:35:0,35,0,0:2,0	0/0:0,163,1878:255:54:0,54,0,0:2,0	0/0:1,91,1000:117:30:0,30,0,0:2,0	0/0:0,163,1873:255:54:0,54,0,0:2,0	0/0:0,148,1694:255:49:0,49,0,0:2,0	0/0:1,157,1784:255:52:0,52,0,0:2,0	0/0:1,220,2509:255:73:0,73,0,0:2,0	0/0:0,90,1033:117:30:0,30,0,0:2,0	0/0:0,102,1177:129:34:0,34,0,0:2,0	0/0:100,133,1411:65:44:0,41,0,3:2,0	0/1:260,151,1418:77:50:0,42,0,8:1,1	0/0:1,103,1158:129:34:0,34,0,0:2,0	0/0:0,57,656:84:19:0,19,0,0:2,0	0/0:105,166,1779:93:55:0,52,0,3:2,0	0/0:0,151,1734:255:50:0,50,0,0:2,0	0/1:308,66,452:255:22:0,13,0,9:1,1	0/0:0,84,974:111:28:0,28,0,0:2,0	0/1:104,30,243:42:10:0,7,0,3:1,1	0/0:0,78,894:105:26:0,26,0,0:2,0	0/1:725,84,243:127:28:0,7,0,21:1,1
Chr11	3078661	.	G	A	255	.	NS=23;AN=2;AFS=43,3;MAF=0.07;TA=5_prime_UTR_variant;TID=mRNA:MD11G1034900;TGN=MD11G1034900	GT:PL:GQ:DP:BSDP:ACN	0/0:0,133,1525:255:44:0,0,44,0:2,0	0/0:0,157,1798:255:52:0,0,52,0:2,0	0/0:0,130,1495:255:43:0,0,43,0:2,0	0/0:1,106,1188:132:35:0,0,35,0:2,0	0/0:0,163,1878:255:54:0,0,54,0:2,0	0/0:0,91,1024:117:30:0,0,30,0:2,0	0/0:0,163,1878:255:54:0,0,54,0:2,0	0/0:0,145,1669:255:48:0,0,48,0:2,0	0/0:0,157,1803:255:52:0,0,52,0:2,0	0/0:1,217,2456:255:72:0,0,72,0:2,0	0/0:0,90,1038:117:30:0,0,30,0:2,0	0/0:0,102,1172:129:34:0,0,34,0:2,0	0/0:0,133,1525:255:44:0,0,44,0:2,0	0/0:16,163,1710:255:50:0,0,49,1:2,0	0/0:0,99,1147:126:33:0,0,33,0:2,0	0/0:0,57,642:84:19:0,0,19,0:2,0	0/1:244,166,1630:46:55:7,0,48,0:1,1	0/0:0,151,1734:255:50:0,0,50,0:2,0	0/1:209,66,556:111:22:6,0,16,0:1,1	0/1:591,78,313:255:26:17,0,9,0:1,1	0/0:0,30,348:57:10:0,0,10,0:2,0	0/0:0,78,894:105:26:0,0,26,0:2,0	0/0:0,82,910:108:27:0,0,27,0:2,0
Chr11	3125159	.	G	C	255	.	NS=23;AN=2;AFS=21,25;MAF=0.46;TA=missense_variant;TID=mRNA:MD11G1035700;TGN=MD11G1035700;TCO=230.2;TACH=C230S	GT:PL:GQ:DP:BSDP:ACN	0/1:1511,205,835:255:68:0,44,24,0:1,1	0/1:835,190,1356:255:63:0,24,39,0:1,1	0/1:899,166,1008:255:55:0,26,29,0:1,1	0/1:1043,178,1003:255:59:0,30,29,0:1,1	0/1:1356,241,1426:255:80:0,39,41,0:1,1	0/1:1182,202,1148:255:67:0,34,33,0:1,1	0/1:1043,157,765:255:52:0,30,22,0:1,1	0/1:850,209,1397:255:65:0,24,40,1:1,1	0/1:1525,262,1490:255:87:0,44,43,0:1,1	0/1:899,184,1217:255:61:0,26,35,0:1,1	0/1:1209,154,522:255:51:0,36,15,0:1,1	0/1:279,82,623:255:27:0,8,19,0:1,1	0/1:522,90,517:255:30:0,15,15,0:1,1	0/1:1182,187,969:255:62:0,34,28,0:1,1	0/1:870,181,1193:255:60:0,25,35,0:1,1	0/1:656,160,1163:255:53:0,19,34,0:1,1	0/1:1108,169,835:255:56:0,32,24,0:1,1	0/1:864,199,1426:255:66:0,25,41,0:1,1	0/1:383,45,139:62:15:0,11,4,0:1,1	0/1:139,60,556:47:20:0,4,16,0:1,1	1/1:278,24,0:51:8:0,8,0,0:0,2	0/1:348,69,452:255:23:0,10,13,0:1,1	1/1:1386,121,0:149:40:0,40,0,0:0,2
Chr11	3125240	.	A	T	255	.	NS=23;AN=2;AFS=23,23;MAF=0.5;TA=missense_variant;TID=mRNA:MD11G1035700;TGN=MD11G1035700;TCO=257.2;TACH=K257I	GT:PL:GQ:DP:BSDP:ACN	0/1:800,105,417:255:35:12,0,0,23:1,1	0/1:623,127,786:255:42:23,0,0,19:1,1	0/1:691,118,661:255:39:19,0,0,20:1,1	0/1:726,115,567:255:38:17,0,0,21:1,1	0/1:616,121,741:255:40:22,0,0,18:1,1	0/1:760,109,468:255:36:14,0,0,22:1,1	0/1:800,96,313:255:32:9,0,0,23:1,1	0/1:517,115,771:255:38:23,0,0,15:1,1	0/1:861,157,900:255:52:26,0,0,26:1,1	0/1:482,99,651:255:33:19,0,0,14:1,1	0/1:851,106,310:255:35:10,0,0,25:1,1	0/1:209,51,383:126:17:11,0,0,6:1,1	0/1:294,67,447:255:22:13,0,0,9:1,1	0/1:672,145,926:255:48:28,0,0,20:1,1	0/1:464,79,380:255:26:12,0,0,14:1,1	0/1:244,93,835:118:31:24,0,0,7:1,1	0/1:442,78,442:255:26:13,0,0,13:1,1	0/1:715,124,696:255:41:20,0,0,21:1,1	0/1:139,27,169:80:9:5,0,0,4:1,1	0/0:0,36,417:63:12:12,0,0,0:2,0	1/1:204,18,0:45:6:0,0,0,6:0,2	0/1:174,45,338:97:15:10,0,0,5:1,1	0/1:348,66,417:255:22:12,0,0,10:1,1
Chr11	3127611	.	G	C	255	.	NS=23;AN=2;AFS=45,1;MAF=0.02;TA=synonymous_variant;TID=mRNA:MD11G1035700;TGN=MD11G1035700;TCO=720.3;TACH=PT720PT	GT:PL:GQ:DP:BSDP:ACN	0/0:0,184,2121:255:61:0,0,61,0:2,0	0/0:17,272,3056:255:90:0,1,89,0:2,0	0/0:1,211,2386:255:70:0,0,70,0:2,0	0/0:0,166,1912:255:55:0,0,55,0:2,0	0/0:1,286,3279:255:95:0,0,95,0:2,0	0/0:0,208,2394:255:69:0,0,69,0:2,0	0/0:1,205,2345:255:68:0,0,68,0:2,0	0/0:0,235,2707:255:78:0,0,78,0:2,0	0/0:1,338,3865:255:112:0,0,112,0:2,0	0/0:0,259,2980:255:86:0,0,86,0:2,0	0/0:0,136,1560:255:45:0,0,45,0:2,0	0/0:0,145,1669:255:48:0,0,48,0:2,0	0/0:105,226,2499:154:75:0,3,72,0:2,0	0/0:105,181,1972:108:60:0,3,57,0:2,0	0/0:35,187,2097:255:62:0,1,61,0:2,0	0/0:0,172,1982:255:57:0,0,57,0:2,0	0/0:36,232,2600:255:77:0,1,76,0:2,0	0/0:0,226,2598:255:75:0,0,75,0:2,0	0/0:0,21,243:48:7:0,0,7,0:2,0	0/0:0,73,816:99:24:0,0,24,0:2,0	0/0:0,30,348:57:10:0,0,10,0:2,0	0/0:1,136,1541:255:45:0,0,45,0:2,0	0/1:1217,181,869:255:60:0,35,25,0:1,1
Chr11	3152373	.	A	T	255	.	NS=23;AN=2;AFS=44,2;MAF=0.04;TA=3_prime_UTR_variant;TID=mRNA:MD11G1036400;TGN=MD11G1036400	GT:PL:GQ:DP:BSDP:ACN	0/0:0,292,3348:255:97:97,0,0,0:2,0	0/0:1,299,3384:255:99:99,0,0,0:2,0	0/0:1,338,3836:255:112:112,0,0,0:2,0	0/0:1,341,3895:255:113:113,0,0,0:2,0	0/0:1,392,4505:255:130:130,0,0,0:2,0	0/0:1,416,4774:255:138:138,0,0,0:2,0	0/0:0,328,3785:255:109:109,0,0,0:2,0	0/0:1,320,3638:255:106:106,0,0,0:2,0	0/0:1,392,4476:255:130:130,0,0,0:2,0	0/0:1,416,4774:255:138:138,0,0,0:2,0	0/0:1,437,4989:255:145:145,0,0,0:2,0	0/0:1,353,4010:255:117:117,0,0,0:2,0	0/0:17,360,3931:255:115:114,1,0,0:2,0	0/0:0,277,3199:255:92:92,0,0,0:2,0	0/0:17,320,3617:255:106:105,0,0,1:2,0	0/0:140,287,3130:255:95:91,0,0,4:2,0	0/0:174,250,2697:108:83:78,0,0,5:2,0	0/0:35,328,3740:255:109:108,0,0,1:2,0	0/1:348,81,591:255:27:17,0,0,10:1,1	0/0:0,115,1316:141:38:38,0,0,0:2,0	0/1:1008,108,244:103:36:7,0,0,29:1,1	0/0:0,181,2061:255:60:60,0,0,0:2,0	0/0:0,166,1907:255:55:55,0,0,0:2,0
Chr11	3152377	.	A	G	255	.	NS=23;AN=2;AFS=44,2;MAF=0.04;TA=3_prime_UTR_variant;TID=mRNA:MD11G1036400;TGN=MD11G1036400	GT:PL:GQ:DP:BSDP:ACN	0/0:18,309,3298:255:98:97,0,0,1:2,0	0/0:1,308,3504:255:102:102,0,0,0:2,0	0/0:1,341,3900:255:113:113,0,0,0:2,0	0/0:1,350,4004:255:116:116,0,0,0:2,0	0/0:1,401,4600:255:133:133,0,0,0:2,0	0/0:1,425,4859:255:141:141,0,0,0:2,0	0/0:1,337,3884:255:112:112,0,0,0:2,0	0/0:1,320,3652:255:106:106,0,0,0:2,0	0/0:1,389,4461:255:129:129,0,0,0:2,0	0/0:17,447,4954:255:144:143,0,0,1:2,0	0/0:1,443,5087:255:147:147,0,0,0:2,0	0/0:1,356,4083:255:118:118,0,0,0:2,0	0/0:1,338,3870:255:112:112,0,0,0:2,0	0/0:1,277,3160:255:92:92,0,0,0:2,0	0/0:1,332,3762:255:110:110,0,0,0:2,0	0/0:0,292,3373:255:97:97,0,0,0:2,0	0/0:16,278,3041:255:88:87,0,0,1:2,0	0/0:1,341,3895:255:113:113,0,0,0:2,0	0/1:174,81,765:61:27:22,0,5,0:1,1	0/1:313,115,1008:255:38:29,0,9,0:1,1	0/0:0,108,1247:135:36:36,0,0,0:2,0	0/0:0,181,2071:255:60:60,0,0,0:2,0	0/0:0,163,1873:255:54:54,0,0,0:2,0
Chr11	3152662	.	T	C	255	.	NS=23;AN=2;AFS=44,2;MAF=0.04;TA=synonymous_variant;TID=mRNA:MD11G1036400;TGN=MD11G1036400;TCO=174.3;TACH=PL174PL	GT:PL:GQ:DP:BSDP:ACN	0/0:2,489,5542:255:162:0,0,0,162:2,0	0/0:36,476,5435:255:158:0,1,0,157:2,0	0/0:1,509,5832:255:169:0,0,0,169:2,0	0/0:1,485,5583:255:161:0,0,0,161:2,0	0/0:1,537,6145:255:178:0,0,0,178:2,0	0/0:2,528,5994:255:175:0,0,0,175:2,0	0/0:1,501,5709:255:166:0,0,0,166:2,0	0/0:2,498,5655:255:165:0,0,0,165:2,0	0/0:2,564,6415:255:187:0,0,0,187:2,0	0/0:1,534,6116:255:177:0,0,0,177:2,0	0/0:17,576,6454:255:187:1,0,0,186:2,0	0/0:1,455,5197:255:151:0,0,0,151:2,0	0/0:1,464,5350:255:154:0,0,0,154:2,0	0/0:33,463,4951:255:145:2,0,0,143:2,0	0/0:17,441,4895:255:142:1,0,0,141:2,0	0/0:71,434,4885:255:144:0,2,0,142:2,0	0/0:140,452,5048:255:150:0,4,0,146:2,0	0/0:2,522,5943:255:173:0,0,0,173:2,0	0/1:523,202,1765:255:67:0,15,0,52:1,1	0/1:869,148,835:255:49:0,25,0,24:1,1	0/0:16,163,1715:255:50:1,0,0,49:2,0	0/0:1,311,3523:255:103:0,0,0,103:2,0	0/0:1,217,2465:255:72:0,0,0,72:2,0
Chr11	3152900	.	A	G	255	.	NS=23;AN=2;AFS=22,24;MAF=0.48;TA=synonymous_variant;TID=mRNA:MD11G1036400;TGN=MD11G1036400;TCO=127.3;TACH=DE127DE	GT:PL:GQ:DP:BSDP:ACN	0/1:2187,474,3206:255:157:94,0,63,0:1,1	0/1:2157,513,3697:255:170:108,0,62,0:1,1	0/1:2411,510,3246:255:165:95,0,69,1:1,1	0/1:2451,492,3108:255:163:92,0,71,0:1,1	0/1:2460,492,3121:255:163:92,0,71,0:1,1	0/1:2257,495,3351:255:164:99,0,65,0:1,1	0/1:2529,486,3012:255:161:88,0,73,0:1,1	0/1:2863,504,2854:255:167:84,0,83,0:1,1	0/1:2783,528,3265:255:175:95,0,80,0:1,1	0/1:3013,562,3251:255:182:94,0,87,1:1,1	0/1:3155,536,2991:255:178:87,0,91,0:1,1	0/1:1979,474,3366:255:157:100,0,57,0:1,1	0/1:1487,299,1865:255:99:56,0,43,0:1,1	0/1:2142,471,3187:255:156:94,0,62,0:1,1	0/1:2291,453,2819:255:150:84,0,66,0:1,1	0/1:2702,440,2350:255:146:68,0,78,0:1,1	0/1:2505,480,2938:255:159:87,0,72,0:1,1	0/1:2420,483,3072:255:160:90,0,70,0:1,1	0/1:2240,247,591:255:82:17,0,65,0:1,1	0/1:818,239,1798:255:79:55,0,24,0:1,1	1/1:1580,139,1:255:46:0,0,46,0:0,2	0/1:662,296,2665:255:98:79,0,19,0:1,1	0/1:1040,302,2352:255:100:70,0,30,0:1,1
Chr11	3154217	.	C	T	255	.	NS=23;AN=2;AFS=22,24;MAF=0.48;TA=synonymous_variant;TID=mRNA:MD11G1036400;TGN=MD11G1036400;TCO=31.3;TACH=SS31SS	GT:PL:GQ:DP:BSDP:ACN	0/1:3259,477,2183:255:158:0,64,0,94:1,1	0/1:2679,495,2948:255:164:0,86,0,78:1,1	0/1:2713,461,2569:255:153:0,74,0,79:1,1	0/1:2268,432,2639:255:143:0,76,0,67:1,1	0/1:2306,471,3071:255:156:0,89,0,67:1,1	0/1:2609,428,2286:255:142:0,66,0,76:1,1	0/1:2714,474,2649:255:157:0,77,0,80:1,1	0/1:2216,389,2255:255:129:0,65,0,64:1,1	0/1:3053,523,2830:255:173:0,83,0,90:1,1	0/1:2818,528,3219:255:175:0,93,0,82:1,1	0/1:2927,497,2782:255:165:0,80,0,85:1,1	0/1:2216,337,1669:255:112:0,48,0,64:1,1	0/1:1237,302,2192:255:100:0,64,0,36:1,1	0/1:2247,398,2281:255:132:0,66,0,66:1,1	0/1:1666,341,2177:255:113:0,63,0,50:1,1	0/1:2459,397,1783:255:127:0,52,1,74:1,1	0/1:2286,404,2327:255:134:0,68,0,66:1,1	0/1:2724,471,2644:255:156:0,76,0,80:1,1	0/1:1252,223,1321:255:74:0,38,0,36:1,1	1/1:2306,214,140:106:71:0,4,0,67:0,2	0/1:348,148,1356:255:49:0,39,0,10:1,1	0/1:1471,286,1809:255:95:0,52,0,43:1,1	0/1:1163,239,1527:255:79:0,45,0,34:1,1
Chr11	3162328	.	T	G	255	.	NS=23;AN=2;AFS=27,19;MAF=0.41;TA=3_prime_UTR_variant;TID=mRNA:MD11G1036600;TGN=MD11G1036600	GT:PL:GQ:DP:BSDP:ACN	0/1:1894,286,1386:255:95:0,0,55,40:1,1	0/1:1217,196,1028:255:65:0,0,35,30:1,1	0/1:1282,223,1263:255:74:0,0,37,37:1,1	0/1:1546,290,1759:255:96:0,0,45,51:1,1	0/1:1525,298,1908:255:99:0,0,44,55:1,1	0/1:2047,299,1362:255:99:0,0,59,40:1,1	0/1:1391,238,1356:255:79:0,0,40,39:1,1	0/1:1177,265,1873:255:88:0,0,34,54:1,1	0/1:1252,341,2649:255:113:0,0,36,77:1,1	0/1:1868,374,2424:255:124:0,0,54,70:1,1	0/1:1362,220,1109:255:73:0,0,40,33:1,1	0/1:1565,292,1798:255:97:0,0,45,52:1,1	0/1:1699,289,1634:255:96:0,0,49,47:1,1	0/1:1754,296,1606:255:98:0,0,51,47:1,1	0/1:1522,236,1143:255:78:0,0,45,33:1,1	0/1:1242,262,1745:255:87:0,0,36,51:1,1	0/1:870,229,1749:255:76:0,0,25,51:1,1	0/1:1669,274,1480:255:91:0,0,48,43:1,1	0/0:0,73,796:99:24:0,0,0,24:2,0	0/0:0,33,382:60:11:0,0,0,11:2,0	0/0:0,45,522:72:15:0,0,0,15:2,0	0/1:308,54,308:255:18:0,0,9,9:1,1	0/0:0,82,920:108:27:0,0,0,27:2,0
Chr11	3162329	.	C	A	255	.	NS=23;AN=2;AFS=27,19;MAF=0.41;TA=3_prime_UTR_variant;TID=mRNA:MD11G1036600;TGN=MD11G1036600	GT:PL:GQ:DP:BSDP:ACN	0/1:1903,286,1386:255:95:55,40,0,0:1,1	0/1:1217,196,1024:255:65:35,30,0,0:1,1	0/1:1282,223,1267:255:74:37,37,0,0:1,1	0/1:1555,284,1670:255:94:45,49,0,0:1,1	0/1:1501,311,1923:255:99:43,55,0,1:1,1	0/1:1948,290,1357:255:96:56,40,0,0:1,1	0/1:1386,238,1351:255:79:40,39,0,0:1,1	0/1:1177,265,1868:255:88:34,54,0,0:1,1	0/1:1247,341,2653:255:113:36,77,0,0:1,1	0/1:1868,374,2429:255:124:54,70,0,0:1,1	0/1:1391,220,1143:255:73:40,33,0,0:1,1	0/1:1547,293,1771:255:97:45,52,0,0:1,1	0/1:1675,290,1625:255:96:49,47,0,0:1,1	0/1:1745,296,1620:255:98:51,47,0,0:1,1	0/1:1511,232,1148:255:77:44,33,0,0:1,1	0/1:1248,263,1725:255:87:36,51,0,0:1,1	0/1:827,229,1769:255:76:25,51,0,0:1,1	0/1:1669,274,1480:255:91:48,43,0,0:1,1	0/0:1,73,792:99:24:0,24,0,0:2,0	0/0:0,33,377:60:11:0,11,0,0:2,0	0/0:0,45,522:72:15:0,15,0,0:2,0	0/1:313,54,313:255:18:9,9,0,0:1,1	0/0:1,82,896:108:27:0,27,0,0:2,0
Chr11	3162563	.	C	A	255	.	NS=23;AN=2;AFS=40,6;MAF=0.13;TA=3_prime_UTR_variant;TID=mRNA:MD11G1036600;TGN=MD11G1036600	GT:PL:GQ:DP:BSDP:ACN	0/0:1,491,5639:255:163:0,163,0,0:2,0	0/0:1,458,5270:255:152:0,152,0,0:2,0	0/0:2,438,4941:255:145:0,145,0,0:2,0	0/0:2,513,5834:255:170:0,170,0,0:2,0	0/0:1,446,5078:255:148:0,148,0,0:2,0	0/0:2,498,5659:255:165:0,165,0,0:2,0	0/0:1,425,4865:255:141:0,141,0,0:2,0	0/0:1,498,5679:255:165:0,165,0,0:2,0	0/0:1,536,6144:255:178:0,178,0,0:2,0	0/0:1,506,5793:255:168:0,168,0,0:2,0	0/0:1,398,4551:255:132:0,132,0,0:2,0	0/0:1,398,4551:255:132:0,132,0,0:2,0	0/0:105,431,4853:255:143:3,140,0,0:2,0	0/0:226,459,4930:255:152:7,145,0,0:2,0	0/0:1,425,4869:255:141:0,141,0,0:2,0	0/0:105,380,4262:255:126:3,123,0,0:2,0	0/1:568,453,4552:84:150:17,133,0,0:1,1	0/0:52,411,4598:255:136:2,134,0,0:2,0	0/1:904,133,626:255:44:26,18,0,0:1,1	1/1:1704,154,65:121:51:49,2,0,0:0,2	0/1:417,78,487:255:26:12,14,0,0:1,1	0/0:0,157,1803:255:52:0,52,0,0:2,0	0/1:1317,229,1297:255:76:38,38,0,0:1,1
Chr11	3164003	.	A	G	255	.	NS=23;AN=2;AFS=24,22;MAF=0.48;TA=synonymous_variant;TID=mRNA:MD11G1036600;TGN=MD11G1036600;TCO=1194.3;TACH=SA1194SA	GT:PL:GQ:DP:BSDP:ACN	0/1:2346,365,1825:255:121:53,0,68,0:1,1	0/1:2315,356,1769:255:118:51,0,67,0:1,1	0/1:2236,356,1829:255:118:53,0,65,0:1,1	0/1:2077,350,1937:255:116:56,0,60,0:1,1	0/1:2013,329,1715:255:109:50,0,59,0:1,1	0/1:1838,283,1421:255:94:41,0,53,0:1,1	0/1:1774,319,1898:255:106:55,0,51,0:1,1	0/1:2603,398,1982:255:132:57,0,75,0:1,1	0/1:2812,401,1779:255:133:52,0,81,0:1,1	0/1:1774,362,2350:255:120:68,0,52,0:1,1	0/1:1581,275,1546:255:91:45,0,46,0:1,1	0/1:904,211,1520:255:70:44,0,26,0:1,1	0/1:1600,290,1710:255:96:50,0,46,0:1,1	0/1:1879,308,1626:255:102:48,0,54,0:1,1	0/1:1928,280,1277:255:93:37,0,56,0:1,1	0/1:1526,283,1715:255:94:50,0,44,0:1,1	0/1:2092,332,1699:255:110:49,0,61,0:1,1	0/1:2181,289,1143:255:96:33,0,63,0:1,1	0/1:139,45,378:62:15:11,0,4,0:1,1	0/0:0,81,939:108:27:27,0,0,0:2,0	0/1:383,54,243:157:18:7,0,11,0:1,1	0/1:348,63,378:255:21:11,0,10,0:1,1	0/1:974,163,904:255:54:26,0,28,0:1,1
Chr11	3164681	.	A	G	255	.	NS=23;AN=2;AFS=24,22;MAF=0.48;TA=missense_variant;TID=mRNA:MD11G1036600;TGN=MD11G1036600;TCO=1009.2;TACH=V1009A	GT:PL:GQ:DP:BSDP:ACN	0/1:3165,585,3577:255:194:103,0,91,0:1,1	0/1:2534,539,3661:255:179:106,0,73,0:1,1	0/1:3077,516,2675:255:167:77,0,89,1:1,1	0/1:2539,506,3294:255:168:95,0,73,0:1,1	0/1:2828,494,2852:255:164:82,0,82,0:1,1	0/1:2608,488,3025:255:162:87,0,75,0:1,1	0/1:2991,566,3537:255:188:102,0,86,0:1,1	0/1:3155,551,3174:255:183:92,0,91,0:1,1	0/1:3746,597,3130:255:198:90,0,108,0:1,1	0/1:2747,557,3686:255:185:106,0,79,0:1,1	0/1:2219,474,3138:255:157:92,0,65,0:1,1	0/1:2044,398,2500:255:132:72,0,60,0:1,1	0/1:2311,479,3190:255:159:92,0,67,0:1,1	0/1:3066,507,2614:255:164:75,0,88,1:1,1	0/1:2777,449,2385:255:149:69,0,80,0:1,1	0/1:2604,494,3051:255:164:89,0,75,0:1,1	0/1:3349,549,2941:255:182:85,0,97,0:1,1	0/1:2728,509,3120:255:169:90,0,79,0:1,1	0/1:905,211,1511:255:70:44,0,26,0:1,1	0/0:0,163,1863:255:54:54,0,0,0:2,0	0/1:522,112,750:255:37:22,0,15,0:1,1	0/1:1247,244,1560:255:81:45,0,36,0:1,1	0/1:1426,262,1600:255:87:46,0,41,0:1,1
Chr11	3164734	.	T	C	255	.	NS=23;AN=2;AFS=24,22;MAF=0.48;TA=synonymous_variant;TID=mRNA:MD11G1036600;TGN=MD11G1036600;TCO=991.3;TACH=SQ991SQ	GT:PL:GQ:DP:BSDP:ACN	0/1:3125,665,4139:255:210:1,89,0,120:1,1	0/1:3101,657,3741:255:197:1,88,1,107:1,1	0/1:3533,540,2610:255:179:0,102,0,77:1,1	0/1:2934,595,3750:255:197:0,85,0,112:1,1	0/1:2685,546,3485:255:181:0,78,0,103:1,1	0/1:3217,577,3293:255:191:0,93,0,98:1,1	0/1:3306,589,3318:255:195:0,95,0,100:1,1	0/1:2838,594,3897:255:197:0,82,0,115:1,1	0/1:3433,618,3637:255:205:0,99,0,106:1,1	0/1:2991,585,3712:255:194:0,86,0,108:1,1	0/1:2738,546,3469:255:181:0,79,0,102:1,1	0/1:2266,417,2361:255:134:1,65,0,68:1,1	0/1:2530,540,3593:255:179:0,73,0,106:1,1	0/1:3026,570,3494:255:189:0,87,0,102:1,1	0/1:2818,516,3077:255:171:0,81,0,90:1,1	0/1:2427,547,3720:255:181:0,71,0,110:1,1	0/1:3185,606,3687:255:201:0,92,0,109:1,1	0/1:2923,612,4036:255:203:0,85,0,118:1,1	0/1:969,202,1322:255:67:0,28,0,39:1,1	0/0:1,202,2257:255:67:0,0,0,67:2,0	0/1:522,99,616:255:33:0,15,0,18:1,1	0/1:1178,263,1795:255:87:0,34,0,53:1,1	0/1:1352,320,2291:255:106:0,39,0,67:1,1
Chr11	3165419	.	A	G	48	.	NS=23;AN=2;AFS=45,1;MAF=0.02;TA=missense_variant;TID=mRNA:MD11G1036600;TGN=MD11G1036600;TCO=763.2;TACH=L763S	GT:PL:GQ:DP:BSDP:ACN	0/0:1,410,4700:255:136:136,0,0,0:2,0	0/0:1,337,3884:255:112:112,0,0,0:2,0	0/0:1,359,4123:255:119:119,0,0,0:2,0	0/0:1,404,4635:255:134:134,0,0,0:2,0	0/0:0,322,3711:255:107:107,0,0,0:2,0	0/0:30,388,4163:255:120:119,1,0,0:2,0	0/0:1,350,4004:255:116:116,0,0,0:2,0	0/0:1,356,4093:255:118:118,0,0,0:2,0	0/0:1,440,5038:255:146:146,0,0,0:2,0	0/0:1,395,4521:255:131:131,0,0,0:2,0	0/0:0,310,3561:255:103:103,0,0,0:2,0	0/0:0,262,3000:255:87:87,0,0,0:2,0	0/0:0,274,3154:255:91:91,0,0,0:2,0	0/0:1,386,4431:255:128:128,0,0,0:2,0	0/0:1,353,4053:255:117:117,0,0,0:2,0	0/0:0,316,3641:255:105:105,0,0,0:2,0	0/0:1,353,4058:255:117:117,0,0,0:2,0	0/0:35,360,3780:255:109:108,0,0,1:2,0	0/0:1,103,1153:129:34:34,0,0,0:2,0	0/0:0,90,1043:117:30:30,0,0,0:2,0	0/1:104,24,174:48:8:5,0,3,0:1,1	0/0:0,102,1172:129:34:34,0,0,0:2,0	0/0:0,142,1634:255:47:47,0,0,0:2,0
Chr11	3166050	.	T	A	255	.	NS=23;AN=2;AFS=24,22;MAF=0.48;TA=missense_variant;TID=mRNA:MD11G1036600;TGN=MD11G1036600;TCO=638.1;TACH=M638L	GT:PL:GQ:DP:BSDP:ACN	0/1:2118,413,2580:255:137:62,0,0,75:1,1	0/1:2024,350,1916:255:116:59,0,0,57:1,1	0/1:1759,308,1750:255:102:51,0,0,51:1,1	0/1:1968,338,1869:255:112:57,0,0,55:1,1	0/1:1672,290,1577:255:96:50,0,0,46:1,1	0/1:1556,314,1983:255:104:46,0,0,58:1,1	0/1:1466,302,1978:255:100:43,0,0,57:1,1	0/1:1935,332,1794:255:110:58,0,0,52:1,1	0/1:2141,359,1948:255:119:62,0,0,57:1,1	0/1:1855,347,2058:255:115:55,0,0,60:1,1	0/1:1421,290,1874:255:96:41,0,0,55:1,1	0/1:1381,169,552:255:56:40,0,0,16:1,1	0/1:1277,214,1172:255:71:37,0,0,34:1,1	0/1:1670,320,1964:255:106:49,0,0,57:1,1	0/1:1357,296,1990:255:98:39,0,0,59:1,1	0/1:1889,299,1493:255:99:55,0,0,44:1,1	0/1:1898,316,1734:255:105:55,0,0,50:1,1	0/1:1482,341,2352:255:113:43,0,0,70:1,1	0/1:174,100,935:43:33:5,0,0,28:1,1	0/0:0,102,1182:129:34:0,0,0,34:2,0	0/1:214,39,209:137:13:7,0,0,6:1,1	0/1:621,108,626:255:36:18,0,0,18:1,1	0/1:806,166,1068:255:55:24,0,0,31:1,1
Chr11	3168312	.	C	T	255	.	NS=23;AN=2;AFS=43,3;MAF=0.07;TA=exonic_splice_region_variant;TID=mRNA:MD11G1036600;TGN=MD11G1036600	GT:PL:GQ:DP:BSDP:ACN	0/0:1,431,4933:255:143:0,143,0,0:2,0	0/0:1,422,4833:255:140:0,140,0,0:2,0	0/0:1,334,3850:255:111:0,111,0,0:2,0	0/0:16,444,4928:255:143:0,142,1,0:2,0	0/0:1,368,4232:255:122:0,122,0,0:2,0	0/0:36,388,4074:255:118:1,117,0,0:2,0	0/0:1,410,4680:255:136:0,136,0,0:2,0	0/0:1,395,4545:255:131:0,131,0,0:2,0	0/0:1,477,5451:255:158:0,158,0,0:2,0	0/0:1,386,4403:255:128:0,128,0,0:2,0	0/0:1,314,3567:255:104:0,104,0,0:2,0	0/0:0,262,3000:255:87:0,87,0,0:2,0	0/0:204,268,2866:96:89:0,83,0,6:2,0	0/0:210,371,4024:255:123:0,117,0,6:2,0	0/0:1,362,4168:255:120:0,120,0,0:2,0	0/0:71,377,4214:255:125:0,123,0,2:2,0	0/0:105,386,4336:255:128:0,125,0,3:2,0	0/0:35,389,4451:255:129:0,128,0,1:2,0	0/1:190,94,746:64:27:1,21,0,5:1,1	0/1:343,124,1078:255:41:0,31,0,10:1,1	0/0:0,70,781:96:23:0,23,0,0:2,0	0/0:0,112,1277:138:37:0,37,0,0:2,0	0/1:1177,202,1128:255:67:0,33,0,34:1,1
Chr11	3168491	.	A	C	255	.	NS=23;AN=2;AFS=22,24;MAF=0.48;TA=missense_variant;TID=mRNA:MD11G1036600;TGN=MD11G1036600;TCO=548.1;TACH=S548A	GT:PL:GQ:DP:BSDP:ACN	0/1:1943,449,3215:255:149:93,56,0,0:1,1	0/1:2082,392,2429:255:130:70,60,0,0:1,1	0/1:2111,365,2072:255:121:60,61,0,0:1,1	0/1:2187,416,2570:255:138:75,63,0,0:1,1	0/1:2148,323,1521:255:107:44,63,0,0:1,1	0/1:1704,362,2459:255:120:71,49,0,0:1,1	0/1:2255,395,2290:255:131:66,65,0,0:1,1	0/1:2991,452,2191:255:150:63,87,0,0:1,1	0/1:2315,458,2936:255:152:85,67,0,0:1,1	0/1:2464,410,2241:255:136:65,71,0,0:1,1	0/1:1734,328,2042:255:109:59,50,0,0:1,1	0/1:1009,223,1555:255:74:45,29,0,0:1,1	0/1:1666,320,1983:255:106:57,49,0,0:1,1	0/1:2018,404,2598:255:134:75,59,0,0:1,1	0/1:2981,416,1808:255:138:52,86,0,0:1,1	0/1:2063,350,1914:255:116:56,60,0,0:1,1	0/1:2256,395,2266:255:131:66,65,0,0:1,1	0/1:2216,395,2306:255:131:67,64,0,0:1,1	0/1:487,100,642:255:33:19,14,0,0:1,1	0/1:730,136,835:255:45:24,21,0,0:1,1	0/1:417,60,278:255:20:8,12,0,0:1,1	0/1:591,124,835:255:41:24,17,0,0:1,1	1/1:1843,166,70:128:55:2,53,0,0:0,2
Chr11	3169716	.	T	C	255	.	NS=23;AN=2;AFS=24,22;MAF=0.48;TA=synonymous_variant;TID=mRNA:MD11G1036600;TGN=MD11G1036600;TCO=139.3;TACH=SQ139SQ	GT:PL:GQ:DP:BSDP:ACN	0/1:2849,499,2707:255:165:0,83,0,82:1,1	0/1:2342,453,2736:255:150:0,68,0,82:1,1	0/1:1696,393,2678:255:130:0,49,0,81:1,1	0/1:2238,423,2492:255:140:0,65,0,75:1,1	0/1:1914,347,1981:255:115:0,55,0,60:1,1	0/1:2343,363,1680:255:120:0,68,0,52:1,1	0/1:2088,399,2376:255:132:0,61,0,71:1,1	0/1:2882,429,1955:255:142:0,83,0,59:1,1	0/1:2635,480,2745:255:159:0,76,0,83:1,1	0/1:2406,416,2326:255:138:0,70,0,68:1,1	0/1:1539,333,2126:255:110:0,46,0,64:1,1	0/1:653,173,1196:255:57:0,19,0,38:1,1	0/1:1537,297,1614:255:94:0,44,1,49:1,1	0/1:2351,437,2595:255:145:0,68,0,77:1,1	0/1:2550,389,1869:255:129:0,74,0,55:1,1	0/1:2097,404,2504:255:134:0,61,0,73:1,1	0/1:1648,360,2325:255:119:0,48,0,71:1,1	0/1:2342,396,1957:255:127:0,67,1,59:1,1	0/1:244,61,428:152:20:0,7,0,13:1,1	0/0:1,163,1820:255:54:0,0,0,54:2,0	0/1:278,66,487:255:22:0,8,0,14:1,1	0/1:766,100,340:255:33:0,22,0,11:1,1	0/1:1382,220,1095:255:73:0,40,0,33:1,1
Chr11	3170400	.	C	T	255	.	NS=23;AN=2;AFS=24,22;MAF=0.48;TA=synonymous_variant;TID=mRNA:MD11G1036600;TGN=MD11G1036600;TCO=63.3;TACH=EE63EE	GT:PL:GQ:DP:BSDP:ACN	0/1:1972,350,2052:255:116:0,59,0,57:1,1	0/1:1382,284,1830:255:94:0,54,0,40:1,1	0/1:1828,283,1421:255:94:0,41,0,53:1,1	0/1:2360,328,1426:255:109:0,41,0,68:1,1	0/1:1199,217,1263:255:72:0,37,0,35:1,1	0/1:1426,253,1485:255:84:0,43,0,41:1,1	0/1:1903,283,1346:255:94:0,39,0,55:1,1	0/1:1411,262,1600:255:87:0,46,0,41:1,1	0/1:1461,337,2424:255:112:0,70,0,42:1,1	0/1:1729,298,1694:255:99:0,49,0,50:1,1	0/1:1078,202,1252:255:67:0,36,0,31:1,1	0/1:413,94,642:255:31:0,19,0,12:1,1	0/1:1356,202,969:255:67:0,28,0,39:1,1	0/1:1426,292,1942:255:97:0,56,0,41:1,1	0/1:1704,256,1242:255:85:0,36,0,49:1,1	0/1:1426,265,1624:255:88:0,47,0,41:1,1	0/1:1760,317,1844:255:105:0,53,0,52:1,1	0/1:1357,259,1615:255:86:0,47,0,39:1,1	0/1:487,78,417:255:26:0,12,0,14:1,1	0/0:0,70,781:96:23:0,23,0,0:2,0	0/1:268,45,243:255:15:0,7,0,8:1,1	0/1:765,127,696:255:42:0,20,0,22:1,1	0/1:691,124,692:255:41:0,21,0,20:1,1
Chr11	3185765	.	A	G	255	.	NS=23;AN=2;AFS=41,5;MAF=0.11;TA=synonymous_variant;TID=mRNA:MD11G1036900;TGN=MD11G1036900;TCO=53.3;TACH=NT53NT	GT:PL:GQ:DP:BSDP:ACN	0/0:70,551,6269:255:183:181,0,2,0:2,0	0/0:2,582,6639:255:193:193,0,0,0:2,0	0/0:1,645,7406:255:214:214,0,0,0:2,0	0/0:2,664,7524:255:220:220,0,0,0:2,0	0/0:1,669,7645:255:222:222,0,0,0:2,0	0/0:2,687,7875:255:228:228,0,0,0:2,0	0/0:2,636,7259:255:211:211,0,0,0:2,0	0/0:1,660,7536:255:219:219,0,0,0:2,0	0/0:2,703,8005:255:233:233,0,0,0:2,0	0/0:0,27,294:54:9:9,0,0,0:2,0	0/0:1,425,4874:255:141:141,0,0,0:2,0	0/0:0,82,920:108:27:27,0,0,0:2,0	0/0:1,720,8246:255:239:239,0,0,0:2,0	0/0:2,700,7990:255:232:232,0,0,0:2,0	0/0:1,642,7352:255:213:213,0,0,0:2,0	0/1:970,666,6623:255:221:193,0,28,0:1,1	0/1:1184,742,7304:255:246:212,0,34,0:1,1	0/1:1044,672,6667:255:223:193,0,30,0:1,1	0/1:1809,723,6478:255:240:188,0,52,0:1,1	0/1:4337,726,4014:255:241:116,0,125,0:1,1	0/0:2,727,8283:255:241:241,0,0,0:2,0	0/0:2,730,8323:255:242:242,0,0,0:2,0	0/0:2,721,8207:255:239:239,0,0,0:2,0
Chr11	3189360	.	T	A	255	.	NS=23;AN=2;AFS=27,19;MAF=0.41;TA=5_prime_UTR_variant;TID=mRNA:MD11G1037000;TGN=MD11G1037000	GT:PL:GQ:DP:BSDP:ACN	0/1:703,134,680:255:44:21,0,0,23:1,1	0/1:1419,240,1133:255:79:42,0,0,37:1,1	0/1:1363,224,673:255:65:41,0,2,22:1,1	0/1:1070,161,644:255:53:32,0,0,21:1,1	0/1:1199,227,1285:255:75:36,0,0,39:1,1	0/1:1000,170,848:255:56:29,0,0,27:1,1	0/1:1172,225,1089:255:70:35,0,1,34:1,1	0/1:672,151,976:255:50:20,0,0,30:1,1	0/1:1308,244,1194:255:80:41,0,0,39:1,1	0/1:943,165,659:255:50:29,0,1,20:1,1	0/1:1196,234,1281:255:77:37,0,0,40:1,1	0/1:453,91,518:255:30:14,0,0,16:1,1	0/1:637,115,598:255:38:19,0,0,19:1,1	0/1:554,140,860:255:46:17,0,0,29:1,1	0/1:737,131,549:255:39:21,0,1,17:1,1	0/1:553,112,648:255:37:16,0,0,21:1,1	0/1:937,158,706:255:52:28,0,0,24:1,1	0/1:982,177,832:255:58:29,0,0,29:1,1	0/0:1,52,528:78:17:0,0,0,17:2,0	0/0:17,119,1092:121:35:0,0,1,34:2,0	0/0:0,27,284:54:9:0,0,0,9:2,0	0/1:784,181,846:255:51:22,0,2,27:1,1	0/0:2,88,907:114:29:0,0,0,29:2,0
Chr11	3189385	.	G	C	125	.	NS=23;AN=2;AFS=43,3;MAF=0.07;TA=5_prime_UTR_variant;TID=mRNA:MD11G1037000;TGN=MD11G1037000	GT:PL:GQ:DP:BSDP:ACN	0/0:0,169,1947:255:56:0,0,56,0:2,0	0/0:1,280,3215:255:93:0,0,93,0:2,0	0/0:0,253,2911:255:84:0,0,84,0:2,0	0/0:0,217,2504:255:72:0,0,72,0:2,0	0/0:0,268,3095:255:89:0,0,89,0:2,0	0/0:0,220,2528:255:73:0,0,73,0:2,0	0/0:0,271,3124:255:90:0,0,90,0:2,0	0/0:1,226,2584:255:75:0,0,75,0:2,0	0/0:0,286,3298:255:95:0,0,95,0:2,0	0/0:0,181,2076:255:60:0,0,60,0:2,0	0/0:0,301,3467:255:100:0,0,100,0:2,0	0/0:0,130,1480:255:43:0,0,43,0:2,0	0/0:1,151,1710:255:50:0,0,50,0:2,0	0/0:35,199,2236:255:66:0,1,65,0:2,0	0/0:0,133,1525:255:44:0,0,44,0:2,0	0/0:1,151,1710:255:50:0,0,50,0:2,0	0/0:156,217,2311:94:72:0,5,67,0:2,0	0/0:35,226,2573:255:75:0,1,74,0:2,0	0/1:238,81,695:125:27:0,7,20,0:1,1	0/0:0,118,1351:144:39:0,0,39,0:2,0	0/1:169,27,139:80:9:0,5,4,0:1,1	0/0:1,196,2236:255:65:0,0,65,0:2,0	0/1:209,121,1167:57:40:0,6,34,0:1,1
Chr11	3189427	.	G	A	255	.	NS=23;AN=2;AFS=43,3;MAF=0.07;TA=5_prime_UTR_variant;TID=mRNA:MD11G1037000;TGN=MD11G1037000	GT:PL:GQ:DP:BSDP:ACN	0/0:1,257,2879:255:85:0,0,85,0:2,0	0/0:1,332,3796:255:110:0,0,110,0:2,0	0/0:1,302,3434:255:100:0,0,100,0:2,0	0/0:1,268,3076:255:89:0,0,89,0:2,0	0/0:1,368,4208:255:122:0,0,122,0:2,0	0/0:1,323,3678:255:107:0,0,107,0:2,0	0/0:1,335,3797:255:111:0,0,111,0:2,0	0/0:1,290,3309:255:96:0,0,96,0:2,0	0/0:2,362,4086:255:120:0,0,120,0:2,0	0/0:0,262,3010:255:87:0,0,87,0:2,0	0/0:1,383,4386:255:127:0,0,127,0:2,0	0/0:0,187,2146:255:62:0,0,62,0:2,0	0/0:1,199,2266:255:66:0,0,66,0:2,0	0/0:36,271,3066:255:90:1,0,89,0:2,0	0/0:1,190,2162:255:63:0,0,63,0:2,0	0/0:1,205,2326:255:68:0,0,68,0:2,0	0/0:244,271,2862:59:90:7,0,83,0:2,0	0/0:65,271,3055:255:90:2,0,88,0:2,0	0/1:298,87,695:255:29:9,0,20,0:1,1	0/0:0,157,1798:255:52:0,0,52,0:2,0	0/1:204,51,383:121:17:6,0,11,0:1,1	0/0:1,211,2381:255:70:0,0,70,0:2,0	0/1:487,202,1809:255:67:14,0,53,0:1,1
Chr11	3189738	.	G	A	255	.	NS=23;AN=2;AFS=24,22;MAF=0.48;TA=5_prime_UTR_variant;TID=mRNA:MD11G1037000;TGN=MD11G1037000	GT:PL:GQ:DP:BSDP:ACN	0/1:999,229,1615:255:76:29,0,47,0:1,1	0/1:1937,328,1833:255:109:56,0,53,0:1,1	0/1:1724,301,1739:255:100:50,0,50,0:1,1	0/1:1659,268,1426:255:89:48,0,41,0:1,1	0/1:2042,341,1854:255:113:59,0,54,0:1,1	0/1:1546,338,2301:255:112:45,0,67,0:1,1	0/1:1900,335,1884:255:111:56,0,55,0:1,1	0/1:1530,295,1868:255:98:44,0,54,0:1,1	0/1:1729,356,2350:255:118:50,0,68,0:1,1	0/1:1386,289,1932:255:96:40,0,56,0:1,1	0/1:2350,389,2097:255:129:68,0,61,0:1,1	0/1:1138,202,1182:255:67:33,0,34,0:1,1	0/1:1212,196,1024:255:65:35,0,30,0:1,1	0/1:966,260,1830:255:82:28,0,53,1:1,1	0/1:1034,181,1000:255:60:30,0,30,0:1,1	0/1:1054,229,1555:255:76:31,0,45,0:1,1	0/1:1515,271,1600:255:90:44,0,46,0:1,1	0/1:1624,244,1182:255:81:47,0,34,0:1,1	0/1:243,69,556:142:23:7,0,16,0:1,1	0/0:1,136,1546:255:45:0,0,45,0:2,0	0/1:174,36,243:106:12:5,0,7,0:1,1	0/1:1113,217,1386:255:72:32,0,40,0:1,1	0/1:418,217,2081:255:72:12,0,60,0:1,1
Chr11	3189747	.	A	G	255	.	NS=23;AN=2;AFS=43,3;MAF=0.07;TA=5_prime_UTR_variant;TID=mRNA:MD11G1037000;TGN=MD11G1037000	GT:PL:GQ:DP:BSDP:ACN	0/0:2,236,2621:255:78:78,0,0,0:2,0	0/0:1,308,3469:255:102:102,0,0,0:2,0	0/0:1,281,3141:255:93:93,0,0,0:2,0	0/0:1,265,2986:255:88:88,0,0,0:2,0	0/0:17,354,3792:255:113:112,0,0,1:2,0	0/0:2,329,3679:255:109:109,0,0,0:2,0	0/0:3,339,3745:255:112:112,0,0,0:2,0	0/0:1,271,3085:255:90:90,0,0,0:2,0	0/0:17,366,3965:255:117:116,0,0,1:2,0	0/0:2,269,2973:255:89:89,0,0,0:2,0	0/0:2,378,4205:255:125:125,0,0,0:2,0	0/0:1,178,1998:255:59:59,0,0,0:2,0	0/0:1,199,2261:255:66:66,0,0,0:2,0	0/0:1,232,2623:255:77:77,0,0,0:2,0	0/0:1,169,1894:255:56:56,0,0,0:2,0	0/0:1,208,2360:255:69:69,0,0,0:2,0	0/0:37,284,3104:255:94:93,0,1,0:2,0	0/0:0,217,2474:255:72:72,0,0,0:2,0	0/1:209,72,621:105:24:18,0,6,0:1,1	0/1:383,124,1043:255:41:30,0,11,0:1,1	0/1:243,36,174:106:12:5,0,7,0:1,1	0/0:1,208,2326:255:69:69,0,0,0:2,0	0/0:1,208,2336:255:69:69,0,0,0:2,0
Chr11	3189760	.	C	A	255	.	NS=23;AN=2;AFS=43,3;MAF=0.07;TA=missense_variant;TID=mRNA:MD11G1037000;TGN=MD11G1037000;TCO=3.2;TACH=T3N	GT:PL:GQ:DP:BSDP:ACN	0/0:0,232,2672:255:77:0,77,0,0:2,0	0/0:1,302,3453:255:100:0,100,0,0:2,0	0/0:1,271,3100:255:90:0,90,0,0:2,0	0/0:1,241,2758:255:80:0,80,0,0:2,0	0/0:1,326,3726:255:108:0,108,0,0:2,0	0/0:1,329,3747:255:109:0,109,0,0:2,0	0/0:0,328,3780:255:109:0,109,0,0:2,0	0/0:0,268,3095:255:89:0,89,0,0:2,0	0/0:2,365,4140:255:121:0,121,0,0:2,0	0/0:0,259,2985:255:86:0,86,0,0:2,0	0/0:1,368,4223:255:122:0,122,0,0:2,0	0/0:0,160,1838:255:53:0,53,0,0:2,0	0/0:1,184,2102:255:61:0,61,0,0:2,0	0/0:70,265,2951:255:88:2,86,0,0:2,0	0/0:1,172,1953:255:57:0,57,0,0:2,0	0/0:1,202,2311:255:67:0,67,0,0:2,0	0/0:140,304,3358:255:101:4,97,0,0:2,0	0/0:35,229,2603:255:76:1,75,0,0:2,0	0/1:243,72,586:139:24:7,17,0,0:1,1	0/0:0,142,1634:255:47:0,47,0,0:2,0	0/1:169,36,243:101:12:5,7,0,0:1,1	0/0:1,214,2431:255:71:0,71,0,0:2,0	0/1:413,208,1963:255:69:12,57,0,0:1,1
Chr11	3190045	.	T	C	255	.	NS=23;AN=2;AFS=22,24;MAF=0.48;TA=synonymous_variant;TID=mRNA:MD11G1037000;TGN=MD11G1037000;TCO=18.3;TACH=GQ18GQ	GT:PL:GQ:DP:BSDP:ACN	0/1:969,199,1306:255:66:0,28,0,38:1,1	0/1:1566,296,1790:255:98:0,45,0,53:1,1	0/1:1348,233,1272:255:77:0,40,0,37:1,1	0/1:1217,199,1073:255:66:0,35,0,31:1,1	0/1:1525,286,1759:255:95:0,44,0,51:1,1	0/1:1322,280,1898:255:93:0,38,0,55:1,1	0/1:2007,310,1565:255:103:0,58,0,45:1,1	0/1:974,226,1605:255:75:0,28,0,47:1,1	0/1:1680,347,2285:255:115:0,49,0,66:1,1	0/1:1009,253,1898:255:84:0,29,0,55:1,1	0/1:1859,314,1719:255:104:0,54,0,50:1,1	0/1:730,136,835:255:45:0,21,0,24:1,1	0/1:1004,184,1113:255:61:0,29,0,32:1,1	0/1:1268,254,1596:255:84:0,37,0,47:1,1	0/1:1143,175,864:255:58:0,33,0,25:1,1	0/1:1212,202,1103:255:67:0,35,0,32:1,1	0/1:1665,290,1635:255:96:0,48,0,48:1,1	0/1:1218,214,1228:255:71:0,35,0,36:1,1	0/1:423,61,244:152:20:0,13,0,7:1,1	0/1:278,127,1172:120:42:0,8,0,34:1,1	1/1:313,27,0:54:9:0,9,0,0:0,2	0/1:765,163,1108:255:54:0,22,0,32:1,1	0/1:551,154,1217:255:51:0,16,0,35:1,1
Chr11	3190789	.	G	A	115	.	NS=23;AN=2;AFS=44,2;MAF=0.04;TA=synonymous_variant;TID=mRNA:MD11G1037000;TGN=MD11G1037000;TCO=87.3;TACH=TQ87TQ	GT:PL:GQ:DP:BSDP:ACN	0/0:0,202,2325:255:67:0,0,67,0:2,0	0/0:0,211,2434:255:70:0,0,70,0:2,0	0/0:1,214,2435:255:71:0,0,71,0:2,0	0/0:0,214,2469:255:71:0,0,71,0:2,0	0/0:1,302,3439:255:100:0,0,100,0:2,0	0/0:1,196,2222:255:65:0,0,65,0:2,0	0/0:1,302,3453:255:100:0,0,100,0:2,0	0/0:0,226,2593:255:75:0,0,75,0:2,0	0/0:0,181,2086:255:60:0,0,60,0:2,0	0/0:16,236,2549:255:74:0,0,73,1:2,0	0/0:1,211,2395:255:70:0,0,70,0:2,0	0/0:0,121,1381:148:40:0,0,40,0:2,0	0/0:2,194,2144:255:64:0,0,64,0:2,0	0/0:1,245,2754:255:81:0,0,81,0:2,0	0/0:1,196,2241:255:65:0,0,65,0:2,0	0/0:0,127,1445:157:42:0,0,42,0:2,0	0/0:140,169,1784:61:56:4,0,52,0:2,0	0/0:0,259,2980:255:86:0,0,86,0:2,0	0/0:0,57,661:84:19:0,0,19,0:2,0	0/1:204,57,452:115:19:6,0,13,0:1,1	0/1:134,21,104:51:7:4,0,3,0:1,1	0/0:0,96,1113:123:32:0,0,32,0:2,0	0/0:0,190,2181:255:63:0,0,63,0:2,0
Chr11	3190795	.	T	C	154	.	NS=23;AN=2;AFS=44,2;MAF=0.04;TA=synonymous_variant;TID=mRNA:MD11G1037000;TGN=MD11G1037000;TCO=89.3;TACH=TV89TV	GT:PL:GQ:DP:BSDP:ACN	0/0:0,193,2220:255:64:0,0,0,64:2,0	0/0:0,217,2489:255:72:0,0,0,72:2,0	0/0:1,202,2306:255:67:0,0,0,67:2,0	0/0:0,199,2290:255:66:0,0,0,66:2,0	0/0:0,307,3542:255:102:0,0,0,102:2,0	0/0:1,193,2206:255:64:0,0,0,64:2,0	0/0:0,289,3333:255:96:0,0,0,96:2,0	0/0:1,229,2609:255:76:0,0,0,76:2,0	0/0:1,181,2057:255:60:0,0,0,60:2,0	0/0:0,223,2568:255:74:0,0,0,74:2,0	0/0:1,190,2167:255:63:0,0,0,63:2,0	0/0:0,115,1321:141:38:0,0,0,38:2,0	0/0:2,203,2254:255:67:0,0,0,67:2,0	0/0:1,244,2792:255:81:0,0,0,81:2,0	0/0:0,202,2320:255:67:0,0,0,67:2,0	0/0:1,139,1580:255:46:0,0,0,46:2,0	0/0:139,166,1773:58:55:0,4,0,51:2,0	0/0:0,256,2936:255:85:0,0,0,85:2,0	0/0:0,51,591:78:17:0,0,0,17:2,0	0/1:243,57,417:154:19:0,7,0,12:1,1	0/1:139,21,99:46:7:0,4,0,3:1,1	0/0:0,99,1147:126:33:0,0,0,33:2,0	0/0:0,175,2007:255:58:0,0,0,58:2,0
Chr11	3192420	.	G	A	255	.	NS=23;AN=2;AFS=44,2;MAF=0.04;TA=missense_variant;TID=mRNA:MD11G1037100;TGN=MD11G1037100;TCO=897.2;TACH=T897I	GT:PL:GQ:DP:BSDP:ACN	0/0:0,220,2538:255:73:0,0,73,0:2,0	0/0:0,229,2643:255:76:0,0,76,0:2,0	0/0:1,239,2709:255:79:0,0,79,0:2,0	0/0:0,172,1972:255:57:0,0,57,0:2,0	0/0:0,268,3090:255:89:0,0,89,0:2,0	0/0:0,244,2806:255:81:0,0,81,0:2,0	0/0:16,206,2182:255:64:0,0,63,1:2,0	0/0:0,217,2504:255:72:0,0,72,0:2,0	0/0:0,238,2747:255:79:0,0,79,0:2,0	0/0:1,259,2971:255:86:0,0,86,0:2,0	0/0:0,283,3268:255:94:0,0,94,0:2,0	0/0:0,187,2156:255:62:0,0,62,0:2,0	0/0:0,202,2330:255:67:0,0,67,0:2,0	0/0:0,238,2742:255:79:0,0,79,0:2,0	0/0:0,199,2280:255:66:0,0,66,0:2,0	0/0:0,175,2012:255:58:0,0,58,0:2,0	0/0:70,205,2280:255:68:2,0,66,0:2,0	0/0:0,265,3060:255:88:0,0,88,0:2,0	0/0:0,21,238:48:7:0,0,7,0:2,0	0/1:243,42,243:255:14:7,0,7,0:1,1	0/1:174,24,104:48:8:5,0,3,0:1,1	0/0:0,139,1599:255:46:0,0,46,0:2,0	0/0:0,54,621:81:18:0,0,18,0:2,0
Chr11	3192424	.	G	T	255	.	NS=23;AN=2;AFS=44,2;MAF=0.04;TA=missense_variant;TID=mRNA:MD11G1037100;TGN=MD11G1037100;TCO=896.1;TACH=L896M	GT:PL:GQ:DP:BSDP:ACN	0/0:1,220,2519:255:73:0,0,73,0:2,0	0/0:1,244,2797:255:81:0,0,81,0:2,0	0/0:1,238,2728:255:79:0,0,79,0:2,0	0/0:0,166,1912:255:55:0,0,55,0:2,0	0/0:0,277,3194:255:92:0,0,92,0:2,0	0/0:0,247,2846:255:82:0,0,82,0:2,0	0/0:0,193,2220:255:64:0,0,64,0:2,0	0/0:0,232,2672:255:77:0,0,77,0:2,0	0/0:0,238,2747:255:79:0,0,79,0:2,0	0/0:0,259,2990:255:86:0,0,86,0:2,0	0/0:0,286,3303:255:95:0,0,95,0:2,0	0/0:0,187,2151:255:62:0,0,62,0:2,0	0/0:0,202,2325:255:67:0,0,67,0:2,0	0/0:0,244,2806:255:81:0,0,81,0:2,0	0/0:1,193,2201:255:64:0,0,64,0:2,0	0/0:0,175,2012:255:58:0,0,58,0:2,0	0/0:70,208,2325:255:69:0,0,67,2:2,0	0/0:0,283,3268:255:94:0,0,94,0:2,0	0/0:0,21,243:48:7:0,0,7,0:2,0	0/1:238,42,243:255:14:0,0,7,7:1,1	0/1:174,24,104:48:8:0,0,3,5:1,1	0/0:0,145,1669:255:48:0,0,48,0:2,0	0/0:0,60,695:87:20:0,0,20,0:2,0
Chr11	3192431	.	G	C	255	.	NS=23;AN=2;AFS=19,27;MAF=0.41;TA=missense_variant;TID=mRNA:MD11G1037100;TGN=MD11G1037100;TCO=893.3;TACH=HP893QP	GT:PL:GQ:DP:BSDP:ACN	0/1:1073,214,1386:255:71:0,31,40,0:1,1	0/1:1287,254,1596:255:84:0,37,47,0:1,1	0/1:1669,241,1113:255:80:0,48,32,0:1,1	0/1:591,175,1426:255:58:0,17,41,0:1,1	0/1:1252,283,2017:255:94:0,36,58,0:1,1	0/1:1461,262,1541:255:87:0,42,45,0:1,1	0/1:1252,199,1043:255:66:0,36,30,0:1,1	0/1:1560,244,1252:255:81:0,45,36,0:1,1	0/1:1213,250,1650:255:83:0,35,48,0:1,1	0/1:1287,256,1664:255:85:0,37,48,0:1,1	0/1:1217,295,2186:255:98:0,35,63,0:1,1	0/1:1172,196,1073:255:65:0,34,31,0:1,1	0/1:1332,227,1129:255:71:0,38,32,1:1,1	0/1:1566,250,1282:255:83:0,46,37,0:1,1	0/1:1476,211,934:255:70:0,43,27,0:1,1	0/1:1113,187,1043:255:62:0,32,30,0:1,1	0/1:1407,214,1039:255:71:0,41,30,0:1,1	0/1:1421,298,2017:255:99:0,41,58,0:1,1	1/1:238,21,0:48:7:0,7,0,0:0,2	1/1:556,48,0:75:16:0,16,0,0:0,2	1/1:278,24,0:51:8:0,8,0,0:0,2	0/1:696,145,974:255:48:0,20,28,0:1,1	1/1:765,66,0:93:22:0,22,0,0:0,2
Chr11	3200927	.	C	T	255	.	NS=23;AN=2;AFS=43,3;MAF=0.07;TA=synonymous_variant;TID=mRNA:MD11G1037200;TGN=MD11G1037200;TCO=53.1;TACH=L53L	GT:PL:GQ:DP:BSDP:ACN	0/0:1,331,3810:255:110:0,110,0,0:2,0	0/0:1,356,4074:255:118:0,118,0,0:2,0	0/0:2,411,4632:255:136:0,136,0,0:2,0	0/0:2,344,3892:255:114:0,114,0,0:2,0	0/0:2,392,4433:255:130:0,130,0,0:2,0	0/0:1,368,4194:255:122:0,122,0,0:2,0	0/0:1,338,3865:255:112:0,112,0,0:2,0	0/0:1,314,3573:255:104:0,104,0,0:2,0	0/0:2,353,3991:255:117:0,117,0,0:2,0	0/0:2,344,3887:255:114:0,114,0,0:2,0	0/0:1,416,4715:255:138:0,138,0,0:2,0	0/0:1,241,2758:255:80:0,80,0,0:2,0	0/0:140,271,2960:255:90:0,86,0,4:2,0	0/0:105,350,3905:255:116:0,113,0,3:2,0	0/0:1,281,3176:255:93:0,93,0,0:2,0	0/0:116,272,2833:255:86:1,82,0,3:2,0	0/0:36,296,3349:255:98:0,97,0,1:2,0	0/0:1,334,3835:255:111:0,111,0,0:2,0	0/1:378,133,1138:255:44:0,33,0,11:1,1	0/0:0,130,1495:255:43:0,43,0,0:2,0	0/1:139,24,139:80:8:0,4,0,4:1,1	0/0:0,87,1008:114:29:0,29,0,0:2,0	0/1:1073,226,1530:255:75:0,44,0,31:1,1
Chr11	3201845	.	T	G	255	.	NS=23;AN=2;AFS=25,21;MAF=0.46;TA=synonymous_variant;TID=mRNA:MD11G1037200;TGN=MD11G1037200;TCO=148.3;TACH=VV148VV	GT:PL:GQ:DP:BSDP:ACN	0/1:1129,251,1691:255:83:0,0,33,50:1,1	0/1:1287,305,2207:255:101:0,0,37,64:1,1	0/1:1467,311,2063:255:103:0,0,43,60:1,1	0/1:1287,229,1356:255:76:0,0,37,39:1,1	0/1:1560,331,2250:255:110:0,0,45,65:1,1	0/1:1322,283,1942:255:94:0,0,38,56:1,1	0/1:1665,308,1821:255:102:0,0,48,54:1,1	0/1:1351,274,1808:255:91:0,0,39,52:1,1	0/1:1913,383,2441:255:127:0,0,55,72:1,1	0/1:1461,304,2042:255:101:0,0,42,59:1,1	0/1:1724,362,2429:255:120:0,0,50,70:1,1	0/1:661,181,1421:255:60:0,0,19,41:1,1	0/1:746,238,1982:255:79:0,0,22,57:1,1	0/1:1317,262,1694:255:87:0,0,38,49:1,1	0/1:1247,223,1292:255:74:0,0,36,38:1,1	0/1:1004,217,1490:255:72:0,0,29,43:1,1	0/1:870,247,1977:255:82:0,0,25,57:1,1	0/1:1287,271,1819:255:90:0,0,37,53:1,1	0/1:204,63,522:109:21:0,0,6,15:1,1	0/0:0,93,1073:120:31:0,0,0,31:2,0	0/0:0,27,313:54:9:0,0,0,9:2,0	0/1:452,84,522:255:28:0,0,13,15:1,1	0/1:482,118,864:255:39:0,0,14,25:1,1
Chr11	3201890	.	T	C	255	.	NS=23;AN=2;AFS=45,1;MAF=0.02;TA=synonymous_variant;TID=mRNA:MD11G1037200;TGN=MD11G1037200;TCO=163.3;TACH=VI163VI	GT:PL:GQ:DP:BSDP:ACN	0/0:17,318,3440:255:101:0,0,1,100:2,0	0/0:2,347,3927:255:115:0,0,0,115:2,0	0/0:70,359,4039:255:119:0,2,0,117:2,0	0/0:1,287,3244:255:95:0,0,0,95:2,0	0/0:17,393,4290:255:126:1,0,0,125:2,0	0/0:1,311,3522:255:103:0,0,0,103:2,0	0/0:2,354,3967:255:117:0,0,0,117:2,0	0/0:0,298,3407:255:99:0,0,0,99:2,0	0/0:18,447,4886:255:144:1,0,0,143:2,0	0/0:1,383,4391:255:127:0,0,0,127:2,0	0/0:1,410,4724:255:136:0,0,0,136:2,0	0/0:0,196,2250:255:65:0,0,0,65:2,0	0/0:139,256,2806:149:85:0,4,0,81:2,0	0/0:175,299,3211:154:99:0,5,0,94:2,0	0/0:105,259,2876:255:86:0,3,0,83:2,0	0/0:1,242,2709:255:80:0,0,0,80:2,0	0/0:70,247,2772:255:82:0,2,0,80:2,0	0/0:2,317,3574:255:105:0,0,0,105:2,0	0/0:0,54,607:81:18:0,0,0,18:2,0	0/0:0,88,984:114:29:0,0,0,29:2,0	0/0:0,36,417:63:12:0,0,0,12:2,0	0/0:0,73,816:99:24:0,0,0,24:2,0	0/1:676,106,522:255:35:0,20,0,15:1,1
Chr11	3202151	.	C	G	255	.	NS=23;AN=2;AFS=23,23;MAF=0.5;TA=synonymous_variant;TID=mRNA:MD11G1037200;TGN=MD11G1037200;TCO=205.3;TACH=TL205TL	GT:PL:GQ:DP:BSDP:ACN	0/1:1531,308,1983:255:102:0,57,45,0:1,1	0/1:1649,304,1843:255:101:0,53,48,0:1,1	0/1:2336,350,1665:255:116:0,48,68,0:1,1	0/1:1312,280,1898:255:93:0,55,38,0:1,1	0/1:1903,347,2042:255:115:0,59,56,0:1,1	0/1:1865,371,2341:255:123:0,68,55,0:1,1	0/1:1908,377,2419:255:125:0,70,55,0:1,1	0/1:1746,335,2048:255:111:0,59,52,0:1,1	0/1:2081,328,1699:255:109:0,49,60,0:1,1	0/1:1760,341,2122:255:113:0,61,52,0:1,1	0/1:2385,395,2113:255:131:0,62,69,0:1,1	0/1:1426,250,1456:255:83:0,42,41,0:1,1	0/1:1437,241,1317:255:80:0,38,42,0:1,1	0/1:2157,323,1531:255:107:0,44,63,0:1,1	0/1:1351,241,1421:255:80:0,41,39,0:1,1	0/1:1332,283,1913:255:94:0,55,39,0:1,1	0/1:1706,263,1248:255:87:0,36,51,0:1,1	0/1:1595,316,2052:255:105:0,59,46,0:1,1	0/1:591,87,417:255:29:0,12,17,0:1,1	0/1:209,96,904:81:32:0,26,6,0:1,1	0/0:0,39,452:66:13:0,13,0,0:2,0	0/1:174,42,294:100:14:0,9,5,0:1,1	1/1:2004,184,66:151:61:0,2,59,0:0,2
Chr11	3202618	.	C	T	255	.	NS=23;AN=2;AFS=44,2;MAF=0.04;TA=intergenic_variant	GT:PL:GQ:DP:BSDP:ACN	0/0:1,341,3919:255:113:0,113,0,0:2,0	0/0:1,350,4033:255:116:0,116,0,0:2,0	0/0:1,356,4079:255:118:0,118,0,0:2,0	0/0:0,274,3154:255:91:0,91,0,0:2,0	0/0:1,428,4928:255:142:0,142,0,0:2,0	0/0:1,383,4411:255:127:0,127,0,0:2,0	0/0:1,368,4189:255:122:0,122,0,0:2,0	0/0:1,308,3523:255:102:0,102,0,0:2,0	0/0:1,377,4303:255:125:0,125,0,0:2,0	0/0:1,380,4371:255:126:0,126,0,0:2,0	0/0:1,407,4670:255:135:0,135,0,0:2,0	0/0:0,271,3114:255:90:0,90,0,0:2,0	0/0:1,362,4149:255:120:0,120,0,0:2,0	0/0:1,341,3890:255:113:0,113,0,0:2,0	0/0:0,268,3085:255:89:0,89,0,0:2,0	0/0:1,341,3895:255:113:0,113,0,0:2,0	0/0:225,314,3363:121:104:0,97,0,7:2,0	0/0:35,386,4406:255:128:0,127,0,1:2,0	0/1:383,102,800:255:34:0,23,0,11:1,1	0/1:934,160,904:255:53:0,26,0,27:1,1	0/0:0,45,522:72:15:0,15,0,0:2,0	0/0:0,60,695:87:20:0,20,0,0:2,0	0/0:0,184,2111:255:61:0,61,0,0:2,0
Chr11	3204997	.	A	G	255	.	NS=23;AN=2;AFS=23,23;MAF=0.5;TA=synonymous_variant;TID=mRNA:MD11G1037400;TGN=MD11G1037400;TCO=551.3;TACH=GD551GD	GT:PL:GQ:DP:BSDP:ACN	0/1:2818,609,4139:255:202:120,0,82,0:1,1	0/1:3373,696,4630:255:231:134,0,97,0:1,1	0/1:3264,615,3801:255:204:110,0,94,0:1,1	0/1:3509,636,3747:255:211:109,0,102,0:1,1	0/1:2608,506,3224:255:168:93,0,75,0:1,1	0/1:2470,564,3986:255:187:116,0,71,0:1,1	0/1:2191,482,3368:255:160:97,0,63,0:1,1	0/1:2556,580,3898:255:188:113,0,74,1:1,1	0/1:2151,597,4719:255:198:136,0,62,0:1,1	0/1:2754,603,4100:255:200:119,0,81,0:1,1	0/1:1977,488,3626:255:162:105,0,57,0:1,1	0/1:2564,500,3179:255:166:92,0,74,0:1,1	0/1:2568,428,2355:255:142:68,0,74,0:1,1	0/1:2018,452,3150:255:150:91,0,59,0:1,1	0/1:1456,392,3045:255:130:88,0,42,0:1,1	0/1:1217,371,3055:255:123:88,0,35,0:1,1	0/1:1386,371,2881:255:123:83,0,40,0:1,1	0/1:1913,464,3433:255:154:99,0,55,0:1,1	0/1:656,124,765:255:41:22,0,19,0:1,1	0/0:0,136,1550:255:45:45,0,0,0:2,0	0/1:209,36,209:138:12:6,0,6,0:1,1	0/1:522,172,1455:255:57:42,0,15,0:1,1	1/1:2285,202,35:255:67:1,0,66,0:0,2
Chr11	3205432	.	A	G	255	.	NS=23;AN=2;AFS=19,27;MAF=0.41;TA=synonymous_variant;TID=mRNA:MD11G1037400;TGN=MD11G1037400;TCO=406.3;TACH=NK406NK	GT:PL:GQ:DP:BSDP:ACN	0/1:3642,609,3311:255:202:97,0,105,0:1,1	0/1:3617,654,3882:255:217:113,0,104,0:1,1	0/1:2933,588,3786:255:195:109,0,86,0:1,1	0/1:2952,612,4050:255:203:118,0,85,0:1,1	0/1:2628,476,2847:255:158:82,0,76,0:1,1	0/1:2809,543,3394:255:180:98,0,82,0:1,1	0/1:3224,533,2916:255:177:84,0,93,0:1,1	0/1:3011,579,3646:255:192:105,0,87,0:1,1	0/1:3369,612,3652:255:203:106,0,97,0:1,1	0/1:2849,610,3981:255:198:115,0,82,1:1,1	0/1:3071,534,2922:255:173:84,0,88,1:1,1	0/1:2034,498,3623:255:165:106,0,59,0:1,1	0/1:2330,407,2355:255:135:68,0,67,0:1,1	0/1:3090,515,2549:255:162:73,0,88,1:1,1	0/1:1924,428,2986:255:142:86,0,56,0:1,1	0/1:1806,435,2997:255:140:87,0,52,1:1,1	0/1:2574,476,2887:255:158:84,0,74,0:1,1	0/1:2331,477,3121:255:158:91,0,67,0:1,1	1/1:1773,154,0:255:51:0,0,51,0:0,2	1/1:1316,115,0:141:38:0,0,38,0:0,2	1/1:1268,124,16:127:37:0,0,36,1:0,2	0/1:800,223,1768:255:74:51,0,23,0:1,1	1/1:3199,289,139:255:96:4,0,92,0:0,2
Chr11	3205681	.	G	A	255	.	NS=23;AN=2;AFS=42,4;MAF=0.09;TA=synonymous_variant;TID=mRNA:MD11G1037400;TGN=MD11G1037400;TCO=323.3;TACH=FD323FD	GT:PL:GQ:DP:BSDP:ACN	0/0:1,588,6770:255:195:0,0,195,0:2,0	0/0:2,615,7025:255:204:0,0,204,0:2,0	0/0:2,555,6326:255:184:0,0,184,0:2,0	0/0:1,579,6637:255:192:0,0,192,0:2,0	0/0:1,443,5087:255:147:0,0,147,0:2,0	0/0:1,516,5888:255:171:0,0,171,0:2,0	0/0:1,479,5519:255:159:0,0,159,0:2,0	0/0:1,497,5713:255:165:0,0,165,0:2,0	0/0:1,591,6770:255:196:0,0,196,0:2,0	0/0:1,506,5822:255:168:0,0,168,0:2,0	0/0:1,461,5296:255:153:0,0,153,0:2,0	0/0:1,449,5152:255:149:0,0,149,0:2,0	0/0:1,368,4232:255:122:0,0,122,0:2,0	0/0:1,437,5013:255:145:0,0,145,0:2,0	0/0:1,344,3954:255:114:0,0,114,0:2,0	0/0:70,362,4079:255:120:2,0,118,0:2,0	0/0:140,416,4649:255:138:4,0,134,0:2,0	0/0:1,506,5818:255:168:0,0,168,0:2,0	0/1:1113,199,1182:255:66:32,0,34,0:1,1	1/1:1332,130,16:133:39:38,0,0,1:0,2	0/1:591,90,447:255:30:17,0,13,0:1,1	0/0:0,196,2260:255:65:0,0,65,0:2,0	0/0:0,232,2667:255:77:0,0,77,0:2,0
Chr11	3206121	.	A	G	94	.	NS=23;AN=2;AFS=45,1;MAF=0.02;TA=missense_variant;TID=mRNA:MD11G1037400;TGN=MD11G1037400;TCO=177.1;TACH=Y177H	GT:PL:GQ:DP:BSDP:ACN	0/0:384,597,6415:255:198:187,0,11,0:2,0	0/0:349,675,7386:255:224:214,0,10,0:2,0	0/0:209,560,6244:255:186:180,0,6,0:2,0	0/0:244,564,6229:255:187:180,0,7,0:2,0	0/0:175,482,5365:255:160:155,0,5,0:2,0	0/0:314,497,5360:255:165:156,0,9,0:2,0	0/0:210,464,5117:255:154:148,0,6,0:2,0	0/0:349,552,5971:255:183:173,0,10,0:2,0	0/0:176,544,5970:255:180:175,0,5,0:2,0	0/0:210,549,6071:255:182:176,0,6,0:2,0	0/0:192,457,4823:255:147:141,0,5,1:2,0	0/0:105,383,4297:255:127:124,0,3,0:2,0	0/0:174,344,3775:255:114:109,0,5,0:2,0	0/0:72,381,4196:255:126:124,0,2,0:2,0	0/1:488,362,3638:94:120:106,0,14,0:1,1	0/0:1,359,4094:255:119:119,0,0,0:2,0	0/0:176,432,4687:255:143:138,0,5,0:2,0	0/0:175,452,4979:255:150:145,0,5,0:2,0	0/0:0,108,1252:135:36:36,0,0,0:2,0	0/0:1,124,1407:149:41:41,0,0,0:2,0	0/0:0,42,487:69:14:14,0,0,0:2,0	0/0:0,154,1768:255:51:51,0,0,0:2,0	0/0:1,250,2867:255:83:83,0,0,0:2,0
Chr11	3206146	.	G	A	118	.	NS=23;AN=2;AFS=45,1;MAF=0.02;TA=synonymous_variant;TID=mRNA:MD11G1037400;TGN=MD11G1037400;TCO=168.3;TACH=LG168LG	GT:PL:GQ:DP:BSDP:ACN	0/0:384,612,6633:255:203:11,0,192,0:2,0	0/0:330,688,7542:255:228:10,0,218,0:2,0	0/0:200,561,6235:255:186:6,0,180,0:2,0	0/0:244,566,6284:255:188:7,0,181,0:2,0	0/0:170,479,5321:255:159:5,0,154,0:2,0	0/0:314,515,5623:255:171:9,0,162,0:2,0	0/0:210,455,5013:255:151:6,0,145,0:2,0	0/0:349,549,5947:255:182:10,0,172,0:2,0	0/0:175,557,6254:255:185:5,0,180,0:2,0	0/0:209,557,6209:255:185:6,0,179,0:2,0	0/0:175,419,4635:255:139:5,0,134,0:2,0	0/0:106,398,4437:255:132:3,0,129,0:2,0	0/0:174,368,4063:255:122:5,0,117,0:2,0	0/0:70,413,4689:255:137:2,0,135,0:2,0	0/1:487,337,3403:118:112:14,0,98,0:1,1	0/0:0,334,3860:255:111:0,0,111,0:2,0	0/0:174,419,4654:255:139:5,0,134,0:2,0	0/0:175,464,5147:255:154:5,0,149,0:2,0	0/0:0,93,1078:120:31:0,0,31,0:2,0	0/0:0,102,1182:129:34:0,0,34,0:2,0	0/0:0,60,695:87:20:0,0,20,0:2,0	0/0:0,157,1808:255:52:0,0,52,0:2,0	0/0:0,244,2806:255:81:0,0,81,0:2,0
Chr11	3207274	.	A	G	255	.	NS=23;AN=2;AFS=41,5;MAF=0.11;TA=synonymous_variant;TID=mRNA:MD11G1037400;TGN=MD11G1037400;TCO=39.3;TACH=AS39AS	GT:PL:GQ:DP:BSDP:ACN	0/0:1,639,7351:255:212:212,0,0,0:2,0	0/0:1,684,7844:255:227:227,0,0,0:2,0	0/0:1,636,7303:255:211:211,0,0,0:2,0	0/0:1,600,6909:255:199:199,0,0,0:2,0	0/0:1,560,6447:255:186:186,0,0,0:2,0	0/0:1,563,6477:255:187:187,0,0,0:2,0	0/0:17,561,6299:255:182:181,0,0,1:2,0	0/0:1,612,7000:255:203:203,0,0,0:2,0	0/0:1,630,7257:255:209:209,0,0,0:2,0	0/0:1,621,7124:255:206:206,0,0,0:2,0	0/0:1,525,6011:255:174:174,0,0,0:2,0	0/0:1,482,5538:255:160:160,0,0,0:2,0	0/0:314,425,4565:143:141:132,0,9,0:2,0	0/0:35,488,5588:255:162:161,0,1,0:2,0	0/0:70,437,4962:255:145:143,0,2,0:2,0	0/0:105,395,4446:255:131:128,0,3,0:2,0	0/0:379,482,5137:136:160:149,0,11,0:2,0	0/0:36,570,6517:255:189:188,0,1,0:2,0	0/1:1386,154,383:255:51:11,0,40,0:1,1	0/1:2240,229,383:122:76:11,0,65,0:1,1	1/1:1615,145,35:141:48:1,0,47,0:0,2	0/0:17,272,2947:255:86:85,0,0,1:2,0	0/1:1873,341,2032:255:113:59,0,54,0:1,1
Chr11	3218973	.	C	T	255	.	NS=23;AN=2;AFS=27,19;MAF=0.41;TA=missense_variant;TID=mRNA:MD11G1037700;TGN=MD11G1037700;TCO=652.1;TACH=D652N	GT:PL:GQ:DP:BSDP:ACN	0/1:412,154,1356:255:51:0,39,0,12:1,1	0/1:487,196,1763:255:65:0,51,0,14:1,1	0/1:453,166,1431:255:55:0,42,0,13:1,1	0/1:591,211,1828:255:70:0,53,0,17:1,1	0/1:592,202,1720:255:67:0,50,0,17:1,1	0/1:696,235,1993:255:78:0,58,0,20:1,1	0/1:800,190,1362:255:63:0,40,0,23:1,1	0/1:522,259,2459:255:86:0,71,0,15:1,1	0/1:830,236,1840:255:78:0,54,0,24:1,1	0/1:755,211,1669:255:70:0,48,0,22:1,1	0/1:865,232,1784:255:77:0,52,0,25:1,1	0/1:573,154,1164:255:51:0,34,0,17:1,1	0/1:343,199,1947:112:66:0,56,0,10:1,1	0/1:591,151,1148:255:50:0,33,0,17:1,1	0/1:760,178,1287:255:59:0,37,0,22:1,1	0/1:557,196,1699:255:65:0,49,0,16:1,1	0/1:343,145,1316:255:48:0,38,0,10:1,1	0/1:626,214,1843:255:71:0,53,0,18:1,1	0/0:0,36,417:63:12:0,12,0,0:2,0	0/0:0,21,243:48:7:0,7,0,0:2,0	0/0:0,18,209:45:6:0,6,0,0:2,0	0/1:537,79,348:255:26:0,10,0,16:1,1	0/0:0,111,1282:138:37:0,37,0,0:2,0
Chr11	3219198	.	G	A	255	.	NS=23;AN=2;AFS=26,20;MAF=0.43;TA=synonymous_variant;TID=mRNA:MD11G1037700;TGN=MD11G1037700;TCO=608.1;TACH=L608L	GT:PL:GQ:DP:BSDP:ACN	0/1:1803,250,1073:255:83:52,0,31,0:1,1	0/1:2365,268,730:255:89:68,0,21,0:1,1	0/1:2112,277,1039:255:92:62,0,30,0:1,1	0/1:1541,238,1163:255:79:45,0,34,0:1,1	0/1:2221,310,1341:255:103:64,0,39,0:1,1	0/1:1923,302,1531:255:100:56,0,44,0:1,1	0/1:2360,262,642:255:87:68,0,19,0:1,1	0/1:2608,313,1004:255:104:75,0,29,0:1,1	0/1:3052,365,1114:255:121:89,0,32,0:1,1	0/1:2355,307,1178:255:102:68,0,34,0:1,1	0/1:2068,287,1189:255:95:60,0,35,0:1,1	0/1:1480,193,720:255:64:43,0,21,0:1,1	0/1:1437,229,1173:255:76:42,0,34,0:1,1	0/1:1980,260,916:255:86:59,0,27,0:1,1	0/1:1073,151,656:255:50:31,0,19,0:1,1	0/1:1908,250,974:255:83:55,0,28,0:1,1	0/1:1611,223,915:255:74:47,0,27,0:1,1	0/1:2221,293,1129:255:97:64,0,33,0:1,1	0/0:35,108,1207:105:36:1,0,35,0:2,0	0/0:0,90,1043:117:30:0,0,30,0:2,0	0/0:0,60,695:87:20:0,0,20,0:2,0	1/1:1402,130,70:91:43:41,0,2,0:0,2	0/0:1,238,2723:255:79:0,0,79,0:2,0
Chr11	3219199	.	A	G	255	.	NS=23;AN=2;AFS=42,4;MAF=0.09;TA=synonymous_variant;TID=mRNA:MD11G1037700;TGN=MD11G1037700;TCO=607.3;TACH=GL607GL	GT:PL:GQ:DP:BSDP:ACN	0/0:0,250,2866:255:83:83,0,0,0:2,0	0/0:1,268,3071:255:89:89,0,0,0:2,0	0/0:0,283,3233:255:94:94,0,0,0:2,0	0/0:1,241,2758:255:80:80,0,0,0:2,0	0/0:1,314,3568:255:104:104,0,0,0:2,0	0/0:0,304,3502:255:101:101,0,0,0:2,0	0/0:1,262,2986:255:87:87,0,0,0:2,0	0/0:0,316,3631:255:105:105,0,0,0:2,0	0/0:1,374,4302:255:124:124,0,0,0:2,0	0/0:1,311,3552:255:103:103,0,0,0:2,0	0/0:1,286,3274:255:95:95,0,0,0:2,0	0/0:0,193,2215:255:64:64,0,0,0:2,0	0/1:373,232,2280:109:77:66,0,11,0:1,1	0/0:209,262,2801:85:87:81,0,6,0:2,0	0/0:35,151,1675:148:50:49,0,1,0:2,0	0/0:70,250,2797:255:83:81,0,2,0:2,0	0/0:209,223,2325:46:74:68,0,6,0:2,0	0/0:35,298,3398:255:99:98,0,1,0:2,0	0/1:537,109,696:255:36:20,0,16,0:1,1	0/0:0,90,1043:117:30:30,0,0,0:2,0	0/1:174,60,522:82:20:15,0,5,0:1,1	0/0:0,130,1490:255:43:43,0,0,0:2,0	0/1:1555,232,1108:255:77:32,0,45,0:1,1
Chr11	3219325	.	G	T	255	.	NS=23;AN=2;AFS=45,1;MAF=0.02;TA=synonymous_variant;TID=mRNA:MD11G1037700;TGN=MD11G1037700;TCO=565.3;TACH=TL565TL	GT:PL:GQ:DP:BSDP:ACN	0/0:2,206,2263:255:68:0,0,68,0:2,0	0/0:1,175,1954:255:58:0,0,58,0:2,0	0/0:1,166,1854:255:55:0,0,55,0:2,0	0/0:1,151,1690:255:50:0,0,50,0:2,0	0/0:1,199,2251:255:66:0,0,66,0:2,0	0/0:0,208,2364:255:69:0,0,69,0:2,0	0/0:0,175,1977:255:58:0,0,58,0:2,0	0/0:1,220,2499:255:73:0,0,73,0:2,0	0/0:1,218,2412:255:72:0,0,72,0:2,0	0/0:16,226,2533:255:75:0,0,74,1:2,0	0/0:1,154,1749:255:51:0,0,51,0:2,0	0/0:1,163,1834:255:54:0,0,54,0:2,0	0/0:35,160,1764:154:53:0,0,52,1:2,0	0/0:164,178,1843:45:59:0,0,54,5:2,0	0/0:1,112,1263:138:37:0,0,37,0:2,0	0/0:0,105,1197:132:35:0,0,35,0:2,0	0/0:35,166,1853:255:55:0,0,54,1:2,0	0/0:1,184,2067:255:61:0,0,61,0:2,0	0/0:0,54,606:81:18:0,0,18,0:2,0	0/0:0,93,1063:120:31:0,0,31,0:2,0	0/0:0,21,243:48:7:0,0,7,0:2,0	0/0:0,42,487:69:14:0,0,14,0:2,0	0/1:279,61,393:255:20:0,0,12,8:1,1
Chr11	3219373	.	C	G	255	.	NS=23;AN=2;AFS=26,20;MAF=0.43;TA=synonymous_variant;TID=mRNA:MD11G1037700;TGN=MD11G1037700;TCO=549.3;TACH=GL549GL	GT:PL:GQ:DP:BSDP:ACN	0/1:1049,166,830:255:55:0,24,31,0:1,1	0/1:869,181,1217:255:60:0,35,25,0:1,1	0/1:800,133,730:255:44:0,21,23,0:1,1	0/1:621,124,800:255:41:0,23,18,0:1,1	0/1:1078,160,746:255:53:0,22,31,0:1,1	0/1:869,157,934:255:52:0,27,25,0:1,1	0/1:746,133,760:255:44:0,22,22,0:1,1	0/1:905,181,1158:255:60:0,34,26,0:1,1	0/1:1113,181,955:255:60:0,28,32,0:1,1	0/1:904,178,1138:255:59:0,33,26,0:1,1	0/1:731,127,711:255:42:0,21,21,0:1,1	0/1:661,121,701:255:40:0,21,19,0:1,1	0/1:447,112,830:255:37:0,24,13,0:1,1	0/1:656,136,885:255:45:0,26,19,0:1,1	0/1:621,93,452:255:31:0,13,18,0:1,1	0/1:348,84,626:255:28:0,18,10,0:1,1	0/1:487,124,939:255:41:0,27,14,0:1,1	0/1:781,136,765:255:45:0,22,23,0:1,1	0/0:0,54,626:81:18:0,18,0,0:2,0	0/0:0,102,1172:129:34:0,34,0,0:2,0	0/0:0,30,348:57:10:0,10,0,0:2,0	1/1:243,21,0:48:7:0,0,7,0:0,2	0/0:0,45,522:72:15:0,15,0,0:2,0
Chr11	3219520	.	A	G	255	.	NS=23;AN=2;AFS=43,3;MAF=0.07;TA=missense_variant;TID=mRNA:MD11G1037700;TGN=MD11G1037700;TCO=541.2;TACH=L541P	GT:PL:GQ:DP:BSDP:ACN	0/0:1,166,1864:255:55:55,0,0,0:2,0	0/0:1,199,2247:255:66:66,0,0,0:2,0	0/0:0,151,1729:255:50:50,0,0,0:2,0	0/0:0,127,1455:255:42:42,0,0,0:2,0	0/0:0,157,1808:255:52:52,0,0,0:2,0	0/0:1,205,2330:255:68:68,0,0,0:2,0	0/0:16,158,1626:255:48:47,1,0,0:2,0	0/0:1,187,2137:255:62:62,0,0,0:2,0	0/0:0,223,2558:255:74:74,0,0,0:2,0	0/0:1,193,2201:255:64:64,0,0,0:2,0	0/0:16,188,1959:255:58:57,0,0,1:2,0	0/0:0,102,1172:129:34:34,0,0,0:2,0	0/0:0,127,1450:255:42:42,0,0,0:2,0	0/0:105,142,1501:69:47:44,0,3,0:2,0	0/0:1,94,1034:120:31:31,0,0,0:2,0	0/0:0,94,1054:120:31:31,0,0,0:2,0	0/0:140,148,1517:40:49:45,0,4,0:2,0	0/0:17,182,1856:255:56:55,0,0,1:2,0	0/1:348,57,313:255:19:9,0,10,0:1,1	0/0:1,115,1292:141:38:38,0,0,0:2,0	0/1:278,36,139:71:12:4,0,8,0:1,1	0/0:0,18,209:45:6:6,0,0,0:2,0	0/1:556,63,174:79:21:5,0,16,0:1,1
Chr11	3219524	.	C	A	255	.	NS=23;AN=2;AFS=26,20;MAF=0.43;TA=missense_variant;TID=mRNA:MD11G1037700;TGN=MD11G1037700;TCO=540.1;TACH=A540S	GT:PL:GQ:DP:BSDP:ACN	0/1:974,160,864:255:53:28,25,0,0:1,1	0/1:939,199,1351:255:66:27,39,0,0:1,1	0/1:642,152,931:255:46:18,27,0,1:1,1	0/1:591,121,800:255:40:17,23,0,0:1,1	0/1:765,151,969:255:50:22,28,0,0:1,1	0/1:1163,196,1078:255:65:34,31,0,0:1,1	0/1:755,136,800:255:45:22,23,0,0:1,1	0/1:795,175,1217:255:58:23,35,0,0:1,1	0/1:1357,220,1163:255:73:39,34,0,0:1,1	0/1:730,190,1460:255:63:21,42,0,0:1,1	0/1:870,175,1129:255:58:25,33,0,0:1,1	0/1:621,96,487:255:32:18,14,0,0:1,1	0/1:383,118,974:255:39:11,28,0,0:1,1	0/1:552,142,1063:255:47:16,31,0,0:1,1	0/1:626,93,452:255:31:18,13,0,0:1,1	0/1:244,90,790:121:30:7,23,0,0:1,1	0/1:626,154,1148:255:51:18,33,0,0:1,1	0/1:979,169,934:255:56:29,27,0,0:1,1	0/0:0,60,695:87:20:0,20,0,0:2,0	0/0:0,115,1311:141:38:0,38,0,0:2,0	0/0:0,36,417:63:12:0,12,0,0:2,0	1/1:174,15,0:42:5:5,0,0,0:0,2	0/0:0,63,730:90:21:0,21,0,0:2,0
Chr11	3219525	.	A	G	255	.	NS=23;AN=2;AFS=22,24;MAF=0.48;TA=synonymous_variant;TID=mRNA:MD11G1037700;TGN=MD11G1037700;TCO=539.3;TACH=YA539YA	GT:PL:GQ:DP:BSDP:ACN	0/1:954,163,861:255:54:26,0,28,0:1,1	0/1:969,202,1332:255:67:39,0,28,0:1,1	0/1:696,142,905:255:47:27,0,20,0:1,1	0/1:621,121,736:255:40:22,0,18,0:1,1	0/1:765,154,989:255:51:29,0,22,0:1,1	0/1:1217,199,1073:255:66:31,0,35,0:1,1	0/1:765,136,795:255:45:23,0,22,0:1,1	0/1:800,175,1207:255:58:35,0,23,0:1,1	0/1:1347,226,1233:255:75:36,0,39,0:1,1	0/1:731,190,1431:255:63:42,0,21,0:1,1	0/1:870,175,1124:255:58:33,0,25,0:1,1	0/1:621,96,477:255:32:14,0,18,0:1,1	0/1:418,118,920:255:39:27,0,12,0:1,1	0/1:661,142,969:255:47:28,0,19,0:1,1	0/1:725,93,348:255:31:10,0,21,0:1,1	0/1:244,91,781:121:30:23,0,7,0:1,1	0/1:939,154,825:255:51:24,0,27,0:1,1	0/1:1025,169,857:255:56:26,0,30,0:1,1	0/1:417,66,348:255:22:10,0,12,0:1,1	0/0:35,115,1268:111:38:37,0,1,0:2,0	0/1:278,36,139:71:12:4,0,8,0:1,1	1/1:174,15,0:42:5:0,0,5,0:0,2	1/1:720,63,0:90:21:0,0,21,0:0,2
Chr11	3220737	.	C	T	255	.	NS=23;AN=2;AFS=23,23;MAF=0.5;TA=missense_variant;TID=mRNA:MD11G1037700;TGN=MD11G1037700;TCO=475.2;TACH=G475E	GT:PL:GQ:DP:BSDP:ACN	0/1:1391,196,864:255:65:0,25,0,40:1,1	0/1:1198,202,1094:255:67:0,32,0,35:1,1	0/1:1496,208,885:255:69:0,26,0,43:1,1	0/1:1699,211,725:255:70:0,21,0,49:1,1	0/1:1467,233,1025:255:73:1,30,0,42:1,1	0/1:1729,232,934:255:77:0,27,0,50:1,1	0/1:1177,187,974:255:62:0,28,0,34:1,1	0/1:1520,244,1287:255:81:0,37,0,44:1,1	0/1:1188,205,1148:255:68:0,33,0,35:1,1	0/1:1352,253,1536:255:84:0,45,0,39:1,1	0/1:1868,220,661:255:73:0,19,0,54:1,1	0/1:904,142,725:255:47:0,21,0,26:1,1	0/1:741,142,870:255:47:0,25,0,22:1,1	0/1:1212,151,522:255:50:0,15,0,35:1,1	0/1:1132,127,313:154:42:0,9,0,33:1,1	0/1:1044,178,984:255:59:0,29,0,30:1,1	0/1:974,187,1163:255:62:0,34,0,28:1,1	0/1:974,190,1212:255:63:0,35,0,28:1,1	0/1:348,54,278:255:18:0,8,0,10:1,1	0/0:0,63,730:90:21:0,21,0,0:2,0	0/1:1008,105,204:67:35:0,6,0,29:1,1	1/1:765,70,16:85:23:0,1,0,22:0,2	0/1:1039,190,1119:255:63:0,33,0,30:1,1
Chr11	3222810	.	T	G	255	.	NS=23;AN=2;AFS=18,28;MAF=0.39;TA=synonymous_variant;TID=mRNA:MD11G1037700;TGN=MD11G1037700;TCO=178.3;TACH=SQ178SQ	GT:PL:GQ:DP:BSDP:ACN	0/1:1078,157,730:255:52:0,0,31,21:1,1	0/1:1059,151,642:255:50:0,0,31,19:1,1	0/1:1094,211,1288:255:70:0,0,32,38:1,1	0/1:1073,184,1038:255:61:0,0,31,30:1,1	0/1:1148,178,899:255:59:0,0,33,26:1,1	0/1:1113,193,1089:255:64:0,0,32,32:1,1	0/1:765,121,621:255:40:0,0,22,18:1,1	0/1:939,151,790:255:50:0,0,27,23:1,1	0/1:1704,223,845:255:74:0,0,49,25:1,1	0/1:1217,172,760:255:57:0,0,35,22:1,1	0/1:835,121,551:255:40:0,0,24,16:1,1	0/1:348,78,556:255:26:0,0,10,16:1,1	1/1:1321,124,104:51:41:0,0,38,3:0,2	0/1:1003,142,626:255:47:0,0,29,18:1,1	0/1:969,157,830:255:52:0,0,28,24:1,1	0/1:591,127,859:255:42:0,0,17,25:1,1	0/1:1078,121,313:255:40:0,0,31,9:1,1	0/1:1009,151,696:255:50:0,0,29,21:1,1	1/1:695,60,0:87:20:0,0,20,0:0,2	1/1:382,33,0:60:11:0,0,11,0:0,2	1/1:765,66,0:93:22:0,0,22,0:0,2	0/1:487,63,243:149:21:0,0,14,7:1,1	1/1:2047,178,0:255:59:0,0,59,0:0,2
Chr11	3222849	.	C	T	255	.	NS=23;AN=2;AFS=41,5;MAF=0.11;TA=missense_variant;TID=mRNA:MD11G1037700;TGN=MD11G1037700;TCO=165.3;TACH=ML165IL	GT:PL:GQ:DP:BSDP:ACN	0/0:0,184,2121:255:61:0,61,0,0:2,0	0/0:0,172,1977:255:57:0,57,0,0:2,0	0/0:1,256,2927:255:85:0,85,0,0:2,0	0/0:0,196,2260:255:65:0,65,0,0:2,0	0/0:0,205,2364:255:68:0,68,0,0:2,0	0/0:0,211,2434:255:70:0,70,0,0:2,0	0/0:0,130,1495:255:43:0,43,0,0:2,0	0/0:0,178,2042:255:59:0,59,0,0:2,0	0/0:1,256,2932:255:85:0,85,0,0:2,0	0/0:0,193,2225:255:64:0,64,0,0:2,0	0/0:0,166,1912:255:55:0,55,0,0:2,0	0/0:35,107,864:72:25:0,24,1,0:2,0	0/1:586,151,1148:255:50:0,33,0,17:1,1	0/0:70,169,1873:131:56:0,54,0,2:2,0	0/0:70,172,1907:134:57:0,55,0,2:2,0	0/1:244,136,1321:76:45:0,38,0,7:1,1	0/0:135,160,1675:57:53:0,49,0,4:2,0	0/0:139,190,2052:82:63:0,59,0,4:2,0	0/1:313,78,591:255:26:0,17,0,9:1,1	0/0:0,54,626:81:18:0,18,0,0:2,0	0/1:556,72,278:255:24:0,8,0,16:1,1	0/0:0,90,1043:117:30:0,30,0,0:2,0	0/1:1426,193,800:255:64:0,23,0,41:1,1
Chr11	3223142	.	G	A	255	.	NS=23;AN=2;AFS=27,19;MAF=0.41;TA=missense_variant;TID=mRNA:MD11G1037700;TGN=MD11G1037700;TCO=109.2;TACH=A109V	GT:PL:GQ:DP:BSDP:ACN	0/1:850,139,731:255:46:25,0,21,0:1,1	0/1:1068,154,696:255:51:31,0,20,0:1,1	0/1:661,91,348:255:30:20,0,10,0:1,1	0/1:1263,136,279:111:45:37,0,8,0:1,1	0/1:447,99,695:255:33:13,0,20,0:1,1	0/1:522,90,522:255:30:15,0,15,0:1,1	0/1:551,121,830:255:40:16,0,24,0:1,1	0/1:517,93,551:255:31:15,0,16,0:1,1	0/1:1406,196,830:255:65:41,0,24,0:1,1	0/1:864,124,556:255:41:25,0,16,0:1,1	0/1:621,102,556:255:34:18,0,16,0:1,1	0/1:546,75,313:255:25:16,0,9,0:1,1	0/1:243,75,626:136:25:7,0,18,0:1,1	0/1:667,139,905:255:46:20,0,26,0:1,1	0/1:553,91,453:255:30:17,0,13,0:1,1	0/1:348,63,383:255:21:10,0,11,0:1,1	0/1:556,115,760:255:38:16,0,22,0:1,1	0/1:1079,154,538:255:47:31,0,15,1:1,1	0/0:0,27,313:54:9:0,0,9,0:2,0	0/0:0,63,730:90:21:0,0,21,0:2,0	0/0:0,87,1008:114:29:0,0,29,0:2,0	0/1:428,54,174:88:18:13,0,5,0:1,1	0/0:35,154,1739:151:51:1,0,50,0:2,0
Chr11	3314388	.	G	A	255	.	NS=23;AN=2;AFS=44,2;MAF=0.04;TA=synonymous_variant;TID=mRNA:MD11G1038800;TGN=MD11G1038800;TCO=185.3;TACH=KG185KG	GT:PL:GQ:DP:BSDP:ACN	0/0:0,42,472:69:14:0,0,14,0:2,0	0/0:0,184,2121:255:61:0,0,61,0:2,0	0/0:0,99,1147:126:33:0,0,33,0:2,0	0/0:1,106,1198:132:35:0,0,35,0:2,0	0/0:0,118,1346:144:39:0,0,39,0:2,0	0/0:0,99,1147:126:33:0,0,33,0:2,0	0/0:0,72,825:99:24:0,0,24,0:2,0	0/0:1,97,1070:123:32:0,0,32,0:2,0	0/0:1,109,1233:135:36:0,0,36,0:2,0	0/0:0,96,1103:123:32:0,0,32,0:2,0	0/0:0,166,1897:255:55:0,0,55,0:2,0	0/0:0,96,1113:123:32:0,0,32,0:2,0	0/0:0,57,661:84:19:0,0,19,0:2,0	0/0:1,109,1228:135:36:0,0,36,0:2,0	0/0:0,87,1008:114:29:0,0,29,0:2,0	0/0:0,69,800:96:23:0,0,23,0:2,0	0/0:0,85,955:111:28:0,0,28,0:2,0	0/0:0,121,1391:148:40:0,0,40,0:2,0	0/1:204,78,690:94:26:6,0,20,0:1,1	0/1:567,142,1039:255:47:17,0,30,0:1,1	0/0:0,54,621:81:18:0,0,18,0:2,0	0/0:1,136,1512:255:45:0,0,45,0:2,0	0/0:1,148,1670:255:49:0,0,49,0:2,0
Chr11	3316488	.	C	G	255	.	NS=23;AN=2;AFS=26,20;MAF=0.43;TA=synonymous_variant;TID=mRNA:MD11G1038800;TGN=MD11G1038800;TCO=400.3;TACH=VP400VP	GT:PL:GQ:DP:BSDP:ACN	0/1:383,66,383:255:22:0,11,11,0:1,1	0/1:1252,199,1043:255:66:0,30,36,0:1,1	0/1:522,139,1078:255:46:0,31,15,0:1,1	0/1:244,130,1247:82:43:0,36,7,0:1,1	0/1:1763,205,591:255:68:0,17,51,0:1,1	0/1:1148,151,586:255:50:0,17,33,0:1,1	0/1:934,157,869:255:52:0,25,27,0:1,1	0/1:661,108,591:255:36:0,17,19,0:1,1	0/1:1113,172,869:255:57:0,25,32,0:1,1	0/1:974,196,1287:255:65:0,37,28,0:1,1	0/1:2499,310,1078:255:103:0,31,72,0:1,1	0/1:661,115,656:255:38:0,19,19,0:1,1	0/1:869,214,1600:255:71:0,46,25,0:1,1	0/1:572,124,835:255:41:0,24,17,0:1,1	0/1:885,139,696:255:46:0,20,26,0:1,1	0/1:869,108,383:255:36:0,11,25,0:1,1	0/1:835,145,825:255:48:0,24,24,0:1,1	0/1:934,223,1629:255:74:0,47,27,0:1,1	0/0:104,130,1391:57:43:0,40,3,0:2,0	0/1:551,115,760:255:38:0,22,16,0:1,1	0/0:0,36,398:63:12:0,12,0,0:2,0	0/1:725,148,969:255:49:0,28,21,0:1,1	0/0:0,175,2017:255:58:0,58,0,0:2,0
Chr11	3317054	.	C	T	115	.	NS=23;AN=2;AFS=44,2;MAF=0.04;TA=5_prime_UTR_variant;TID=mRNA:MD11G1038900;TGN=MD11G1038900	GT:PL:GQ:DP:BSDP:ACN	0/0:0,108,1247:135:36:0,36,0,0:2,0	0/0:0,124,1426:149:41:0,41,0,0:2,0	0/0:0,193,2215:255:64:0,64,0,0:2,0	0/0:0,111,1287:138:37:0,37,0,0:2,0	0/0:0,166,1912:255:55:0,55,0,0:2,0	0/0:0,232,2672:255:77:0,77,0,0:2,0	0/0:0,163,1868:255:54:0,54,0,0:2,0	0/0:0,136,1565:255:45:0,45,0,0:2,0	0/0:0,202,2325:255:67:0,67,0,0:2,0	0/0:0,121,1391:149:40:0,40,0,0:2,0	0/0:0,313,3611:255:104:0,104,0,0:2,0	0/0:0,187,2156:255:62:0,62,0,0:2,0	0/0:0,139,1594:255:46:0,46,0,0:2,0	0/0:0,196,2250:255:65:0,65,0,0:2,0	0/0:0,127,1460:255:42:0,42,0,0:2,0	0/0:0,151,1734:255:50:0,50,0,0:2,0	0/0:104,133,1426:60:44:0,41,0,3:2,0	0/0:140,184,1948:76:61:0,57,0,4:2,0	0/1:244,96,864:115:32:0,25,0,7:1,1	0/1:209,90,835:87:30:0,24,0,6:1,1	0/0:0,66,765:93:22:0,22,0,0:2,0	0/0:0,133,1530:255:44:0,44,0,0:2,0	0/0:0,178,2052:255:59:0,59,0,0:2,0
Chr11	3637384	.	C	T	255	.	NS=23;AN=2;AFS=42,4;MAF=0.09;TA=3_prime_UTR_variant;TID=mRNA:MD11G1042400;TGN=MD11G1042400	GT:PL:GQ:DP:BSDP:ACN	0/0:1,284,3219:255:94:0,94,0,0:2,0	0/0:0,247,2851:255:82:0,82,0,0:2,0	0/0:1,326,3716:255:108:0,108,0,0:2,0	0/0:1,302,3413:255:100:0,100,0,0:2,0	0/0:1,386,4407:255:128:0,128,0,0:2,0	0/0:1,331,3800:255:110:0,110,0,0:2,0	0/0:0,286,3293:255:95:0,95,0,0:2,0	0/0:1,350,3980:255:116:0,116,0,0:2,0	0/0:1,386,4412:255:128:0,128,0,0:2,0	0/0:1,392,4457:255:130:0,130,0,0:2,0	0/0:1,407,4626:255:135:0,135,0,0:2,0	0/0:1,287,3264:255:95:0,95,0,0:2,0	0/0:106,353,3886:255:117:0,114,0,3:2,0	0/0:116,344,3673:255:110:0,106,1,3:2,0	0/0:71,245,2684:255:81:0,79,0,2:2,0	0/0:0,232,2667:255:77:0,77,0,0:2,0	0/0:200,251,2629:83:83:0,77,0,6:2,0	0/0:36,293,3309:255:97:0,96,0,1:2,0	0/1:383,111,904:255:37:0,26,0,11:1,1	0/1:348,118,1008:255:39:0,29,0,10:1,1	0/1:279,103,880:144:34:0,26,0,8:1,1	0/0:0,57,661:84:19:0,19,0,0:2,0	0/1:1376,232,1268:255:77:0,37,0,40:1,1
Chr11	3637420	.	C	A	255	.	NS=23;AN=2;AFS=25,21;MAF=0.46;TA=3_prime_UTR_variant;TID=mRNA:MD11G1042400;TGN=MD11G1042400	GT:PL:GQ:DP:BSDP:ACN	0/1:1511,299,1894:255:99:44,55,0,0:1,1	0/1:1173,280,2018:255:93:34,59,0,0:1,1	0/1:1734,322,1977:255:107:50,57,0,0:1,1	0/1:1600,319,2081:255:106:46,60,0,0:1,1	0/1:1873,359,2236:255:119:54,65,0,0:1,1	0/1:1590,335,2222:255:111:46,65,0,0:1,1	0/1:1496,305,1969:255:101:43,58,0,0:1,1	0/1:1447,383,2879:255:127:42,85,0,0:1,1	0/1:1734,380,2624:255:126:50,76,0,0:1,1	0/1:1651,398,2897:255:132:48,84,0,0:1,1	0/1:1878,401,2742:255:133:54,79,0,0:1,1	0/1:1178,263,1800:255:87:34,53,0,0:1,1	0/1:1531,380,2827:255:126:44,82,0,0:1,1	0/1:1878,328,1903:255:109:54,55,0,0:1,1	0/1:1217,238,1525:255:79:35,44,0,0:1,1	0/1:1386,238,1351:255:79:40,39,0,0:1,1	0/1:1079,253,1819:255:84:31,53,0,0:1,1	0/1:1138,277,2047:255:92:33,59,0,0:1,1	0/1:269,118,1059:119:39:8,31,0,0:1,1	0/1:556,136,1008:255:45:16,29,0,0:1,1	0/0:0,108,1247:135:36:0,36,0,0:2,0	0/1:383,66,378:255:22:11,11,0,0:1,1	0/0:1,238,2718:255:79:0,79,0,0:2,0
Chr11	3638129	.	A	G	255	.	NS=23;AN=2;AFS=19,27;MAF=0.41;TA=synonymous_variant;TID=mRNA:MD11G1042400;TGN=MD11G1042400;TCO=138.1;TACH=L138L	GT:PL:GQ:DP:BSDP:ACN	0/1:3003,462,2204:255:153:66,0,87,0:1,1	0/1:3649,526,2254:255:174:68,0,106,0:1,1	0/1:3605,514,2126:255:170:65,0,105,0:1,1	0/1:3212,451,1794:255:149:56,0,93,0:1,1	0/1:3212,475,1941:255:153:59,1,93,0:1,1	0/1:3137,511,2548:255:169:78,0,91,0:1,1	0/1:3620,502,1886:255:162:56,1,105,0:1,1	0/1:2884,450,2202:255:149:64,0,85,0:1,1	0/1:3732,500,1968:255:166:58,0,108,0:1,1	0/1:3653,501,2024:255:166:60,0,106,0:1,1	0/1:3561,545,2457:255:180:77,0,103,0:1,1	0/1:2742,428,2166:255:142:63,0,79,0:1,1	0/1:3120,440,1855:255:146:56,0,90,0:1,1	0/1:3190,438,1736:255:145:53,0,92,0:1,1	0/1:3037,395,1438:255:131:43,0,88,0:1,1	0/1:3371,429,1429:255:142:43,0,99,0:1,1	0/1:3415,465,1708:255:150:51,1,98,0:1,1	0/1:3141,459,2054:255:152:61,0,91,0:1,1	1/1:3701,325,35:255:108:1,0,107,0:0,2	1/1:2867,250,1:255:83:0,0,83,0:0,2	1/1:1998,175,1:255:58:0,0,58,0:0,2	0/1:1769,257,1139:255:85:34,0,51,0:1,1	1/1:5096,443,1:255:147:0,0,147,0:0,2
Chr11	3638440	.	C	T	255	.	NS=23;AN=2;AFS=44,2;MAF=0.04;TA=synonymous_variant;TID=mRNA:MD11G1042400;TGN=MD11G1042400;TCO=68.3;TACH=ED68ED	GT:PL:GQ:DP:BSDP:ACN	0/0:1,380,4371:255:126:0,126,0,0:2,0	0/0:1,389,4432:255:129:0,129,0,0:2,0	0/0:1,443,5087:255:147:0,147,0,0:2,0	0/0:16,308,3379:255:98:1,97,0,0:2,0	0/0:1,401,4581:255:133:0,133,0,0:2,0	0/0:1,344,3935:255:114:0,114,0,0:2,0	0/0:1,404,4615:255:134:0,134,0,0:2,0	0/0:1,362,4154:255:120:0,120,0,0:2,0	0/0:1,416,4759:255:138:0,138,0,0:2,0	0/0:17,387,4264:255:124:1,123,0,0:2,0	0/0:1,422,4825:255:140:0,140,0,0:2,0	0/0:1,232,2634:255:77:0,77,0,0:2,0	0/0:0,289,3318:255:96:0,96,0,0:2,0	0/0:1,377,4312:255:125:0,125,0,0:2,0	0/0:1,290,3285:255:96:0,96,0,0:2,0	0/0:36,320,3612:255:106:0,105,0,1:2,0	0/0:71,332,3702:255:110:0,108,0,2:2,0	0/0:1,398,4542:255:132:0,132,0,0:2,0	0/1:324,235,2360:57:78:0,68,0,10:1,1	0/1:417,151,1316:255:50:0,38,0,12:1,1	0/0:1,139,1575:255:46:0,46,0,0:2,0	0/0:0,145,1664:255:48:0,48,0,0:2,0	0/0:1,431,4962:255:143:0,143,0,0:2,0
Chr11	3638684	.	C	T	255	.	NS=23;AN=2;AFS=43,3;MAF=0.07;TA=synonymous_variant;TID=mRNA:MD11G1042400;TGN=MD11G1042400;TCO=19.3;TACH=TK19TK	GT:PL:GQ:DP:BSDP:ACN	0/0:1,299,3423:255:99:0,99,0,0:2,0	0/0:1,280,3195:255:93:0,93,0,0:2,0	0/0:1,335,3831:255:111:0,111,0,0:2,0	0/0:0,232,2657:255:77:0,77,0,0:2,0	0/0:1,235,2693:255:78:0,78,0,0:2,0	0/0:1,220,2509:255:73:0,73,0,0:2,0	0/0:0,247,2836:255:82:0,82,0,0:2,0	0/0:1,236,2669:255:78:0,78,0,0:2,0	0/0:0,280,3229:255:93:0,93,0,0:2,0	0/0:35,291,2985:255:86:1,85,0,0:2,0	0/0:0,313,3611:255:104:0,104,0,0:2,0	0/0:1,172,1925:255:57:0,57,0,0:2,0	0/0:209,220,2310:43:73:0,67,0,6:2,0	0/0:70,253,2817:255:84:0,82,0,2:2,0	0/0:140,199,2108:91:66:0,62,0,4:2,0	0/0:16,224,2395:255:70:1,69,0,0:2,0	0/0:105,205,2260:132:68:0,65,0,3:2,0	0/0:70,238,2672:255:79:0,77,0,2:2,0	0/1:407,157,1391:255:52:0,40,0,12:1,1	0/0:0,124,1416:149:41:0,41,0,0:2,0	0/1:626,84,348:255:28:0,10,0,18:1,1	0/0:0,118,1356:144:39:0,39,0,0:2,0	0/1:1932,265,1113:255:88:0,32,0,56:1,1
Chr11	3638705	.	T	C	255	.	NS=23;AN=2;AFS=19,27;MAF=0.41;TA=synonymous_variant;TID=mRNA:MD11G1042400;TGN=MD11G1042400;TCO=12.3;TACH=RR12RR	GT:PL:GQ:DP:BSDP:ACN	0/1:1471,329,2290:255:109:0,43,0,66:1,1	0/1:1279,335,2505:255:111:0,38,0,73:1,1	0/1:1793,371,2459:255:123:0,52,0,71:1,1	0/1:1421,250,1446:255:83:0,41,0,42:1,1	0/1:1103,268,1977:255:89:0,32,0,57:1,1	0/1:1803,265,1252:255:88:0,52,0,36:1,1	0/1:1044,269,2014:255:89:0,30,0,59:1,1	0/1:945,299,2444:255:99:0,28,0,71:1,1	0/1:1565,319,2116:255:106:0,45,0,61:1,1	0/1:1625,314,1934:255:104:0,47,0,57:1,1	0/1:1750,329,1998:255:109:0,51,0,58:1,1	0/1:1555,202,736:255:67:0,45,0,22:1,1	0/1:1597,230,990:255:76:0,47,0,29:1,1	0/1:1720,287,1541:255:95:0,50,0,45:1,1	0/1:1004,211,1426:255:70:0,29,0,41:1,1	0/1:1421,232,1233:255:77:0,41,0,36:1,1	0/1:1634,223,929:255:74:0,47,0,27:1,1	0/1:1177,256,1773:255:85:0,34,0,51:1,1	1/1:1838,160,0:255:53:0,53,0,0:0,2	1/1:1610,142,1:255:47:0,47,0,0:0,2	1/1:1089,97,1:123:32:0,32,0,0:0,2	0/1:278,148,1421:99:49:0,8,0,41:1,1	1/1:3502,310,70:255:103:0,101,0,2:0,2
Chr11	3638710	.	C	T	255	.	NS=23;AN=2;AFS=44,2;MAF=0.04;TA=missense_variant;TID=mRNA:MD11G1042400;TGN=MD11G1042400;TCO=11.1;TACH=A11T	GT:PL:GQ:DP:BSDP:ACN	0/0:1,341,3900:255:113:0,113,0,0:2,0	0/0:1,347,3951:255:115:0,115,0,0:2,0	0/0:1,389,4465:255:129:0,129,0,0:2,0	0/0:1,256,2932:255:85:0,85,0,0:2,0	0/0:0,298,3427:255:99:0,99,0,0:2,0	0/0:1,280,3210:255:93:0,93,0,0:2,0	0/0:0,280,3229:255:93:0,93,0,0:2,0	0/0:17,320,3504:255:102:1,101,0,0:2,0	0/0:1,334,3840:255:111:0,111,0,0:2,0	0/0:0,319,3681:255:106:0,106,0,0:2,0	0/0:1,350,4028:255:116:0,116,0,0:2,0	0/0:0,193,2220:255:64:0,64,0,0:2,0	0/0:0,241,2772:255:80:0,80,0,0:2,0	0/0:1,308,3508:255:102:0,102,0,0:2,0	0/0:0,226,2603:255:75:0,75,0,0:2,0	0/0:1,238,2713:255:79:0,79,0,0:2,0	0/0:70,241,2693:255:80:0,78,0,2:2,0	0/0:0,277,3199:255:92:0,92,0,0:2,0	0/1:348,166,1560:151:55:0,45,0,10:1,1	0/1:984,151,726:255:50:0,21,0,29:1,1	0/0:0,94,1059:120:31:0,31,0,0:2,0	0/0:0,151,1734:255:50:0,50,0,0:2,0	0/0:1,317,3622:255:105:0,105,0,0:2,0
Chr11	3638714	.	T	C	255	.	NS=23;AN=2;AFS=25,21;MAF=0.46;TA=synonymous_variant;TID=mRNA:MD11G1042400;TGN=MD11G1042400;TCO=9.3;TACH=EN9EN	GT:PL:GQ:DP:BSDP:ACN	0/1:1555,344,2394:255:114:0,45,0,69:1,1	0/1:1407,359,2669:255:119:0,41,0,78:1,1	0/1:1803,395,2727:255:131:0,52,0,79:1,1	0/1:1560,262,1427:255:87:0,45,0,42:1,1	0/1:1252,304,2250:255:101:0,36,0,65:1,1	0/1:1884,302,1437:255:96:1,54,0,41:1,1	0/1:1044,277,2137:255:92:0,30,0,62:1,1	0/1:990,314,2593:255:104:0,29,0,75:1,1	0/1:1560,331,2255:255:110:0,45,0,65:1,1	0/1:1595,326,2117:255:108:0,46,0,62:1,1	0/1:1809,356,2237:255:118:0,52,0,66:1,1	0/1:1476,202,830:255:67:0,43,0,24:1,1	0/1:1426,247,1411:255:82:0,41,0,41:1,1	0/1:1472,326,2108:255:104:0,42,1,61:1,1	0/1:904,232,1768:255:77:0,26,0,51:1,1	0/1:1148,235,1526:255:78:0,33,0,45:1,1	0/1:1456,247,1386:255:82:0,42,0,40:1,1	0/1:1113,268,1963:255:89:0,32,0,57:1,1	0/1:487,172,1485:255:57:0,14,0,43:1,1	0/1:795,157,998:255:52:0,23,0,29:1,1	0/0:0,99,1142:126:33:0,0,0,33:2,0	0/1:313,154,1460:128:51:0,9,0,42:1,1	0/0:1,322,3701:255:107:0,0,0,107:2,0
Chr11	3638776	.	G	C	255	.	NS=23;AN=2;AFS=27,19;MAF=0.41;TA=5_prime_UTR_variant;TID=mRNA:MD11G1042400;TGN=MD11G1042400	GT:PL:GQ:DP:BSDP:ACN	0/1:2117,371,2137:255:123:0,61,62,0:1,1	0/1:1685,356,2271:255:114:0,48,65,1:1,1	0/1:1669,350,2355:255:116:0,48,68,0:1,1	0/1:1664,259,1317:255:86:0,48,38,0:1,1	0/1:1964,359,2137:255:119:0,57,62,0:1,1	0/1:2146,268,920:255:89:0,62,27,0:1,1	0/1:1571,302,1859:255:100:0,46,54,0:1,1	0/1:1252,277,1947:255:92:0,36,56,0:1,1	0/1:1715,338,2151:255:112:0,50,62,0:1,1	0/1:1804,317,1824:255:105:0,52,53,0:1,1	0/1:2033,347,1948:255:115:0,59,56,0:1,1	0/1:1416,196,835:255:65:0,41,24,0:1,1	0/1:1217,205,1148:255:68:0,35,33,0:1,1	0/1:1218,275,1889:255:91:0,36,55,0:1,1	0/1:1317,280,1913:255:93:0,38,55,0:1,1	0/1:1351,232,1316:255:77:0,39,38,0:1,1	0/1:1351,238,1391:255:79:0,39,40,0:1,1	0/1:1416,256,1530:255:85:0,41,44,0:1,1	0/0:1,172,1963:255:57:0,0,57,0:2,0	0/0:0,181,2081:255:60:0,0,60,0:2,0	0/0:0,78,899:105:26:0,0,26,0:2,0	0/1:278,133,1252:114:44:0,8,36,0:1,1	0/0:35,307,3502:255:102:0,1,101,0:2,0
Chr11	3638780	.	T	C	255	.	NS=23;AN=2;AFS=43,3;MAF=0.07;TA=5_prime_UTR_variant;TID=mRNA:MD11G1042400;TGN=MD11G1042400	GT:PL:GQ:DP:BSDP:ACN	0/0:1,371,4238:255:123:0,0,0,123:2,0	0/0:2,344,3887:255:114:0,0,0,114:2,0	0/0:1,344,3915:255:114:0,0,0,114:2,0	0/0:1,272,3071:255:90:0,0,0,90:2,0	0/0:1,356,4064:255:118:0,0,0,118:2,0	0/0:1,259,2956:255:86:0,0,0,86:2,0	0/0:0,292,3358:255:97:0,0,0,97:2,0	0/0:1,275,3116:255:91:0,0,0,91:2,0	0/0:2,332,3743:255:110:0,0,0,110:2,0	0/0:0,313,3591:255:104:0,0,0,104:2,0	0/0:1,337,3879:255:112:0,0,0,112:2,0	0/0:0,187,2151:255:62:0,0,0,62:2,0	0/0:106,206,2193:132:68:0,3,0,65:2,0	0/0:175,275,2937:131:91:0,5,0,86:2,0	0/0:35,265,3010:255:88:0,1,0,87:2,0	0/0:16,242,2589:255:76:0,0,1,75:2,0	0/0:140,229,2485:121:76:0,4,0,72:2,0	0/0:0,256,2941:255:85:0,0,0,85:2,0	0/1:487,163,1386:255:54:0,14,0,40:1,1	0/0:0,166,1897:255:55:0,0,0,55:2,0	0/1:487,60,209:117:20:0,14,0,6:1,1	0/0:1,139,1580:255:46:0,0,0,46:2,0	0/1:1729,277,1451:255:92:0,50,0,42:1,1
Chr11	3638782	.	A	G	255	.	NS=23;AN=2;AFS=22,24;MAF=0.48;TA=5_prime_UTR_variant;TID=mRNA:MD11G1042400;TGN=MD11G1042400	GT:PL:GQ:DP:BSDP:ACN	0/1:2276,365,1894:255:121:55,0,66,0:1,1	0/1:1685,338,2186:255:112:63,0,49,0:1,1	0/1:1734,344,2211:255:114:64,0,50,0:1,1	0/1:1879,278,1279:255:92:38,0,54,0:1,1	0/1:2017,350,1997:255:116:58,0,58,0:1,1	0/1:2117,259,846:255:86:25,0,61,0:1,1	0/1:1581,286,1704:255:95:49,0,46,0:1,1	0/1:1282,277,1898:255:92:55,0,37,0:1,1	0/1:1769,341,2146:255:113:62,0,51,0:1,1	0/1:1864,311,1661:255:103:49,0,54,0:1,1	0/1:2014,332,1745:255:110:51,0,59,0:1,1	0/1:1316,181,765:255:60:22,0,38,0:1,1	0/1:1217,190,950:255:63:28,0,35,0:1,1	0/1:1491,268,1561:255:89:46,0,43,0:1,1	0/1:1477,266,1546:255:88:45,0,43,0:1,1	0/1:1525,223,1038:255:74:30,0,44,0:1,1	0/1:1595,220,939:255:73:27,0,46,0:1,1	0/1:1541,260,1397:255:86:41,0,45,0:1,1	0/1:1287,154,487:255:51:14,0,37,0:1,1	1/1:1838,160,0:255:53:0,0,53,0:0,2	0/1:209,54,417:123:18:12,0,6,0:1,1	0/1:447,133,1068:255:44:31,0,13,0:1,1	0/1:1426,271,1675:255:90:49,0,41,0:1,1
Chr11	3638784	.	T	A	255	.	NS=23;AN=2;AFS=43,3;MAF=0.07;TA=5_prime_UTR_variant;TID=mRNA:MD11G1042400;TGN=MD11G1042400	GT:PL:GQ:DP:BSDP:ACN	0/0:1,368,4222:255:122:0,0,0,122:2,0	0/0:0,331,3815:255:110:0,0,0,110:2,0	0/0:1,338,3851:255:112:0,0,0,112:2,0	0/0:1,277,3155:255:92:0,0,0,92:2,0	0/0:51,394,3989:255:116:0,1,1,114:2,0	0/0:0,253,2916:255:84:0,0,0,84:2,0	0/0:0,277,3164:255:92:0,0,0,92:2,0	0/0:1,277,3170:255:92:0,0,0,92:2,0	0/0:1,344,3935:255:114:0,0,0,114:2,0	0/0:1,305,3488:255:101:0,0,0,101:2,0	0/0:1,332,3752:255:110:0,0,0,110:2,0	0/0:0,184,2106:255:61:0,0,0,61:2,0	0/0:105,193,2111:120:64:3,0,0,61:2,0	0/0:209,265,2841:88:88:6,0,0,82:2,0	0/0:30,265,3015:255:88:1,0,0,87:2,0	0/0:0,223,2563:255:74:0,0,0,74:2,0	0/0:175,223,2380:80:74:5,0,0,69:2,0	0/0:0,259,2960:255:86:0,0,0,86:2,0	0/1:522,151,1212:255:50:15,0,0,35:1,1	0/0:0,166,1907:255:55:0,0,0,55:2,0	0/1:393,57,244:154:19:12,0,0,7:1,1	0/0:1,133,1496:255:44:0,0,0,44:2,0	0/1:1646,275,1477:255:91:48,0,0,43:1,1
Chr11	3639593	.	A	C	255	.	NS=23;AN=2;AFS=45,1;MAF=0.02;TA=exonic_splice_region_variant;TID=mRNA:MD11G1042400;TGN=MD11G1042400	GT:PL:GQ:DP:BSDP:ACN	0/0:1,347,3961:255:115:115,0,0,0:2,0	0/0:0,310,3576:255:103:103,0,0,0:2,0	0/0:0,322,3711:255:107:107,0,0,0:2,0	0/0:1,308,3528:255:102:102,0,0,0:2,0	0/0:1,341,3894:255:113:113,0,0,0:2,0	0/0:1,256,2927:255:85:85,0,0,0:2,0	0/0:0,247,2851:255:82:82,0,0,0:2,0	0/0:0,292,3363:255:97:97,0,0,0:2,0	0/0:1,341,3900:255:113:113,0,0,0:2,0	0/0:0,310,3566:255:103:103,0,0,0:2,0	0/0:1,325,3725:255:108:108,0,0,0:2,0	0/0:0,184,2116:255:61:61,0,0,0:2,0	0/0:0,211,2424:255:70:70,0,0,0:2,0	0/0:1,280,3210:255:93:93,0,0,0:2,0	0/0:1,253,2897:255:84:84,0,0,0:2,0	0/0:0,205,2364:255:68:68,0,0,0:2,0	0/0:0,226,2603:255:75:75,0,0,0:2,0	0/0:0,253,2901:255:84:84,0,0,0:2,0	0/0:86,106,1074:52:35:32,3,0,0:2,0	0/1:517,111,765:255:37:22,15,0,0:1,1	0/0:0,54,621:81:18:18,0,0,0:2,0	0/0:0,130,1490:255:43:43,0,0,0:2,0	0/0:0,226,2593:255:75:75,0,0,0:2,0
Chr11	3639708	.	A	C	255	.	NS=23;AN=2;AFS=43,3;MAF=0.07;TA=5_prime_UTR_variant;TID=mRNA:MD11G1042400;TGN=MD11G1042400	GT:PL:GQ:DP:BSDP:ACN	0/0:38,450,4601:255:138:137,0,1,0:2,0	0/0:19,424,4502:255:136:135,0,1,0:2,0	0/0:3,447,4947:255:148:148,0,0,0:2,0	0/0:2,354,3948:255:117:117,0,0,0:2,0	0/0:3,354,3870:255:117:117,0,0,0:2,0	0/0:20,376,4052:255:124:123,1,0,0:2,0	0/0:4,394,4299:255:130:130,0,0,0:2,0	0/0:2,375,4182:255:124:124,0,0,0:2,0	0/0:3,447,4977:255:148:148,0,0,0:2,0	0/0:3,336,3692:255:111:111,0,0,0:2,0	0/0:3,421,4660:255:139:139,0,0,0:2,0	0/0:1,223,2525:255:74:74,0,0,0:2,0	0/0:105,235,2554:255:78:75,3,0,0:2,0	0/0:106,320,3470:255:106:103,3,0,0:2,0	0/0:1,284,3175:255:94:94,0,0,0:2,0	0/0:3,294,3244:255:97:97,0,0,0:2,0	0/0:141,332,3545:255:110:106,4,0,0:2,0	0/0:18,351,3873:255:116:115,1,0,0:2,0	0/1:279,73,527:255:24:16,8,0,0:1,1	0/0:1,127,1402:255:42:42,0,0,0:2,0	0/1:487,87,517:255:29:15,14,0,0:1,1	0/0:1,139,1537:255:46:46,0,0,0:2,0	0/1:1079,251,1741:255:83:52,31,0,0:1,1
Chr11	3651240	.	G	T	255	.	NS=23;AN=2;AFS=25,21;MAF=0.46;TA=synonymous_variant;TID=mRNA:MD11G1042500;TGN=MD11G1042500;TCO=154.3;TACH=LD154LD	GT:PL:GQ:DP:BSDP:ACN	0/1:1800,651,5640:255:216:0,0,164,52:1,1	0/1:2227,682,5455:255:222:1,0,157,64:1,1	0/1:2272,664,5217:255:216:1,0,150,65:1,1	0/1:2048,615,5008:255:204:0,0,145,59:1,1	0/1:1880,649,5506:255:215:0,0,160,55:1,1	0/1:1844,705,6265:255:234:0,0,181,53:1,1	0/1:2320,699,5733:255:232:0,0,165,67:1,1	0/1:2256,648,5186:255:215:0,0,150,65:1,1	0/1:2222,722,5734:255:229:0,1,165,63:1,1	0/1:2262,688,5591:255:228:0,0,162,66:1,1	0/1:1392,706,6683:255:234:0,0,194,40:1,1	0/1:1869,663,5719:255:220:0,0,166,54:1,1	0/1:2052,582,4626:255:193:0,0,134,59:1,1	0/1:2345,630,4898:255:209:0,0,141,68:1,1	0/1:2346,606,4601:255:201:0,0,133,68:1,1	0/1:1625,597,5207:255:198:0,0,151,47:1,1	0/1:2133,623,4642:255:196:1,0,134,61:1,1	0/1:1983,654,5554:255:217:0,0,160,57:1,1	0/1:209,75,661:102:25:0,0,19,6:1,1	0/0:0,42,487:69:14:0,0,14,0:2,0	0/1:243,51,343:255:17:0,0,10,7:1,1	0/1:522,118,835:255:39:0,0,24,15:1,1	0/0:105,229,2500:154:76:0,0,73,3:2,0
Chr11	3651540	.	G	A	255	.	NS=23;AN=2;AFS=45,1;MAF=0.02;TA=3_prime_UTR_variant;TID=mRNA:MD11G1042500;TGN=MD11G1042500	GT:PL:GQ:DP:BSDP:ACN	0/0:2,624,7145:255:207:0,0,207,0:2,0	0/0:1,651,7476:255:216:0,0,216,0:2,0	0/0:2,618,7080:255:205:0,0,205,0:2,0	0/0:2,633,7254:255:210:0,0,210,0:2,0	0/0:1,654,7525:255:217:0,0,217,0:2,0	0/0:2,685,7805:255:227:0,0,227,0:2,0	0/0:1,651,7452:255:216:0,0,216,0:2,0	0/0:1,669,7694:255:222:0,0,222,0:2,0	0/0:3,673,7649:255:223:0,0,223,0:2,0	0/0:1,678,7780:255:225:0,0,225,0:2,0	0/0:2,730,8352:255:242:0,0,242,0:2,0	0/0:2,615,7035:255:204:0,0,204,0:2,0	0/0:2,624,7121:255:207:0,0,207,0:2,0	0/0:1,600,6909:255:199:0,0,199,0:2,0	0/0:2,591,6752:255:196:0,0,196,0:2,0	0/0:1,594,6835:255:197:0,0,197,0:2,0	0/0:66,585,6628:255:194:2,0,192,0:2,0	0/0:2,670,7627:255:222:0,0,222,0:2,0	0/0:35,48,522:45:16:1,0,15,0:2,0	0/0:0,24,278:51:8:0,0,8,0:2,0	0/0:0,15,174:42:5:0,0,5,0:2,0	0/0:0,99,1137:126:33:0,0,33,0:2,0	0/1:278,75,591:255:25:8,0,17,0:1,1
Chr11	3667713	.	A	G	255	.	NS=23;AN=2;AFS=19,27;MAF=0.41;TA=synonymous_variant;TID=mRNA:MD11G1042600;TGN=MD11G1042600;TCO=209.3;TACH=AA209AA	GT:PL:GQ:DP:BSDP:ACN	0/1:1386,238,1341:255:79:39,0,40,0:1,1	0/1:1551,245,1214:255:81:36,0,45,0:1,1	0/1:1590,289,1724:255:96:50,0,46,0:1,1	0/1:1750,256,1168:255:85:34,0,51,0:1,1	0/1:1629,256,1312:255:85:38,0,47,0:1,1	0/1:1495,247,1351:255:82:39,0,43,0:1,1	0/1:2464,292,894:255:97:26,0,71,0:1,1	0/1:1177,223,1386:255:74:40,0,34,0:1,1	0/1:1391,247,1437:255:82:42,0,40,0:1,1	0/1:835,199,1455:255:66:42,0,24,0:1,1	0/1:2341,308,1178:255:102:34,0,68,0:1,1	0/1:964,124,447:255:41:13,0,28,0:1,1	0/1:1629,229,994:255:76:29,0,47,0:1,1	0/1:2306,305,1183:255:101:34,0,67,0:1,1	0/1:1967,247,870:255:82:25,0,57,0:1,1	0/1:2152,299,1228:255:99:36,0,63,0:1,1	0/1:3066,350,935:255:116:27,0,89,0:1,1	0/1:3096,410,1576:255:136:46,0,90,0:1,1	1/1:3358,295,35:255:98:1,0,97,0:0,2	1/1:3732,335,71:255:111:2,0,109,0:0,2	1/1:2544,226,35:255:75:1,0,74,0:0,2	0/1:2505,374,1774:255:124:51,0,73,0:1,1	1/1:4317,386,71:255:128:2,0,126,0:0,2
Chr11	3668102	.	A	G	255	.	NS=23;AN=2;AFS=21,25;MAF=0.46;TA=synonymous_variant;TID=mRNA:MD11G1042600;TGN=MD11G1042600;TCO=253.3;TACH=TL253TL	GT:PL:GQ:DP:BSDP:ACN	0/1:591,105,621:255:35:18,0,17,0:1,1	0/1:522,100,607:255:33:18,0,15,0:1,1	0/1:661,90,383:255:30:11,0,19,0:1,1	0/1:442,85,503:255:28:15,0,13,0:1,1	0/1:556,108,685:255:36:20,0,16,0:1,1	0/1:313,82,607:255:27:18,0,9,0:1,1	0/1:1009,154,722:255:51:22,0,29,0:1,1	0/1:487,124,934:255:41:27,0,14,0:1,1	0/1:591,111,690:255:37:20,0,17,0:1,1	0/1:795,133,725:255:44:21,0,23,0:1,1	0/1:969,157,830:255:52:24,0,28,0:1,1	0/1:209,45,294:132:15:9,0,6,0:1,1	0/1:939,121,447:255:40:13,0,27,0:1,1	0/1:1009,148,677:255:49:20,0,29,0:1,1	0/1:412,81,522:255:27:15,0,12,0:1,1	0/1:661,111,626:255:37:18,0,19,0:1,1	0/1:795,112,482:255:37:14,0,23,0:1,1	0/1:626,145,1038:255:48:30,0,18,0:1,1	0/1:1258,175,607:255:54:17,0,36,1:1,1	0/1:741,181,1307:255:60:38,0,22,0:1,1	1/1:795,69,0:96:23:0,0,23,0:0,2	0/1:1113,187,1024:255:62:30,0,32,0:1,1	1/1:1912,175,105:102:58:3,0,55,0:0,2
Chr11	3668319	.	G	A	255	.	NS=23;AN=2;AFS=22,24;MAF=0.48;TA=synonymous_variant;TID=mRNA:MD11G1042600;TGN=MD11G1042600;TCO=298.3;TACH=LE298LE	GT:PL:GQ:DP:BSDP:ACN	0/1:587,97,498:255:32:17,0,15,0:1,1	0/1:572,97,507:255:32:17,0,15,0:1,1	0/1:687,112,552:255:37:21,0,16,0:1,1	0/1:591,84,383:255:28:17,0,11,0:1,1	0/1:621,118,725:255:39:18,0,21,0:1,1	0/1:1058,148,621:255:49:31,0,18,0:1,1	0/1:870,148,816:255:49:25,0,24,0:1,1	0/1:493,91,522:255:30:15,0,15,0:1,1	0/1:864,145,790:255:48:25,0,23,0:1,1	0/1:591,118,765:255:39:17,0,22,0:1,1	0/1:1699,211,720:255:70:49,0,21,0:1,1	0/1:243,39,209:138:13:7,0,6,0:1,1	0/1:1073,133,447:255:44:31,0,13,0:1,1	0/1:765,145,899:255:48:22,0,26,0:1,1	0/1:442,69,348:255:23:13,0,10,0:1,1	0/1:656,142,955:255:47:19,0,28,0:1,1	0/1:696,163,1182:255:54:20,0,34,0:1,1	0/1:989,163,865:255:54:29,0,25,0:1,1	0/1:1133,166,765:255:55:33,0,22,0:1,1	1/1:2970,262,35:255:87:86,0,1,0:0,2	0/1:656,136,899:255:45:19,0,26,0:1,1	0/1:964,208,1426:255:69:28,0,41,0:1,1	0/1:667,205,1664:255:68:20,0,48,0:1,1
Chr11	3668335	.	T	A	255	.	NS=23;AN=2;AFS=41,5;MAF=0.11;TA=exonic_splice_region_variant;TID=mRNA:MD11G1042600;TGN=MD11G1042600	GT:PL:GQ:DP:BSDP:ACN	0/0:0,108,1252:135:36:0,0,0,36:2,0	0/0:0,115,1311:141:38:0,0,0,38:2,0	0/0:1,112,1268:138:37:0,0,0,37:2,0	0/0:0,76,850:102:25:0,0,0,25:2,0	0/0:0,127,1455:157:42:0,0,0,42:2,0	0/0:1,160,1824:255:53:0,0,0,53:2,0	0/0:0,154,1768:255:51:0,0,0,51:2,0	0/0:0,102,1172:129:34:0,0,0,34:2,0	0/0:32,164,1685:255:50:1,1,0,48:2,0	0/0:0,136,1565:255:45:0,0,0,45:2,0	0/0:16,214,2405:255:71:1,0,0,70:2,0	0/0:0,36,417:63:12:0,0,0,12:2,0	0/1:273,139,1316:103:46:8,0,0,38:1,1	0/0:35,166,1859:255:55:1,0,0,54:2,0	0/0:35,90,1008:87:30:1,0,0,29:2,0	0/0:35,172,1947:255:57:1,0,0,56:2,0	0/1:349,166,1527:151:55:10,0,0,45:1,1	0/0:35,172,1947:255:57:1,0,0,56:2,0	0/1:621,145,1043:255:48:18,0,0,30:1,1	0/0:0,250,2881:255:83:0,0,0,83:2,0	0/1:955,127,463:255:42:28,0,0,14:1,1	0/0:0,223,2568:255:74:0,0,0,74:2,0	0/1:1750,233,865:255:77:52,0,0,25:1,1
Chr11	3669053	.	A	G	255	.	NS=23;AN=2;AFS=22,24;MAF=0.48;TA=synonymous_variant;TID=mRNA:MD11G1042600;TGN=MD11G1042600;TCO=410.3;TACH=SD410SD	GT:PL:GQ:DP:BSDP:ACN	0/1:974,169,969:255:56:28,0,28,0:1,1	0/1:1044,223,1511:255:74:44,0,30,0:1,1	0/1:1148,184,974:255:61:28,0,33,0:1,1	0/1:1038,148,661:255:49:19,0,30,0:1,1	0/1:1495,247,1356:255:82:39,0,43,0:1,1	0/1:974,214,1490:255:71:43,0,28,0:1,1	0/1:1860,257,1039:255:85:30,0,55,0:1,1	0/1:1148,169,800:255:56:23,0,33,0:1,1	0/1:1268,254,1492:255:80:43,0,36,1:1,1	0/1:1073,178,969:255:59:28,0,31,0:1,1	0/1:1351,247,1495:255:82:43,0,39,0:1,1	0/1:998,133,522:255:44:15,0,29,0:1,1	0/1:1546,247,1277:255:82:37,0,45,0:1,1	0/1:1659,286,1629:255:95:47,0,48,0:1,1	0/1:1252,202,1073:255:67:31,0,36,0:1,1	0/1:1485,235,1212:255:78:35,0,43,0:1,1	0/1:1937,253,974:255:84:28,0,56,0:1,1	0/1:2002,283,1252:255:94:36,0,58,0:1,1	0/1:1769,274,1386:255:91:40,0,51,0:1,1	1/1:3571,310,0:255:103:0,0,103,0:0,2	0/1:1442,226,1148:255:75:33,0,42,0:1,1	0/1:2384,283,855:255:94:25,0,69,0:1,1	0/1:2151,371,2097:255:123:61,0,62,0:1,1
Chr11	3669339	.	T	C	255	.	NS=23;AN=2;AFS=19,27;MAF=0.41;TA=missense_variant;TID=mRNA:MD11G1042600;TGN=MD11G1042600;TCO=461.2;TACH=V461A	GT:PL:GQ:DP:BSDP:ACN	0/1:1316,229,1316:255:76:0,38,0,38:1,1	0/1:2207,302,1228:255:100:0,64,0,36:1,1	0/1:1803,262,1217:255:87:0,52,0,35:1,1	0/1:1659,235,1038:255:78:0,48,0,30:1,1	0/1:2356,344,1422:255:110:0,68,1,41:1,1	0/1:1217,292,2141:255:97:0,35,0,62:1,1	0/1:2218,320,1398:255:106:0,65,0,41:1,1	0/1:1333,229,1268:255:76:0,39,0,37:1,1	0/1:1530,301,1937:255:100:0,44,0,56:1,1	0/1:1878,283,1367:255:94:0,54,0,40:1,1	0/1:2207,350,1799:255:116:0,64,0,52:1,1	0/1:661,84,313:255:28:0,19,0,9:1,1	0/1:2290,295,1108:255:98:0,66,0,32:1,1	0/1:2742,377,1576:255:125:0,79,0,46:1,1	0/1:1809,296,1576:255:98:0,52,0,46:1,1	0/1:2630,350,1357:255:116:0,77,0,39:1,1	0/1:3176,347,763:255:115:0,92,0,23:1,1	0/1:2812,410,1869:255:136:0,81,0,55:1,1	1/1:4093,356,1:255:118:0,118,0,0:0,2	1/1:3229,283,35:255:94:0,93,0,1:0,2	1/1:3542,307,0:255:102:0,102,0,0:0,2	0/1:2803,407,1829:255:135:0,82,0,53:1,1	1/1:4884,434,105:255:144:0,141,0,3:0,2
Chr11	3669633	.	G	A	255	.	NS=23;AN=2;AFS=40,6;MAF=0.13;TA=missense_variant;TID=mRNA:MD11G1042600;TGN=MD11G1042600;TCO=559.2;TACH=R559Q	GT:PL:GQ:DP:BSDP:ACN	0/0:0,75,864:102:25:0,0,25,0:2,0	0/0:0,130,1485:255:43:0,0,43,0:2,0	0/0:0,151,1734:255:50:0,0,50,0:2,0	0/0:0,142,1629:255:47:0,0,47,0:2,0	0/0:70,178,1972:140:59:2,0,57,0:2,0	0/0:1,163,1854:255:54:0,0,54,0:2,0	0/0:0,217,2484:255:72:0,0,72,0:2,0	0/0:0,105,1217:132:35:0,0,35,0:2,0	0/0:0,166,1897:255:55:0,0,55,0:2,0	0/0:0,145,1669:255:48:0,0,48,0:2,0	0/0:0,232,2677:255:77:0,0,77,0:2,0	0/0:0,154,1768:255:51:0,0,51,0:2,0	0/1:343,184,1773:127:61:10,0,51,0:1,1	0/1:278,187,1873:60:62:8,0,54,0:1,1	0/0:0,139,1599:255:46:0,0,46,0:2,0	0/0:70,196,2186:255:65:2,0,63,0:2,0	0/1:433,254,2345:148:80:12,0,67,1:1,1	0/0:70,214,2394:255:71:2,0,69,0:2,0	0/1:517,220,1993:255:73:15,0,58,0:1,1	0/0:0,157,1798:255:52:0,0,52,0:2,0	0/1:487,108,765:255:36:14,0,22,0:1,1	0/0:1,232,2643:255:77:0,0,77,0:2,0	0/1:1391,244,1407:255:81:40,0,41,0:1,1
Chr11	3669649	.	G	A	255	.	NS=23;AN=2;AFS=41,5;MAF=0.11;TA=synonymous_variant;TID=mRNA:MD11G1042600;TGN=MD11G1042600;TCO=564.3;TACH=SL564SL	GT:PL:GQ:DP:BSDP:ACN	0/0:0,100,1128:126:33:0,0,33,0:2,0	0/0:0,160,1843:255:53:0,0,53,0:2,0	0/0:0,190,2191:255:63:0,0,63,0:2,0	0/0:1,154,1754:255:51:0,0,51,0:2,0	0/0:70,223,2494:255:74:2,0,72,0:2,0	0/0:0,178,2042:255:59:0,0,59,0:2,0	0/0:1,235,2688:255:78:0,0,78,0:2,0	0/0:0,148,1699:255:49:0,0,49,0:2,0	0/0:0,196,2260:255:65:0,0,65,0:2,0	0/0:0,169,1942:255:56:0,0,56,0:2,0	0/0:0,283,3248:255:94:0,0,94,0:2,0	0/0:0,190,2181:255:63:0,0,63,0:2,0	0/1:482,223,2086:255:74:14,0,60,0:1,1	0/0:169,211,2255:74:70:5,0,65,0:2,0	0/0:0,160,1838:255:53:0,0,53,0:2,0	0/0:70,241,2707:255:80:2,0,78,0:2,0	0/1:557,281,2629:255:93:16,0,77,0:1,1	0/0:70,238,2667:255:79:2,0,77,0:2,0	0/1:345,217,2117:96:72:11,0,61,0:1,1	0/0:0,190,2186:255:63:0,0,63,0:2,0	0/1:348,102,835:255:34:10,0,24,0:1,1	0/0:1,290,3314:255:96:0,0,96,0:2,0	0/1:1491,265,1546:255:88:43,0,45,0:1,1
Chr11	3669682	.	C	T	255	.	NS=23;AN=2;AFS=21,25;MAF=0.46;TA=synonymous_variant;TID=mRNA:MD11G1042600;TGN=MD11G1042600;TCO=575.3;TACH=LE575LE	GT:PL:GQ:DP:BSDP:ACN	0/1:840,130,626:255:43:0,18,0,25:1,1	0/1:1009,190,1177:255:63:0,34,0,29:1,1	0/1:1178,223,1372:255:74:0,40,0,34:1,1	0/1:1024,166,870:255:55:0,25,0,30:1,1	0/1:1413,248,1387:255:82:0,40,0,42:1,1	0/1:1386,196,850:255:65:0,25,0,40:1,1	0/1:1838,241,934:255:80:0,27,0,53:1,1	0/1:720,151,1008:255:50:0,29,0,21:1,1	0/1:1004,187,1148:255:62:0,33,0,29:1,1	0/1:835,175,1182:255:58:0,34,0,24:1,1	0/1:1795,257,1109:255:85:0,32,0,53:1,1	0/1:642,187,1496:255:62:0,43,0,19:1,1	0/1:2087,268,974:255:89:0,28,0,61:1,1	0/1:2226,235,453:255:78:0,13,0,65:1,1	0/1:1108,178,939:255:59:0,27,0,32:1,1	0/1:1760,217,696:255:72:0,20,0,52:1,1	0/1:2520,302,900:255:100:0,26,0,74:1,1	0/1:2191,289,1148:255:96:0,33,0,63:1,1	0/1:1715,208,661:255:69:0,19,0,50:1,1	0/1:1485,190,696:255:63:0,20,0,43:1,1	1/1:1008,87,0:114:29:0,0,0,29:0,2	0/1:2376,314,1164:255:104:0,34,0,70:1,1	1/1:2906,259,70:255:86:0,2,0,84:0,2
Chr11	3987954	.	T	G	66	.	NS=23;AN=2;AFS=45,1;MAF=0.02;TA=synonymous_variant;TID=mRNA:MD11G1045800;TGN=MD11G1045800;TCO=172.3;TACH=SE172SE	GT:PL:GQ:DP:BSDP:ACN	0/0:0,163,1873:255:54:0,0,0,54:2,0	0/0:0,223,2558:255:74:0,0,0,74:2,0	0/0:0,214,2464:255:71:0,0,0,71:2,0	0/0:1,175,1998:255:58:0,0,0,58:2,0	0/0:0,208,2394:255:69:0,0,0,69:2,0	0/0:35,208,2364:255:69:0,0,1,68:2,0	0/0:1,250,2867:255:83:0,0,0,83:2,0	0/0:0,184,2121:255:61:0,0,0,61:2,0	0/0:35,259,2916:255:86:0,0,1,85:2,0	0/0:0,220,2528:255:73:0,0,0,73:2,0	0/0:36,305,3453:255:101:0,0,1,100:2,0	0/0:0,127,1460:157:42:0,0,0,42:2,0	0/0:35,118,1321:114:39:0,0,1,38:2,0	0/0:1,166,1883:255:55:0,0,0,55:2,0	0/0:0,84,974:111:28:0,0,0,28:2,0	0/0:16,188,1979:255:58:1,0,0,57:2,0	0/0:1,172,1958:255:57:0,0,0,57:2,0	0/0:0,217,2504:255:72:0,0,0,72:2,0	0/0:0,78,904:105:26:0,0,0,26:2,0	0/1:209,111,1078:66:37:0,0,6,31:1,1	0/0:0,42,487:69:14:0,0,0,14:2,0	0/0:35,57,621:54:19:0,0,1,18:2,0	0/0:70,130,1421:92:43:0,0,2,41:2,0
Chr11	4008166	.	C	T	101	.	NS=23;AN=2;AFS=38,8;MAF=0.17;TA=synonymous_variant;TID=mRNA:MD11G1046100;TGN=MD11G1046100;TCO=517.3;TACH=GE517GE	GT:PL:GQ:DP:BSDP:ACN	0/0:16,329,3756:255:109:0,108,0,1:2,0	0/0:0,313,3611:255:104:0,104,0,0:2,0	0/0:1,374,4264:255:124:0,124,0,0:2,0	0/0:1,359,4104:255:119:0,119,0,0:2,0	0/0:2,495,5640:255:164:0,164,0,0:2,0	0/0:1,437,4994:255:145:0,145,0,0:2,0	0/0:1,287,3269:255:95:0,95,0,0:2,0	0/0:1,383,4377:255:127:0,127,0,0:2,0	0/0:1,476,5489:255:158:0,158,0,0:2,0	0/0:1,395,4550:255:131:0,131,0,0:2,0	0/0:1,257,2884:255:85:0,85,0,0:2,0	0/0:1,334,3850:255:111:0,111,0,0:2,0	0/0:0,337,3894:255:112:0,112,0,0:2,0	0/0:35,307,3507:255:102:0,101,0,1:2,0	0/0:35,217,2450:255:72:0,71,0,1:2,0	0/0:35,307,3507:255:102:0,101,0,1:2,0	0/0:279,325,3467:79:108:0,100,0,8:2,0	0/0:140,334,3716:255:111:0,107,0,4:2,0	1/1:1108,102,70:65:34:0,2,0,32:0,2	1/1:1436,133,70:94:44:0,2,0,42:0,2	1/1:487,42,0:69:14:0,0,0,14:0,2	0/0:0,102,1177:129:34:0,34,0,0:2,0	1/1:1565,173,105:101:47:1,2,0,44:0,2
Chr11	4008197	.	C	G	255	.	NS=23;AN=2;AFS=42,4;MAF=0.09;TA=missense_variant;TID=mRNA:MD11G1046100;TGN=MD11G1046100;TCO=507.2;TACH=G507A	GT:PL:GQ:DP:BSDP:ACN	0/0:1,413,4754:255:137:0,137,0,0:2,0	0/0:1,380,4381:255:126:0,126,0,0:2,0	0/0:1,483,5505:255:160:0,160,0,0:2,0	0/0:1,410,4719:255:136:0,136,0,0:2,0	0/0:1,531,6096:255:176:0,176,0,0:2,0	0/0:1,471,5376:255:156:0,156,0,0:2,0	0/0:2,357,4012:255:118:0,118,0,0:2,0	0/0:1,431,4928:255:143:0,143,0,0:2,0	0/0:2,552,6306:255:183:0,183,0,0:2,0	0/0:1,489,5590:255:162:0,162,0,0:2,0	0/0:1,278,3146:255:92:0,92,0,0:2,0	0/0:1,371,4229:255:123:0,123,0,0:2,0	0/0:1,380,4337:255:126:0,126,0,0:2,0	0/0:16,359,3970:255:115:1,114,0,0:2,0	0/0:1,271,3100:255:90:0,90,0,0:2,0	0/0:70,380,4297:255:126:0,124,2,0:2,0	0/0:174,389,4292:255:129:0,124,5,0:2,0	0/0:175,386,4234:255:128:0,123,5,0:2,0	0/1:869,105,348:255:35:0,10,25,0:1,1	0/1:1143,154,626:255:51:0,18,33,0:1,1	0/1:329,42,139:65:14:0,4,10,0:1,1	0/0:0,105,1217:132:35:0,35,0,0:2,0	0/1:725,166,1182:255:55:0,34,21,0:1,1
Chr11	4008476	.	G	T	255	.	NS=23;AN=2;AFS=19,27;MAF=0.41;TA=missense_variant;TID=mRNA:MD11G1046100;TGN=MD11G1046100;TCO=414.2;TACH=T414K	GT:PL:GQ:DP:BSDP:ACN	0/1:2121,386,2325:255:128:0,0,67,61:1,1	0/1:1811,326,1855:255:108:0,0,54,54:1,1	0/1:2574,404,2047:255:134:0,0,59,75:1,1	0/1:1799,380,2544:255:126:0,0,74,52:1,1	0/1:2584,476,2877:255:158:0,0,83,75:1,1	0/1:2584,398,1983:255:132:0,0,57,75:1,1	0/1:1967,301,1495:255:100:0,0,43,57:1,1	0/1:2325,434,2668:255:144:0,0,77,67:1,1	0/1:2838,486,2708:255:161:0,0,78,83:1,1	0/1:2321,450,2669:255:145:1,0,77,67:1,1	0/1:1606,254,1263:255:84:0,0,37,47:1,1	0/1:1073,211,1346:255:70:0,0,39,31:1,1	0/1:1581,305,1894:255:101:0,0,55,46:1,1	0/1:2181,365,2017:255:121:0,0,58,63:1,1	0/1:1560,262,1437:255:87:0,0,42,45:1,1	0/1:1929,335,1884:255:111:0,0,55,56:1,1	0/1:2345,416,2434:255:138:0,0,70,68:1,1	0/1:1903,350,2121:255:116:0,0,61,55:1,1	1/1:616,54,0:81:18:0,0,0,18:0,2	1/1:1108,96,0:123:32:0,0,0,32:0,2	1/1:452,39,0:66:13:0,0,0,13:0,2	0/1:690,93,383:255:31:0,0,11,20:1,1	1/1:1318,118,1:144:39:0,0,0,39:0,2
Chr11	4008511	.	C	G	152	.	NS=23;AN=2;AFS=40,6;MAF=0.13;TA=missense_variant;TID=mRNA:MD11G1046100;TGN=MD11G1046100;TCO=402.3;TACH=LS402FS	GT:PL:GQ:DP:BSDP:ACN	0/0:0,301,3472:255:100:0,100,0,0:2,0	0/0:0,277,3184:255:92:0,92,0,0:2,0	0/0:1,341,3914:255:113:0,113,0,0:2,0	0/0:1,326,3736:255:108:0,108,0,0:2,0	0/0:1,440,5053:255:146:0,146,0,0:2,0	0/0:1,374,4269:255:124:0,124,0,0:2,0	0/0:0,277,3199:255:92:0,92,0,0:2,0	0/0:1,380,4328:255:126:0,126,0,0:2,0	0/0:1,458,5260:255:152:0,152,0,0:2,0	0/0:1,401,4572:255:133:0,133,0,0:2,0	0/0:0,199,2290:255:66:0,66,0,0:2,0	0/0:0,163,1873:255:54:0,54,0,0:2,0	0/0:70,253,2841:255:84:0,82,2,0:2,0	0/0:86,332,3582:255:106:1,103,2,0:2,0	0/0:70,187,2076:149:62:0,60,2,0:2,0	0/0:209,247,2643:70:82:0,76,6,0:2,0	0/0:244,344,3711:131:114:0,107,7,0:2,0	0/0:105,303,3045:255:90:1,87,2,0:2,0	0/1:313,45,209:132:15:0,6,9,0:1,1	0/1:452,60,243:152:20:0,7,13,0:1,1	1/1:204,18,0:45:6:0,0,6,0:0,2	0/0:0,63,725:90:21:0,21,0,0:2,0	1/1:800,72,35:69:24:0,1,23,0:0,2
Chr11	4009931	.	C	T	103	.	NS=23;AN=2;AFS=40,6;MAF=0.13;TA=synonymous_variant;TID=mRNA:MD11G1046100;TGN=MD11G1046100;TCO=270.3;TACH=QS270QS	GT:PL:GQ:DP:BSDP:ACN	0/0:1,446,5092:255:148:0,148,0,0:2,0	0/0:1,365,4197:255:121:0,121,0,0:2,0	0/0:1,401,4590:255:133:0,133,0,0:2,0	0/0:1,323,3687:255:107:0,107,0,0:2,0	0/0:2,537,6083:255:178:0,178,0,0:2,0	0/0:17,387,4230:255:124:1,123,0,0:2,0	0/0:16,281,3066:255:89:1,88,0,0:2,0	0/0:1,410,4676:255:136:0,136,0,0:2,0	0/0:1,506,5812:255:168:0,168,0,0:2,0	0/0:1,395,4545:255:131:0,131,0,0:2,0	0/0:1,217,2446:255:72:0,72,0,0:2,0	0/0:0,220,2523:255:73:0,73,0,0:2,0	0/0:71,281,3097:255:93:0,91,0,2:2,0	0/0:52,303,3236:255:96:1,94,0,1:2,0	0/0:1,263,2953:255:87:0,87,0,0:2,0	0/0:36,302,3404:255:100:0,99,0,1:2,0	0/0:175,293,3151:149:97:0,92,0,5:2,0	0/0:1,353,4015:255:117:0,117,0,0:2,0	0/1:278,39,174:103:13:0,5,0,8:1,1	0/1:174,63,556:79:21:0,16,0,5:1,1	1/1:174,15,0:42:5:0,0,0,5:0,2	0/0:1,97,1075:123:32:0,32,0,0:2,0	1/1:835,78,70:40:26:0,2,0,24:0,2
Chr11	4010040	.	T	C	255	.	NS=23;AN=2;AFS=19,27;MAF=0.41;TA=missense_variant;TID=mRNA:MD11G1046100;TGN=MD11G1046100;TCO=234.2;TACH=Q234R	GT:PL:GQ:DP:BSDP:ACN	0/1:1611,366,2431:255:117:0,46,1,70:1,1	0/1:1347,359,2753:255:119:0,39,0,80:1,1	0/1:1734,328,2047:255:109:0,50,0,59:1,1	0/1:1838,336,1694:255:101:1,52,0,48:1,1	0/1:2087,410,2614:255:136:0,60,0,76:1,1	0/1:1925,353,2065:255:117:0,56,0,61:1,1	0/1:1078,217,1421:255:72:0,31,0,41:1,1	0/1:1641,362,2475:255:120:0,48,0,72:1,1	0/1:1903,479,3587:255:159:0,55,0,104:1,1	0/1:2459,389,1983:255:129:0,71,0,58:1,1	0/1:1108,241,1664:255:80:0,32,0,48:1,1	0/1:1456,202,864:255:67:0,42,0,25:1,1	0/1:1803,304,1699:255:101:0,52,0,49:1,1	0/1:1129,235,1550:255:78:0,33,0,45:1,1	0/1:974,211,1442:255:70:0,28,0,42:1,1	0/1:1685,277,1496:255:92:0,49,0,43:1,1	0/1:1645,296,1729:255:98:0,48,0,50:1,1	0/1:1699,283,1565:255:94:0,49,0,45:1,1	1/1:800,69,0:96:23:0,23,0,0:0,2	1/1:1228,124,51:105:37:1,35,0,1:0,2	1/1:209,18,0:45:6:0,6,0,0:0,2	0/1:359,106,830:255:35:0,11,0,24:1,1	1/1:1287,111,0:138:37:0,37,0,0:0,2
Chr11	4010121	.	G	A	255	.	NS=23;AN=2;AFS=40,6;MAF=0.13;TA=missense_variant;TID=mRNA:MD11G1046100;TGN=MD11G1046100;TCO=207.2;TACH=A207V	GT:PL:GQ:DP:BSDP:ACN	0/0:1,458,5256:255:152:0,0,152,0:2,0	0/0:1,462,5262:255:153:0,0,153,0:2,0	0/0:1,474,5401:255:157:0,0,157,0:2,0	0/0:1,371,4267:255:123:0,0,123,0:2,0	0/0:1,494,5687:255:164:0,0,164,0:2,0	0/0:1,413,4721:255:137:0,0,137,0:2,0	0/0:1,320,3662:255:106:0,0,106,0:2,0	0/0:1,446,5103:255:148:0,0,148,0:2,0	0/0:1,558,6394:255:185:0,0,185,0:2,0	0/0:1,437,5042:255:145:0,0,145,0:2,0	0/0:0,295,3398:255:98:0,0,98,0:2,0	0/0:0,220,2533:255:73:0,0,73,0:2,0	0/0:71,368,4125:255:122:2,0,120,0:2,0	0/0:105,407,4566:255:135:3,0,132,0:2,0	0/0:36,317,3548:255:105:1,0,104,0:2,0	0/0:70,380,4312:255:126:2,0,124,0:2,0	0/0:245,386,4135:255:128:7,0,121,0:2,0	0/0:35,368,4192:255:122:1,0,121,0:2,0	0/1:765,90,278:157:30:22,0,8,0:1,1	0/1:586,127,869:255:42:17,0,25,0:1,1	1/1:209,18,0:45:6:6,0,0,0:0,2	0/0:1,124,1388:150:41:0,0,41,0:2,0	1/1:1594,139,0:255:46:46,0,0,0:0,2
Chr11	4010194	.	G	A	255	.	NS=23;AN=2;AFS=40,6;MAF=0.13;TA=missense_variant;TID=mRNA:MD11G1046100;TGN=MD11G1046100;TCO=183.1;TACH=R183W	GT:PL:GQ:DP:BSDP:ACN	0/0:1,380,4323:255:126:0,0,126,0:2,0	0/0:1,353,4015:255:117:0,0,117,0:2,0	0/0:2,375,4231:255:124:0,0,124,0:2,0	0/0:1,326,3736:255:108:0,0,108,0:2,0	0/0:1,443,5082:255:147:0,0,147,0:2,0	0/0:1,338,3865:255:112:0,0,112,0:2,0	0/0:2,278,3122:255:92:0,0,92,0:2,0	0/0:1,413,4706:255:137:0,0,137,0:2,0	0/0:1,425,4874:255:141:0,0,141,0:2,0	0/0:33,439,4668:255:137:0,1,135,1:2,0	0/0:0,259,2985:255:86:0,0,86,0:2,0	0/0:0,163,1873:255:54:0,0,54,0:2,0	0/0:105,250,2767:255:83:3,0,80,0:2,0	0/0:105,359,4023:255:119:3,0,116,0:2,0	0/0:1,226,2555:255:75:0,0,75,0:2,0	0/0:66,293,3255:255:97:2,0,95,0:2,0	0/0:106,302,3311:255:100:3,0,97,0:2,0	0/0:36,326,3673:255:108:1,0,107,0:2,0	0/1:243,45,278:255:15:7,0,8,0:1,1	0/1:209,103,945:75:34:6,0,28,0:1,1	1/1:378,36,16:52:12:11,0,1,0:0,2	0/0:0,94,1054:120:31:0,0,31,0:2,0	1/1:899,84,70:46:28:26,0,2,0:0,2
Chr11	4010259	.	G	A	135	.	NS=23;AN=2;AFS=45,1;MAF=0.02;TA=missense_variant;TID=mRNA:MD11G1046100;TGN=MD11G1046100;TCO=161.2;TACH=S161L	GT:PL:GQ:DP:BSDP:ACN	0/0:1,320,3647:255:106:0,0,106,0:2,0	0/0:1,280,3210:255:93:0,0,93,0:2,0	0/0:2,281,3138:255:93:0,0,93,0:2,0	0/0:1,296,3369:255:98:0,0,98,0:2,0	0/0:1,413,4754:255:137:0,0,137,0:2,0	0/0:0,304,3512:255:101:0,0,101,0:2,0	0/0:1,235,2673:255:78:0,0,78,0:2,0	0/0:1,353,4034:255:117:0,0,117,0:2,0	0/0:17,405,4472:255:130:0,0,129,1:2,0	0/0:1,338,3841:255:112:0,0,112,0:2,0	0/0:0,193,2220:255:64:0,0,64,0:2,0	0/0:0,145,1654:255:48:0,0,48,0:2,0	0/0:1,227,2536:255:75:0,0,75,0:2,0	0/0:1,287,3269:255:95:0,0,95,0:2,0	0/0:1,157,1760:255:52:0,0,52,0:2,0	0/0:1,217,2456:255:72:0,0,72,0:2,0	0/0:70,259,2897:255:86:2,0,84,0:2,0	0/0:1,253,2892:255:84:0,0,84,0:2,0	0/0:0,18,209:45:6:0,0,6,0:2,0	0/0:0,63,730:90:21:0,0,21,0:2,0	0/0:0,21,238:48:7:0,0,7,0:2,0	0/0:0,78,899:105:26:0,0,26,0:2,0	0/1:209,42,278:135:14:6,0,8,0:1,1
Chr11	4010262	.	C	T	135	.	NS=23;AN=2;AFS=45,1;MAF=0.02;TA=missense_variant;TID=mRNA:MD11G1046100;TGN=MD11G1046100;TCO=160.2;TACH=S160N	GT:PL:GQ:DP:BSDP:ACN	0/0:1,317,3612:255:105:0,105,0,0:2,0	0/0:0,277,3164:255:92:0,92,0,0:2,0	0/0:1,274,3130:255:91:0,91,0,0:2,0	0/0:2,278,3122:255:92:0,92,0,0:2,0	0/0:1,398,4551:255:132:0,132,0,0:2,0	0/0:1,302,3434:255:100:0,100,0,0:2,0	0/0:1,232,2628:255:77:0,77,0,0:2,0	0/0:1,341,3880:255:113:0,113,0,0:2,0	0/0:1,398,4580:255:132:0,132,0,0:2,0	0/0:1,332,3787:255:110:0,110,0,0:2,0	0/0:1,190,2172:255:63:0,63,0,0:2,0	0/0:0,139,1589:255:46:0,46,0,0:2,0	0/0:0,226,2583:255:75:0,75,0,0:2,0	0/0:18,291,3099:255:92:1,91,0,0:2,0	0/0:1,157,1779:255:52:0,52,0,0:2,0	0/0:1,211,2410:255:70:0,70,0,0:2,0	0/0:66,251,2754:255:83:0,81,0,2:2,0	0/0:0,247,2851:255:82:0,82,0,0:2,0	0/0:0,18,209:45:6:0,6,0,0:2,0	0/0:0,63,725:90:21:0,21,0,0:2,0	0/0:0,21,243:48:7:0,7,0,0:2,0	0/0:0,81,939:108:27:0,27,0,0:2,0	0/1:209,42,278:135:14:0,8,0,6:1,1
Chr11	4097875	.	C	T	255	.	NS=23;AN=2;AFS=45,1;MAF=0.02;TA=synonymous_variant;TID=mRNA:MD11G1047100;TGN=MD11G1047100;TCO=745.3;TACH=KP745KP	GT:PL:GQ:DP:BSDP:ACN	0/0:1,178,2014:255:59:0,59,0,0:2,0	0/0:1,148,1666:255:49:0,49,0,0:2,0	0/0:1,181,2028:255:60:0,60,0,0:2,0	0/0:1,175,1988:255:58:0,58,0,0:2,0	0/0:1,220,2499:255:73:0,73,0,0:2,0	0/0:0,157,1798:255:52:0,52,0,0:2,0	0/0:1,145,1597:255:48:0,48,0,0:2,0	0/0:0,157,1803:255:52:0,52,0,0:2,0	0/0:1,229,2585:255:76:0,76,0,0:2,0	0/0:1,235,2673:255:78:0,78,0,0:2,0	0/0:1,182,2019:255:60:0,60,0,0:2,0	0/0:1,175,1993:255:58:0,58,0,0:2,0	0/0:140,166,1734:58:55:0,51,0,4:2,0	0/0:1,145,1640:255:48:0,48,0,0:2,0	0/0:70,136,1490:98:45:0,43,0,2:2,0	0/0:0,157,1803:255:52:0,52,0,0:2,0	0/0:105,154,1659:81:51:0,48,0,3:2,0	0/0:0,193,2215:255:64:0,64,0,0:2,0	0/0:0,24,278:51:8:0,8,0,0:2,0	0/0:0,15,174:42:5:0,5,0,0:2,0	0/0:0,24,278:51:8:0,8,0,0:2,0	0/0:0,15,174:42:5:0,5,0,0:2,0	0/1:259,45,239:255:15:0,7,0,8:1,1
Chr11	4100160	.	T	C	255	.	NS=23;AN=2;AFS=23,23;MAF=0.5;TA=missense_variant;TID=mRNA:MD11G1047100;TGN=MD11G1047100;TCO=501.1;TACH=T501A	GT:PL:GQ:DP:BSDP:ACN	0/1:1009,238,1724:255:79:0,29,0,50:1,1	0/1:1317,208,1059:255:69:0,38,0,31:1,1	0/1:626,160,1207:255:53:0,18,0,35:1,1	0/1:835,166,1054:255:55:0,24,0,31:1,1	0/1:865,187,1248:255:62:0,25,0,37:1,1	0/1:1113,211,1287:255:70:0,32,0,38:1,1	0/1:969,172,998:255:57:0,28,0,29:1,1	0/1:865,208,1496:255:69:0,25,0,44:1,1	0/1:1182,226,1406:255:75:0,34,0,41:1,1	0/1:1183,211,1223:255:70:0,34,0,36:1,1	0/1:1059,160,736:255:53:0,31,0,22:1,1	0/1:591,111,690:255:37:0,17,0,20:1,1	0/1:626,118,720:255:39:0,18,0,21:1,1	0/1:487,109,741:255:36:0,14,0,22:1,1	0/1:860,184,1204:255:61:0,25,0,36:1,1	0/1:870,163,974:255:54:0,26,0,28:1,1	0/1:556,157,1252:255:52:0,16,0,36:1,1	0/1:920,175,1068:255:58:0,27,0,31:1,1	0/0:0,15,174:42:5:0,0,0,5:2,0	0/0:0,36,417:63:12:0,0,0,12:2,0	1/1:209,18,0:45:6:0,6,0,0:0,2	0/1:209,36,209:138:12:0,6,0,6:1,1	1/1:452,39,0:66:13:0,13,0,0:0,2
Chr11	4100170	.	C	G	255	.	NS=23;AN=2;AFS=23,23;MAF=0.5;TA=missense_variant;TID=mRNA:MD11G1047100;TGN=MD11G1047100;TCO=497.3;TACH=MV497IV	GT:PL:GQ:DP:BSDP:ACN	0/1:974,267,1758:255:78:1,50,27,0:1,1	0/1:1312,208,1059:255:69:0,31,38,0:1,1	0/1:725,187,1421:255:62:0,41,21,0:1,1	0/1:800,169,1148:255:56:0,33,23,0:1,1	0/1:934,205,1426:255:68:0,41,27,0:1,1	0/1:1113,214,1351:255:71:0,39,32,0:1,1	0/1:1073,184,1024:255:61:0,30,31,0:1,1	0/1:939,226,1669:255:75:0,48,27,0:1,1	0/1:1351,244,1461:255:81:0,42,39,0:1,1	0/1:1311,229,1321:255:76:0,38,38,0:1,1	0/1:1212,178,825:255:59:0,24,35,0:1,1	0/1:730,136,830:255:45:0,24,21,0:1,1	0/1:730,127,725:255:42:0,21,21,0:1,1	0/1:522,115,800:255:38:0,23,15,0:1,1	0/1:881,196,1333:255:65:0,39,26,0:1,1	0/1:990,184,1108:255:61:0,32,29,0:1,1	0/1:621,166,1277:255:55:0,37,18,0:1,1	0/1:885,181,1178:255:60:0,34,26,0:1,1	0/0:0,15,174:42:5:0,5,0,0:2,0	0/0:0,36,417:63:12:0,12,0,0:2,0	1/1:209,18,0:45:6:0,0,6,0:0,2	0/1:209,36,209:138:12:0,6,6,0:1,1	1/1:522,45,0:72:15:0,0,15,0:0,2
Chr11	4100230	.	A	G	255	.	NS=23;AN=2;AFS=22,24;MAF=0.48;TA=synonymous_variant;TID=mRNA:MD11G1047100;TGN=MD11G1047100;TCO=477.3;TACH=AL477AL	GT:PL:GQ:DP:BSDP:ACN	0/1:800,208,1566:255:69:46,0,23,0:1,1	0/1:881,182,1125:255:60:34,0,26,0:1,1	0/1:860,187,1253:255:62:37,0,25,0:1,1	0/1:800,187,1346:255:62:39,0,23,0:1,1	0/1:905,226,1665:255:75:49,0,26,0:1,1	0/1:721,178,1272:255:59:38,0,21,0:1,1	0/1:1068,172,889:255:57:26,0,31,0:1,1	0/1:1004,202,1292:255:67:38,0,29,0:1,1	0/1:1416,223,1133:255:74:33,0,41,0:1,1	0/1:1386,250,1475:255:83:43,0,40,0:1,1	0/1:1129,182,811:255:56:23,1,32,0:1,1	0/1:556,112,720:255:37:21,0,16,0:1,1	0/1:557,112,672:255:37:21,0,16,0:1,1	0/1:755,124,632:255:41:19,0,22,0:1,1	0/1:557,169,1357:255:56:40,0,16,0:1,1	0/1:891,206,1263:255:64:37,1,26,0:1,1	0/1:667,163,1159:255:54:34,0,20,0:1,1	0/1:865,184,1218:255:61:36,0,25,0:1,1	0/1:139,30,209:77:10:6,0,4,0:1,1	0/0:0,75,864:102:25:25,0,0,0:2,0	1/1:155,15,0:42:5:0,0,5,0:0,2	0/1:243,42,238:255:14:7,0,7,0:1,1	1/1:551,48,0:75:16:0,0,16,0:0,2
Chr11	4101201	.	A	T	255	.	NS=23;AN=2;AFS=18,28;MAF=0.39;TA=missense_variant;TID=mRNA:MD11G1047100;TGN=MD11G1047100;TCO=154.1;TACH=C154S	GT:PL:GQ:DP:BSDP:ACN	0/1:1560,307,1967:255:102:57,0,0,45:1,1	0/1:1655,299,1745:255:99:51,0,0,48:1,1	0/1:1119,284,2107:255:94:61,0,0,33:1,1	0/1:1287,226,1321:255:75:38,0,0,37:1,1	0/1:1680,271,1426:255:90:41,0,0,49:1,1	0/1:741,199,1530:255:66:44,0,0,22:1,1	0/1:1878,280,1351:255:93:39,0,0,54:1,1	0/1:1495,232,1182:255:77:34,0,0,43:1,1	0/1:1182,286,2121:255:95:61,0,0,34:1,1	0/1:1641,281,1546:255:93:45,0,0,48:1,1	0/1:1282,256,1645:255:85:48,0,0,37:1,1	0/1:950,184,1143:255:61:33,0,0,28:1,1	0/1:1188,220,1317:255:73:38,0,0,35:1,1	0/1:1321,190,864:255:63:25,0,0,38:1,1	0/1:1322,256,1600:255:85:47,0,0,38:1,1	0/1:1212,285,1734:255:84:49,0,1,34:1,1	0/1:1525,259,1451:255:86:42,0,0,44:1,1	0/1:1044,280,2162:255:93:63,0,0,30:1,1	1/1:382,33,0:60:11:0,0,0,11:0,2	1/1:581,51,0:78:17:0,0,0,17:0,2	1/1:209,18,0:45:6:0,0,0,6:0,2	1/1:412,36,0:63:12:0,0,0,12:0,2	1/1:989,88,0:114:29:0,0,0,29:0,2
Chr11	4101220	.	T	C	255	.	NS=23;AN=2;AFS=20,26;MAF=0.43;TA=synonymous_variant;TID=mRNA:MD11G1047100;TGN=MD11G1047100;TCO=147.3;TACH=RF147RF	GT:PL:GQ:DP:BSDP:ACN	0/1:1590,311,1958:255:103:0,46,0,57:1,1	0/1:1660,305,1799:255:101:0,48,0,53:1,1	0/1:1217,268,1873:255:89:0,35,0,54:1,1	0/1:1252,223,1321:255:74:0,36,0,38:1,1	0/1:1704,259,1282:255:86:0,49,0,37:1,1	0/1:864,223,1704:255:74:0,25,0,49:1,1	0/1:2002,283,1228:255:94:0,58,0,36:1,1	0/1:1530,220,1009:255:73:0,44,0,29:1,1	0/1:1217,286,2076:255:95:0,35,0,60:1,1	0/1:1873,286,1421:255:95:0,54,0,41:1,1	0/1:1148,226,1456:255:75:0,33,0,42:1,1	0/1:974,273,1177:255:59:3,25,0,31:1,1	0/1:1316,217,1167:255:72:0,38,0,34:1,1	0/1:1391,190,781:255:63:0,40,0,23:1,1	0/1:1282,250,1590:255:83:0,37,0,46:1,1	0/1:1252,259,1729:255:86:0,36,0,50:1,1	0/1:1635,277,1536:255:92:0,47,0,45:1,1	0/1:1164,308,2355:255:102:0,34,0,68:1,1	0/1:308,39,134:63:13:0,9,0,4:1,1	0/1:522,60,174:82:20:0,15,0,5:1,1	1/1:209,18,0:45:6:0,6,0,0:0,2	1/1:417,36,0:63:12:0,12,0,0:0,2	1/1:1282,111,0:138:37:0,37,0,0:0,2
Chr11	4113600	.	T	C	255	.	NS=23;AN=2;AFS=24,22;MAF=0.48;TA=synonymous_variant;TID=mRNA:MD11G1047300;TGN=MD11G1047300;TCO=607.3;TACH=NS607NS	GT:PL:GQ:DP:BSDP:ACN	0/1:522,99,626:255:33:0,15,0,18:1,1	0/1:329,73,487:255:24:0,10,0,14:1,1	0/1:313,90,730:255:30:0,9,0,21:1,1	0/1:313,51,273:255:17:0,9,0,8:1,1	0/1:695,87,313:255:29:0,20,0,9:1,1	0/1:278,108,974:138:36:0,8,0,28:1,1	0/1:417,78,482:255:26:0,12,0,14:1,1	0/1:730,96,383:255:32:0,21,0,11:1,1	0/1:800,118,546:255:39:0,23,0,16:1,1	0/1:586,102,586:255:34:0,17,0,17:1,1	0/1:383,72,452:255:24:0,11,0,13:1,1	0/1:383,45,139:62:15:0,11,0,4:1,1	0/1:626,84,348:255:28:0,18,0,10:1,1	0/1:487,102,695:255:34:0,14,0,20:1,1	0/1:313,75,551:255:25:0,9,0,16:1,1	0/1:413,135,845:255:36:1,11,0,24:1,1	0/1:453,127,984:255:42:0,13,0,29:1,1	0/1:517,105,695:255:35:0,15,0,20:1,1	0/1:139,36,278:71:12:0,4,0,8:1,1	0/0:0,60,695:87:20:0,0,0,20:2,0	0/1:278,54,348:255:18:0,8,0,10:1,1	0/1:383,69,417:255:23:0,11,0,12:1,1	0/1:313,72,522:255:24:0,9,0,15:1,1
Chr11	4113890	.	G	T	255	.	NS=23;AN=2;AFS=43,3;MAF=0.07;TA=synonymous_variant;TID=mRNA:MD11G1047300;TGN=MD11G1047300;TCO=637.3;TACH=VS637VS	GT:PL:GQ:DP:BSDP:ACN	0/0:1,178,2014:255:59:0,0,59,0:2,0	0/0:51,225,2062:255:60:1,1,58,0:2,0	0/0:1,199,2261:255:66:0,0,66,0:2,0	0/0:0,124,1426:150:41:0,0,41,0:2,0	0/0:1,256,2927:255:85:0,0,85,0:2,0	0/0:1,205,2326:255:68:0,0,68,0:2,0	0/0:0,214,2469:255:71:0,0,71,0:2,0	0/0:1,187,2132:255:62:0,0,62,0:2,0	0/0:0,283,3263:255:94:0,0,94,0:2,0	0/0:0,223,2553:255:74:0,0,74,0:2,0	0/0:0,205,2359:255:68:0,0,68,0:2,0	0/0:1,118,1337:144:39:0,0,39,0:2,0	0/0:0,196,2255:255:65:0,0,65,0:2,0	0/0:1,229,2614:255:76:0,0,76,0:2,0	0/0:0,145,1664:255:48:0,0,48,0:2,0	0/0:35,199,2241:255:66:0,0,65,1:2,0	0/1:308,229,2315:47:76:0,0,67,9:1,1	0/0:70,214,2394:255:71:0,0,69,2:2,0	0/1:417,87,591:255:29:0,0,17,12:1,1	0/1:661,118,671:255:39:0,0,20,19:1,1	0/0:0,87,1008:114:29:0,0,29,0:2,0	0/0:1,169,1918:255:56:0,0,56,0:2,0	0/0:1,223,2549:255:74:0,0,74,0:2,0
Chr11	4113928	.	A	G	255	.	NS=23;AN=2;AFS=24,22;MAF=0.48;TA=missense_variant;TID=mRNA:MD11G1047300;TGN=MD11G1047300;TCO=650.2;TACH=E650G	GT:PL:GQ:DP:BSDP:ACN	0/1:800,184,1302:255:61:38,0,23,0:1,1	0/1:905,169,1019:255:56:30,0,26,0:1,1	0/1:1009,211,1426:255:70:41,0,29,0:1,1	0/1:487,121,899:255:40:26,0,14,0:1,1	0/1:1606,284,1567:255:94:47,0,47,0:1,1	0/1:911,206,1363:255:68:41,0,27,0:1,1	0/1:1217,205,1138:255:68:33,0,35,0:1,1	0/1:940,205,1368:255:68:41,0,27,0:1,1	0/1:732,233,1852:255:77:56,0,21,0:1,1	0/1:1232,226,1337:255:75:39,0,36,0:1,1	0/1:1496,236,1159:255:78:35,0,43,0:1,1	0/1:880,124,498:255:41:15,0,26,0:1,1	0/1:731,178,1287:255:59:38,0,21,0:1,1	0/1:1009,247,1833:255:82:53,0,29,0:1,1	0/1:905,154,840:255:51:25,0,26,0:1,1	0/1:622,202,1661:255:67:49,0,18,0:1,1	0/1:835,223,1686:255:74:50,0,24,0:1,1	0/1:905,205,1427:255:68:42,0,26,0:1,1	0/1:209,118,1113:60:39:33,0,6,0:1,1	0/0:1,106,1164:132:35:35,0,0,0:2,0	0/1:417,78,482:255:26:14,0,12,0:1,1	0/1:696,181,1357:255:60:40,0,20,0:1,1	0/1:1073,223,1480:255:74:43,0,31,0:1,1
Chr11	4115087	.	A	G	255	.	NS=23;AN=2;AFS=44,2;MAF=0.04;TA=missense_variant;TID=mRNA:MD11G1047300;TGN=MD11G1047300;TCO=786.3;TACH=IE786ME	GT:PL:GQ:DP:BSDP:ACN	0/0:0,102,1182:129:34:34,0,0,0:2,0	0/0:0,184,2121:255:61:61,0,0,0:2,0	0/0:0,154,1773:255:51:51,0,0,0:2,0	0/0:0,130,1495:255:43:43,0,0,0:2,0	0/0:0,175,2012:255:58:58,0,0,0:2,0	0/0:0,151,1734:255:50:50,0,0,0:2,0	0/0:0,130,1480:255:43:43,0,0,0:2,0	0/0:0,124,1411:149:41:41,0,0,0:2,0	0/0:0,199,2290:255:66:66,0,0,0:2,0	0/0:0,145,1659:255:48:48,0,0,0:2,0	0/0:0,202,2325:255:67:67,0,0,0:2,0	0/0:0,93,1078:120:31:31,0,0,0:2,0	0/0:1,136,1531:255:45:45,0,0,0:2,0	0/0:0,108,1247:135:36:36,0,0,0:2,0	0/0:1,106,1198:132:35:35,0,0,0:2,0	0/0:35,124,1381:120:41:40,0,1,0:2,0	0/0:140,163,1720:55:54:50,0,4,0:2,0	0/0:0,208,2394:255:69:69,0,0,0:2,0	0/1:169,75,695:62:25:20,0,5,0:1,1	0/1:447,67,294:255:22:9,0,13,0:1,1	0/0:0,33,382:60:11:11,0,0,0:2,0	0/0:0,108,1242:135:36:36,0,0,0:2,0	0/0:0,66,765:93:22:22,0,0,0:2,0
Chr11	4115227	.	C	A	255	.	NS=23;AN=2;AFS=45,1;MAF=0.02;TA=3_prime_UTR_variant;TID=mRNA:MD11G1047300;TGN=MD11G1047300	GT:PL:GQ:DP:BSDP:ACN	0/0:0,127,1455:255:42:0,42,0,0:2,0	0/0:1,163,1854:255:54:0,54,0,0:2,0	0/0:1,211,2405:255:70:0,70,0,0:2,0	0/0:1,127,1441:255:42:0,42,0,0:2,0	0/0:0,226,2598:255:75:0,75,0,0:2,0	0/0:0,211,2434:255:70:0,70,0,0:2,0	0/0:1,184,2092:255:61:0,61,0,0:2,0	0/0:0,208,2384:255:69:0,69,0,0:2,0	0/0:0,187,2151:255:62:0,62,0,0:2,0	0/0:0,157,1798:255:52:0,52,0,0:2,0	0/0:0,208,2389:255:69:0,69,0,0:2,0	0/0:0,148,1689:255:49:0,49,0,0:2,0	0/0:0,169,1942:255:56:0,56,0,0:2,0	0/0:1,172,1958:255:57:0,57,0,0:2,0	0/0:0,133,1530:255:44:0,44,0,0:2,0	0/0:1,157,1774:255:52:0,52,0,0:2,0	0/0:70,172,1883:134:57:2,55,0,0:2,0	0/0:1,211,2386:255:70:0,70,0,0:2,0	0/0:35,57,597:54:19:1,18,0,0:2,0	0/1:557,79,308:255:26:17,9,0,0:1,1	0/0:0,48,551:75:16:0,16,0,0:2,0	0/0:0,133,1515:255:44:0,44,0,0:2,0	0/0:0,102,1182:129:34:0,34,0,0:2,0
Chr11	4115293	.	C	T	255	.	NS=23;AN=2;AFS=43,3;MAF=0.07;TA=3_prime_UTR_variant;TID=mRNA:MD11G1047300;TGN=MD11G1047300	GT:PL:GQ:DP:BSDP:ACN	0/0:0,151,1734:255:50:0,50,0,0:2,0	0/0:0,169,1947:255:56:0,56,0,0:2,0	0/0:0,244,2811:255:81:0,81,0,0:2,0	0/0:0,148,1704:255:49:0,49,0,0:2,0	0/0:0,241,2767:255:80:0,80,0,0:2,0	0/0:1,217,2485:255:72:0,72,0,0:2,0	0/0:70,199,2220:255:66:0,64,0,2:2,0	0/0:1,208,2375:255:69:0,69,0,0:2,0	0/0:0,217,2499:255:72:0,72,0,0:2,0	0/0:0,196,2255:255:65:0,65,0,0:2,0	0/0:0,211,2434:255:70:0,70,0,0:2,0	0/0:1,193,2191:255:64:0,64,0,0:2,0	0/0:0,199,2290:255:66:0,66,0,0:2,0	0/0:0,175,2017:255:58:0,58,0,0:2,0	0/0:1,112,1268:138:37:0,37,0,0:2,0	0/0:1,190,2167:255:63:0,63,0,0:2,0	0/0:70,163,1798:125:54:0,52,0,2:2,0	0/0:0,238,2747:255:79:0,79,0,0:2,0	0/1:278,69,517:255:23:0,15,0,8:1,1	1/1:939,84,35:81:28:0,1,0,27:0,2	0/0:0,42,468:69:14:0,14,0,0:2,0	0/0:0,145,1669:255:48:0,48,0,0:2,0	0/0:1,121,1372:149:40:0,40,0,0:2,0
Chr11	4115305	.	A	G	146	.	NS=23;AN=2;AFS=43,3;MAF=0.07;TA=3_prime_UTR_variant;TID=mRNA:MD11G1047300;TGN=MD11G1047300	GT:PL:GQ:DP:BSDP:ACN	0/0:0,151,1734:255:50:50,0,0,0:2,0	0/0:1,163,1829:255:54:54,0,0,0:2,0	0/0:0,238,2737:255:79:79,0,0,0:2,0	0/0:0,157,1788:255:52:52,0,0,0:2,0	0/0:1,232,2648:255:77:77,0,0,0:2,0	0/0:0,205,2359:255:68:68,0,0,0:2,0	0/0:1,181,2033:255:60:60,0,0,0:2,0	0/0:1,184,2087:255:61:61,0,0,0:2,0	0/0:0,214,2454:255:71:71,0,0,0:2,0	0/0:1,193,2182:255:64:64,0,0,0:2,0	0/0:0,205,2364:255:68:68,0,0,0:2,0	0/0:1,178,2028:255:59:59,0,0,0:2,0	0/0:1,199,2261:255:66:66,0,0,0:2,0	0/0:0,187,2151:255:62:62,0,0,0:2,0	0/0:1,109,1233:135:36:36,0,0,0:2,0	0/0:1,196,2212:255:65:65,0,0,0:2,0	0/0:70,172,1893:134:57:55,0,2,0:2,0	0/0:1,241,2748:255:80:80,0,0,0:2,0	0/1:244,67,484:146:22:15,0,7,0:1,1	1/1:864,78,35:75:26:1,0,25,0:0,2	0/0:0,39,428:66:13:13,0,0,0:2,0	0/0:1,139,1575:255:46:46,0,0,0:2,0	0/0:0,130,1490:255:43:43,0,0,0:2,0
Chr11	4149324	.	T	G	255	.	NS=23;AN=2;AFS=24,22;MAF=0.48;TA=5_prime_UTR_variant;TID=mRNA:MD11G1047800;TGN=MD11G1047800	GT:PL:GQ:DP:BSDP:ACN	0/1:984,148,686:255:49:0,0,29,20:1,1	0/1:830,175,1177:255:58:0,0,24,34:1,1	0/1:894,160,939:255:53:0,0,26,27:1,1	0/1:487,69,303:255:23:0,0,14,9:1,1	0/1:736,106,447:255:35:0,0,22,13:1,1	0/1:383,106,792:255:35:0,0,11,24:1,1	0/1:959,163,899:255:54:0,0,28,26:1,1	0/1:691,121,658:255:40:0,0,20,20:1,1	0/1:1253,184,811:255:61:0,0,36,25:1,1	0/1:597,130,865:255:43:0,0,18,25:1,1	0/1:1217,172,741:255:57:0,0,35,22:1,1	0/1:224,33,139:74:11:0,0,7,4:1,1	0/1:313,72,517:255:24:0,0,9,15:1,1	0/1:830,121,518:255:40:0,0,24,16:1,1	0/1:730,105,487:255:35:0,0,21,14:1,1	0/1:380,94,632:255:31:0,0,12,19:1,1	0/1:904,157,894:255:52:0,0,26,26:1,1	0/1:816,133,677:255:44:0,0,24,20:1,1	0/1:556,108,685:255:36:0,0,16,20:1,1	0/1:452,63,273:255:21:0,0,13,8:1,1	0/0:0,48,532:75:16:0,0,0,16:2,0	0/1:522,160,1273:255:53:0,0,15,38:1,1	0/1:760,139,830:255:46:0,0,22,24:1,1
Chr11	4149940	.	A	T	255	.	NS=23;AN=2;AFS=44,2;MAF=0.04;TA=missense_variant;TID=mRNA:MD11G1047800;TGN=MD11G1047800;TCO=112.2;TACH=Q112L	GT:PL:GQ:DP:BSDP:ACN	0/0:17,263,2923:255:87:86,0,0,1:2,0	0/0:1,299,3398:255:99:99,0,0,0:2,0	0/0:1,320,3617:255:106:106,0,0,0:2,0	0/0:1,257,2878:255:85:85,0,0,0:2,0	0/0:1,307,3502:255:102:102,0,0,0:2,0	0/0:3,242,2643:255:80:80,0,0,0:2,0	0/0:1,338,3854:255:112:112,0,0,0:2,0	0/0:1,278,3130:255:92:92,0,0,0:2,0	0/0:17,326,3638:255:108:107,0,0,1:2,0	0/0:1,196,2221:255:65:65,0,0,0:2,0	0/0:1,310,3546:255:103:103,0,0,0:2,0	0/0:1,112,1243:138:37:37,0,0,0:2,0	0/0:0,199,2235:255:66:66,0,0,0:2,0	0/0:1,247,2787:255:82:82,0,0,0:2,0	0/0:0,211,2384:255:70:70,0,0,0:2,0	0/0:52,173,1851:154:57:55,0,0,2:2,0	0/0:36,305,3409:255:101:100,0,0,1:2,0	0/0:37,329,3644:255:109:108,0,0,1:2,0	0/1:568,248,2217:255:82:65,0,0,17:1,1	0/1:1497,317,2053:255:105:61,0,0,44:1,1	0/0:1,130,1446:255:43:43,0,0,0:2,0	0/0:70,398,3805:255:111:109,0,2,0:2,0	0/0:1,356,4048:255:118:118,0,0,0:2,0
Chr11	4149965	.	A	C	255	.	NS=23;AN=2;AFS=44,2;MAF=0.04;TA=missense_variant;TID=mRNA:MD11G1047800;TGN=MD11G1047800;TCO=120.3;TACH=QH120HH	GT:PL:GQ:DP:BSDP:ACN	0/0:0,223,2533:255:74:74,0,0,0:2,0	0/0:1,251,2823:255:83:83,0,0,0:2,0	0/0:1,284,3206:255:94:94,0,0,0:2,0	0/0:3,267,2916:255:88:88,0,0,0:2,0	0/0:1,250,2842:255:83:83,0,0,0:2,0	0/0:1,221,2456:255:73:73,0,0,0:2,0	0/0:1,290,3285:255:96:96,0,0,0:2,0	0/0:1,260,2927:255:86:86,0,0,0:2,0	0/0:2,293,3287:255:97:97,0,0,0:2,0	0/0:0,184,2101:255:61:61,0,0,0:2,0	0/0:1,307,3502:255:102:102,0,0,0:2,0	0/0:1,109,1199:135:36:36,0,0,0:2,0	0/0:1,166,1854:255:55:55,0,0,0:2,0	0/0:1,250,2842:255:83:83,0,0,0:2,0	0/0:36,213,2023:255:60:59,0,1,0:2,0	0/0:35,157,1763:154:52:51,1,0,0:2,0	0/0:210,263,2758:85:87:81,6,0,0:2,0	0/0:36,260,2854:255:86:85,1,0,0:2,0	0/1:419,221,2030:255:73:61,12,0,0:1,1	0/0:2,278,3107:255:92:92,0,0,0:2,0	0/1:725,99,407:255:33:12,21,0,0:1,1	0/0:1,296,3325:255:98:98,0,0,0:2,0	0/0:1,320,3627:255:106:106,0,0,0:2,0
Chr11	4149973	.	C	G	255	.	NS=23;AN=2;AFS=19,27;MAF=0.41;TA=missense_variant;TID=mRNA:MD11G1047800;TGN=MD11G1047800;TCO=123.2;TACH=P123R	GT:PL:GQ:DP:BSDP:ACN	0/1:869,202,1460:255:67:0,42,25,0:1,1	0/1:1163,223,1386:255:74:0,40,34,0:1,1	0/1:1182,259,1808:255:86:0,52,34,0:1,1	0/1:1342,259,1615:255:86:0,47,39,0:1,1	0/1:1391,229,1247:255:76:0,36,40,0:1,1	0/1:1103,205,1223:255:68:0,36,32,0:1,1	0/1:1038,271,2086:255:90:0,60,30,0:1,1	0/1:1179,254,1705:255:84:0,49,35,0:1,1	0/1:1555,274,1600:255:91:0,46,45,0:1,1	0/1:939,178,1103:255:59:0,32,27,0:1,1	0/1:1937,292,1426:255:97:0,41,56,0:1,1	0/1:859,96,244:115:32:0,7,25,0:1,1	0/1:800,151,939:255:50:0,27,23,0:1,1	0/1:1724,238,1004:255:79:0,29,50,0:1,1	0/1:835,163,1038:255:54:0,30,24,0:1,1	0/1:1267,136,278:111:45:0,8,37,0:1,1	0/1:1873,244,939:255:81:0,27,54,0:1,1	0/1:1287,220,1252:255:73:0,36,37,0:1,1	1/1:2394,214,70:255:71:0,2,69,0:0,2	1/1:2971,265,70:255:88:0,2,86,0:0,2	1/1:1118,100,1:126:33:0,0,33,0:0,2	0/1:1322,283,1937:255:94:0,56,38,0:1,1	1/1:3348,304,140:255:101:0,4,97,0:0,2
Chr11	4149974	.	C	T	255	.	NS=23;AN=2;AFS=26,20;MAF=0.43;TA=synonymous_variant;TID=mRNA:MD11G1047800;TGN=MD11G1047800;TCO=123.3;TACH=PI123PI	GT:PL:GQ:DP:BSDP:ACN	0/1:881,202,1402:255:67:0,41,0,26:1,1	0/1:1138,226,1461:255:75:0,42,0,33:1,1	0/1:1182,262,1843:255:87:0,53,0,34:1,1	0/1:1421,265,1634:255:88:0,47,0,41:1,1	0/1:1391,226,1193:255:75:0,35,0,40:1,1	0/1:1109,205,1209:255:68:0,36,0,32:1,1	0/1:1033,271,2081:255:90:0,60,0,30:1,1	0/1:1177,253,1734:255:84:0,50,0,34:1,1	0/1:1525,265,1530:255:88:0,44,0,44:1,1	0/1:1004,184,1113:255:61:0,32,0,29:1,1	0/1:1894,293,1427:255:97:0,41,0,56:1,1	0/1:792,91,209:87:30:0,6,0,24:1,1	0/1:447,145,1217:255:48:0,35,0,13:1,1	0/1:1522,239,1178:255:79:0,34,0,45:1,1	0/1:765,160,1078:255:53:0,31,0,22:1,1	0/1:880,136,656:255:45:0,19,0,26:1,1	0/1:1113,241,1645:255:80:0,48,0,32:1,1	0/1:1033,220,1495:255:73:0,43,0,30:1,1	0/0:70,223,2485:255:74:0,72,0,2:2,0	0/0:36,265,3001:255:88:0,87,0,1:2,0	0/0:0,94,1054:120:31:0,31,0,0:2,0	0/1:1217,280,2012:255:93:0,58,0,35:1,1	0/1:1784,302,1655:255:100:0,48,0,52:1,1
Chr11	4152105	.	A	G	255	.	NS=23;AN=2;AFS=21,25;MAF=0.46;TA=synonymous_variant;TID=mRNA:MD11G1047800;TGN=MD11G1047800;TCO=295.3;TACH=AD295AD	GT:PL:GQ:DP:BSDP:ACN	0/1:1634,265,1426:255:88:41,0,47,0:1,1	0/1:1849,308,1651:255:102:48,0,54,0:1,1	0/1:2052,307,1490:255:102:43,0,59,0:1,1	0/1:1560,247,1282:255:82:37,0,45,0:1,1	0/1:1624,307,1908:255:102:55,0,47,0:1,1	0/1:2151,323,1541:255:107:45,0,62,0:1,1	0/1:1977,344,1967:255:114:57,0,57,0:1,1	0/1:1655,262,1337:255:87:39,0,48,0:1,1	0/1:2081,331,1739:255:110:50,0,60,0:1,1	0/1:1670,284,1542:255:94:46,0,48,0:1,1	0/1:1938,329,1819:255:109:53,0,56,0:1,1	0/1:626,157,1182:255:52:34,0,18,0:1,1	0/1:1172,220,1351:255:73:39,0,34,0:1,1	0/1:2087,320,1560:255:106:45,0,61,0:1,1	0/1:869,199,1421:255:66:41,0,25,0:1,1	0/1:1774,229,851:255:76:25,0,51,0:1,1	0/1:2573,310,1009:255:103:29,0,74,0:1,1	0/1:1442,320,2226:255:106:64,0,42,0:1,1	0/1:2798,293,557:255:97:16,0,81,0:1,1	1/1:2340,205,1:255:68:0,0,68,0:0,2	0/1:482,78,417:255:26:12,0,14,0:1,1	0/1:2086,322,1625:255:107:47,0,60,0:1,1	1/1:3647,323,36:255:107:1,0,106,0:0,2
Chr11	4152174	.	G	A	255	.	NS=23;AN=2;AFS=21,25;MAF=0.46;TA=synonymous_variant;TID=mRNA:MD11G1047800;TGN=MD11G1047800;TCO=318.3;TACH=TL318TL	GT:PL:GQ:DP:BSDP:ACN	0/1:1689,283,1560:255:94:49,0,45,0:1,1	0/1:1798,310,1769:255:103:52,0,51,0:1,1	0/1:2221,344,1729:255:114:64,0,50,0:1,1	0/1:1863,287,1397:255:95:54,0,41,0:1,1	0/1:1362,326,2345:255:108:40,0,68,0:1,1	0/1:1660,314,1909:255:104:48,0,56,0:1,1	0/1:1684,338,2172:255:112:49,0,63,0:1,1	0/1:1456,312,1803:255:93:41,1,51,0:1,1	0/1:2151,362,1993:255:120:62,0,58,0:1,1	0/1:1491,332,2301:255:110:43,0,67,0:1,1	0/1:1942,334,1893:255:111:56,0,55,0:1,1	0/1:870,157,920:255:52:25,0,27,0:1,1	0/1:1402,217,1073:255:72:41,0,31,0:1,1	0/1:2181,322,1525:255:107:63,0,44,0:1,1	0/1:1009,232,1669:255:77:29,0,48,0:1,1	0/1:1824,253,1078:255:84:53,0,31,0:1,1	0/1:2654,365,1531:255:121:77,0,44,0:1,1	0/1:1764,319,1908:255:106:51,0,55,0:1,1	0/1:2946,298,487:157:99:85,0,14,0:1,1	1/1:3370,296,1:255:98:98,0,0,0:0,2	0/1:1195,170,573:255:52:35,0,16,1:1,1	0/1:2082,365,2106:255:121:60,0,61,0:1,1	1/1:3765,331,35:255:110:109,0,1,0:0,2
Chr11	4152185	.	G	A	255	.	NS=23;AN=2;AFS=19,27;MAF=0.41;TA=missense_variant;TID=mRNA:MD11G1047800;TGN=MD11G1047800;TCO=322.2;TACH=S322N	GT:PL:GQ:DP:BSDP:ACN	0/1:1694,289,1629:255:96:49,0,47,0:1,1	0/1:1525,313,2081:255:104:44,0,60,0:1,1	0/1:2008,326,1699:255:108:59,0,49,0:1,1	0/1:1635,280,1560:255:93:48,0,45,0:1,1	0/1:1343,326,2237:255:104:39,0,64,1:1,1	0/1:1488,345,2243:255:110:44,0,65,1:1,1	0/1:1670,338,2176:255:112:49,0,63,0:1,1	0/1:1381,274,1774:255:91:40,0,51,0:1,1	0/1:1964,365,2197:255:121:57,0,64,0:1,1	0/1:1386,313,2216:255:104:40,0,64,0:1,1	0/1:1899,338,1948:255:112:56,0,56,0:1,1	0/1:790,154,974:255:51:23,0,28,0:1,1	0/1:1282,211,1148:255:70:37,0,33,0:1,1	0/1:2028,335,1799:255:111:59,0,52,0:1,1	0/1:915,220,1600:255:73:27,0,46,0:1,1	0/1:1392,241,1352:255:80:41,0,39,0:1,1	0/1:2668,341,1213:255:113:78,0,35,0:1,1	0/1:1650,320,2007:255:106:48,0,58,0:1,1	1/1:3012,269,1:255:89:89,0,0,0:0,2	1/1:3188,290,37:255:96:95,0,1,0:0,2	1/1:1893,169,1:255:56:56,0,0,0:0,2	0/1:1809,365,2360:255:121:53,0,68,0:1,1	1/1:3486,318,37:255:105:104,0,1,0:0,2
Chr11	4158396	.	C	G	255	.	NS=23;AN=2;AFS=21,25;MAF=0.46;TA=missense_variant;TID=mRNA:MD11G1047800;TGN=MD11G1047800;TCO=398.1;TACH=R398G	GT:PL:GQ:DP:BSDP:ACN	0/1:2052,470,3353:255:156:0,97,59,0:1,1	0/1:2168,489,3256:255:158:1,94,63,0:1,1	0/1:2606,462,2639:255:153:0,76,77,0:1,1	0/1:2258,408,2356:255:135:0,68,67,0:1,1	0/1:2422,507,3335:255:168:0,97,71,0:1,1	0/1:2464,479,3015:255:159:0,87,72,0:1,1	0/1:2933,483,2574:255:160:0,74,86,0:1,1	0/1:1909,443,3136:255:147:0,91,56,0:1,1	0/1:2376,534,3707:255:177:0,107,70,0:1,1	0/1:2246,455,2967:255:151:0,86,65,0:1,1	0/1:2459,547,3675:255:181:0,107,74,0:1,1	0/1:1785,302,1632:255:100:0,48,52,0:1,1	0/1:2113,353,1903:255:117:0,55,62,0:1,1	0/1:2872,446,2197:255:148:0,64,84,0:1,1	0/1:1884,377,2392:255:125:0,70,55,0:1,1	0/1:2277,393,2063:255:126:0,59,66,1:1,1	0/1:3430,459,1785:255:152:0,52,100,0:1,1	0/1:2829,492,2759:255:163:0,80,83,0:1,1	0/1:3077,374,1183:255:124:0,34,90,0:1,1	1/1:4570,401,35:255:133:0,1,132,0:0,2	0/1:1356,169,586:255:56:0,17,39,0:1,1	0/1:2410,470,2981:255:156:0,86,70,0:1,1	1/1:5183,472,73:255:156:0,2,154,0:0,2
Chr11	4158397	.	G	A	255	.	NS=23;AN=2;AFS=19,27;MAF=0.41;TA=missense_variant;TID=mRNA:MD11G1047800;TGN=MD11G1047800;TCO=398.2;TACH=R398Q	GT:PL:GQ:DP:BSDP:ACN	0/1:2043,471,3320:255:156:60,0,96,0:1,1	0/1:2171,476,3265:255:158:63,0,95,0:1,1	0/1:2580,465,2693:255:154:76,0,78,0:1,1	0/1:2248,408,2361:255:135:67,0,68,0:1,1	0/1:2397,507,3316:255:168:71,0,97,0:1,1	0/1:2402,495,3087:255:160:70,1,89,0:1,1	0/1:2928,480,2529:255:159:86,0,73,0:1,1	0/1:1890,441,3063:255:146:56,0,90,0:1,1	0/1:2367,534,3692:255:177:70,0,107,0:1,1	0/1:2251,461,3041:255:153:65,0,88,0:1,1	0/1:2536,543,3589:255:180:75,0,105,0:1,1	0/1:1794,296,1557:255:98:52,0,46,0:1,1	0/1:2112,353,1913:255:117:62,0,55,0:1,1	0/1:2825,447,2193:255:148:84,0,64,0:1,1	0/1:1831,377,2420:255:125:55,0,70,0:1,1	0/1:2462,380,1829:255:126:73,0,53,0:1,1	0/1:3610,459,1538:255:152:107,0,45,0:1,1	0/1:2941,497,2732:255:165:86,0,79,0:1,1	1/1:4228,377,70:255:125:123,0,2,0:0,2	1/1:4541,401,1:255:133:133,0,0,0:0,2	1/1:1918,172,35:255:57:56,0,1,0:0,2	0/1:2385,467,2986:255:155:69,0,86,0:1,1	1/1:5244,471,72:255:156:154,0,2,0:0,2
Chr11	4159487	.	A	G	255	.	NS=23;AN=2;AFS=19,27;MAF=0.41;TA=missense_variant;TID=mRNA:MD11G1047800;TGN=MD11G1047800;TCO=458.2;TACH=H458R	GT:PL:GQ:DP:BSDP:ACN	0/1:2406,389,2028:255:129:59,0,70,0:1,1	0/1:2333,399,2144:255:132:63,0,69,0:1,1	0/1:2732,419,2087:255:139:60,0,79,0:1,1	0/1:2379,389,2077:255:129:60,0,69,0:1,1	0/1:2395,434,2555:255:144:75,0,69,0:1,1	0/1:2077,404,2573:255:134:74,0,60,0:1,1	0/1:2628,440,2429:255:146:70,0,76,0:1,1	0/1:2058,356,1983:255:118:58,0,60,0:1,1	0/1:2395,416,2390:255:138:69,0,69,0:1,1	0/1:2644,392,1834:255:130:53,0,77,0:1,1	0/1:2604,452,2565:255:150:75,0,75,0:1,1	0/1:1610,283,1630:255:94:47,0,47,0:1,1	0/1:2350,302,1089:255:100:32,0,68,0:1,1	0/1:2922,438,1958:255:141:56,0,84,1:1,1	0/1:1555,274,1585:255:91:46,0,45,0:1,1	0/1:2429,325,1322:255:108:38,0,70,0:1,1	0/1:3378,395,1148:255:131:33,0,98,0:1,1	0/1:3125,422,1700:255:140:49,0,91,0:1,1	1/1:3315,308,51:255:98:1,0,96,1:0,2	1/1:4456,389,1:255:129:0,0,129,0:0,2	1/1:3148,281,2:255:93:0,0,93,0:0,2	0/1:2687,410,2007:255:136:58,0,78,0:1,1	1/1:4983,453,86:255:146:2,0,143,1:0,2
Chr11	4160008	.	T	C	255	.	NS=23;AN=2;AFS=21,25;MAF=0.46;TA=synonymous_variant;TID=mRNA:MD11G1047800;TGN=MD11G1047800;TCO=549.3;TACH=LA549LA	GT:PL:GQ:DP:BSDP:ACN	0/1:899,148,800:255:49:0,26,0,23:1,1	0/1:800,136,760:255:45:0,23,0,22:1,1	0/1:1426,259,1546:255:86:0,41,0,45:1,1	0/1:661,133,869:255:44:0,19,0,25:1,1	0/1:1356,232,1316:255:77:0,39,0,38:1,1	0/1:1113,211,1316:255:70:0,32,0,38:1,1	0/1:1078,202,1252:255:67:0,31,0,36:1,1	0/1:452,133,1068:255:44:0,13,0,31:1,1	0/1:1038,217,1461:255:72:0,30,0,42:1,1	0/1:1321,214,1133:255:71:0,38,0,33:1,1	0/1:1177,220,1356:255:73:0,34,0,39:1,1	0/1:591,96,522:255:32:0,17,0,15:1,1	0/1:835,136,730:255:45:0,24,0,21:1,1	0/1:1407,190,760:255:63:0,41,0,22:1,1	0/1:1038,118,313:255:39:0,30,0,9:1,1	0/1:1148,154,621:255:51:0,33,0,18:1,1	0/1:1113,148,591:255:49:0,32,0,17:1,1	0/1:730,139,864:255:46:0,21,0,25:1,1	0/1:1426,145,225:48:48:0,41,0,7:1,1	1/1:2047,187,105:114:62:0,59,0,3:0,2	0/1:487,96,616:255:32:0,14,0,18:1,1	0/1:835,178,1217:255:59:0,24,0,35:1,1	1/1:1789,157,1:255:52:0,52,0,0:0,2
Chr11	4161354	.	C	A	255	.	NS=23;AN=2;AFS=19,27;MAF=0.41;TA=synonymous_variant;TID=mRNA:MD11G1047800;TGN=MD11G1047800;TCO=670.3;TACH=AL670AL	GT:PL:GQ:DP:BSDP:ACN	0/1:2151,407,2520:255:135:62,73,0,0:1,1	0/1:2554,443,2500:255:147:74,73,0,0:1,1	0/1:2640,450,2481:255:149:77,72,0,0:1,1	0/1:2482,441,2397:255:142:72,69,0,1:1,1	0/1:2242,461,3056:255:153:65,88,0,0:1,1	0/1:2338,474,3056:255:157:69,88,0,0:1,1	0/1:2946,506,2876:255:168:85,83,0,0:1,1	0/1:2023,476,3423:255:158:59,99,0,0:1,1	0/1:3047,555,3275:255:184:89,95,0,0:1,1	0/1:1949,453,3077:255:146:56,89,0,1:1,1	0/1:2490,519,3438:255:172:73,99,0,0:1,1	0/1:2087,329,1666:255:109:60,49,0,0:1,1	0/1:2788,377,1531:255:125:81,44,0,0:1,1	0/1:3031,431,1913:255:143:88,55,0,0:1,1	0/1:1909,368,2286:255:122:56,66,0,0:1,1	0/1:2962,389,1491:255:129:86,43,0,0:1,1	0/1:3597,467,1755:255:155:104,51,0,0:1,1	0/1:2623,440,2434:255:146:76,70,0,0:1,1	1/1:4558,404,36:255:134:133,1,0,0:0,2	1/1:4583,411,18:255:136:135,1,0,0:0,2	1/1:2758,241,1:255:80:80,0,0,0:0,2	0/1:2186,452,3001:255:150:63,87,0,0:1,1	1/1:4853,425,35:255:141:140,1,0,0:0,2
Chr11	4161756	.	T	C	255	.	NS=23;AN=2;AFS=45,1;MAF=0.02;TA=synonymous_variant;TID=mRNA:MD11G1047800;TGN=MD11G1047800;TCO=718.1;TACH=L718L	GT:PL:GQ:DP:BSDP:ACN	0/0:1,208,2341:255:69:0,0,0,69:2,0	0/0:0,181,2071:255:60:0,0,0,60:2,0	0/0:0,211,2424:255:70:0,0,0,70:2,0	0/0:1,232,2648:255:77:0,0,0,77:2,0	0/0:1,253,2867:255:84:0,0,0,84:2,0	0/0:1,293,3334:255:97:0,0,0,97:2,0	0/0:0,256,2931:255:85:0,0,0,85:2,0	0/0:1,145,1645:255:48:0,0,0,48:2,0	0/0:1,257,2874:255:85:0,0,0,85:2,0	0/0:1,241,2748:255:80:0,0,0,80:2,0	0/0:0,289,3308:255:96:0,0,0,96:2,0	0/0:0,148,1699:255:49:0,0,0,49:2,0	0/0:1,214,2426:255:71:0,0,0,71:2,0	0/0:0,166,1897:255:55:0,0,0,55:2,0	0/0:1,139,1580:255:46:0,0,0,46:2,0	0/0:0,127,1435:157:42:0,0,0,42:2,0	0/0:174,241,2588:99:80:0,5,0,75:2,0	0/0:71,260,2854:255:86:0,2,0,84:2,0	0/0:70,130,1426:92:43:0,2,0,41:2,0	0/0:1,211,2395:255:70:0,0,0,70:2,0	0/1:348,69,452:255:23:0,10,0,13:1,1	0/0:1,187,2137:255:62:0,0,0,62:2,0	0/0:1,154,1749:255:51:0,0,0,51:2,0
Chr11	4217113	.	T	A	255	.	NS=23;AN=2;AFS=41,5;MAF=0.11;TA=5_prime_UTR_variant;TID=mRNA:MD11G1048400;TGN=MD11G1048400	GT:PL:GQ:DP:BSDP:ACN	0/0:0,193,2210:255:64:0,0,0,64:2,0	0/0:0,175,2017:255:58:0,0,0,58:2,0	0/0:1,323,3677:255:107:0,0,0,107:2,0	0/0:1,404,4620:255:134:0,0,0,134:2,0	0/0:2,314,3529:255:104:0,0,0,104:2,0	0/0:0,307,3547:255:102:0,0,0,102:2,0	0/0:0,268,3080:255:89:0,0,0,89:2,0	0/0:1,290,3279:255:96:0,0,0,96:2,0	0/0:1,437,5017:255:145:0,0,0,145:2,0	0/0:0,33,377:60:11:0,0,0,11:2,0	0/0:0,63,725:90:21:0,0,0,21:2,0	0/0:0,30,343:57:10:0,0,0,10:2,0	0/0:1,471,5366:255:156:0,0,0,156:2,0	0/0:1,561,6418:255:186:0,0,0,186:2,0	0/0:0,199,2275:255:66:0,0,0,66:2,0	0/1:1277,332,2499:255:110:37,0,0,73:1,1	0/1:1765,558,4588:255:185:51,0,0,134:1,1	0/1:637,242,2097:255:80:19,0,0,61:1,1	0/1:2482,615,4512:255:204:74,0,0,130:1,1	0/0:0,322,3711:255:107:0,0,0,107:2,0	0/1:3898,573,2605:255:190:115,0,0,75:1,1	0/0:1,702,8053:255:233:0,0,0,233:2,0	0/0:2,678,7776:255:225:0,0,0,225:2,0
Chr11	4217389	.	T	G	255	.	NS=23;AN=2;AFS=24,22;MAF=0.48;TA=synonymous_variant;TID=mRNA:MD11G1048400;TGN=MD11G1048400;TCO=60.3;TACH=GD60GD	GT:PL:GQ:DP:BSDP:ACN	0/1:869,214,1600:255:71:0,0,25,46:1,1	0/1:1138,250,1739:255:83:0,0,33,50:1,1	0/1:1252,310,2320:255:103:0,0,36,67:1,1	0/1:1600,443,3468:255:147:0,0,46,101:1,1	0/1:870,332,2922:255:110:0,0,25,85:1,1	0/1:762,330,2920:255:109:0,0,22,87:1,1	0/1:964,329,2778:255:109:0,0,28,81:1,1	0/1:974,328,2807:255:109:0,0,28,81:1,1	0/1:1184,471,4155:255:156:0,0,34,122:1,1	0/1:313,51,278:255:17:0,0,9,8:1,1	0/1:452,96,661:255:32:0,0,13,19:1,1	0/1:313,45,209:132:15:0,0,9,6:1,1	0/1:1890,498,3763:255:165:0,0,55,110:1,1	0/1:1556,534,4532:255:177:0,0,45,132:1,1	0/1:1496,323,2172:255:107:0,0,43,64:1,1	0/1:627,308,2892:255:102:0,0,18,84:1,1	0/1:935,606,6030:255:201:0,0,27,174:1,1	0/1:587,254,2282:255:84:0,0,17,67:1,1	0/1:1452,663,6121:255:220:0,0,42,178:1,1	0/1:2252,633,4969:255:210:0,0,66,144:1,1	0/0:1,554,6358:255:184:0,0,0,184:2,0	0/1:1776,733,6546:255:243:0,0,51,192:1,1	0/1:2233,731,5935:255:238:1,0,64,173:1,1
Chr11	4217405	.	G	C	255	.	NS=23;AN=2;AFS=24,22;MAF=0.48;TA=missense_variant;TID=mRNA:MD11G1048400;TGN=MD11G1048400;TCO=66.1;TACH=V66L	GT:PL:GQ:DP:BSDP:ACN	0/1:725,178,1316:255:59:0,21,38,0:1,1	0/1:1024,214,1421:255:71:0,30,41,0:1,1	0/1:920,278,2237:255:92:0,27,65,0:1,1	0/1:1566,422,3260:255:140:0,45,95,0:1,1	0/1:642,308,2886:255:102:0,19,83,0:1,1	0/1:696,317,2922:255:105:0,20,85,0:1,1	0/1:835,311,2728:255:103:0,24,79,0:1,1	0/1:696,292,2667:255:97:0,20,77,0:1,1	0/1:1015,428,3861:255:142:0,30,112,0:1,1	0/1:313,39,139:68:13:0,9,4,0:1,1	0/1:348,69,452:255:23:0,10,13,0:1,1	0/1:348,45,174:97:15:0,10,5,0:1,1	0/1:1303,470,4094:255:156:0,38,118,0:1,1	0/1:1363,498,4194:255:161:0,39,121,1:1,1	0/1:1043,295,2360:255:98:0,30,68,0:1,1	0/1:482,280,2747:255:93:0,14,79,0:1,1	0/1:731,591,6046:109:196:0,21,175,0:1,1	0/1:452,226,2151:255:75:0,13,62,0:1,1	0/1:1288,642,6086:255:213:0,37,176,0:1,1	0/1:2079,609,4904:255:202:0,61,141,0:1,1	0/0:1,542,6254:255:180:0,0,180,0:2,0	0/1:1908,732,6527:255:243:0,55,188,0:1,1	0/1:2138,697,5853:255:231:0,62,169,0:1,1
Chr11	4217406	.	T	C	255	.	NS=23;AN=2;AFS=24,22;MAF=0.48;TA=missense_variant;TID=mRNA:MD11G1048400;TGN=MD11G1048400;TCO=66.2;TACH=V66A	GT:PL:GQ:DP:BSDP:ACN	0/1:731,181,1293:255:60:0,21,0,39:1,1	0/1:1025,208,1328:255:69:0,30,0,39:1,1	0/1:921,278,2189:255:92:0,27,0,65:1,1	0/1:1557,420,3143:255:139:0,45,0,94:1,1	0/1:662,308,2823:255:102:0,19,0,83:1,1	0/1:696,313,2891:255:104:0,20,0,84:1,1	0/1:851,324,2670:255:103:0,24,1,78:1,1	0/1:692,293,2614:255:97:0,20,0,77:1,1	0/1:1041,436,3791:255:144:0,30,0,114:1,1	0/1:308,39,139:68:13:0,9,0,4:1,1	0/1:348,70,428:255:23:0,10,0,13:1,1	0/1:348,45,169:92:15:0,10,0,5:1,1	0/1:1325,472,3876:255:156:0,38,0,118:1,1	0/1:1320,487,4122:255:161:0,39,0,122:1,1	0/1:1060,309,2283:255:98:0,30,1,67:1,1	0/1:488,281,2669:255:93:0,14,0,79:1,1	0/1:733,592,5911:109:196:0,21,0,175:1,1	0/1:453,226,2118:255:75:0,13,0,62:1,1	0/1:1317,672,5915:255:214:1,37,1,175:1,1	0/1:2080,616,4866:255:204:0,61,0,143:1,1	0/0:2,546,6147:255:181:0,0,0,181:2,0	0/1:1918,738,6239:255:244:0,55,0,189:1,1	0/1:2155,701,5660:255:232:0,62,0,170:1,1
Chr11	4217412	.	G	A	255	.	NS=23;AN=2;AFS=41,5;MAF=0.11;TA=missense_variant;TID=mRNA:MD11G1048400;TGN=MD11G1048400;TCO=68.2;TACH=G68E	GT:PL:GQ:DP:BSDP:ACN	0/0:0,163,1878:255:54:0,0,54,0:2,0	0/0:0,196,2260:255:65:0,0,65,0:2,0	0/0:1,259,2956:255:86:0,0,86,0:2,0	0/0:2,408,4622:255:135:0,0,135,0:2,0	0/0:0,307,3537:255:102:0,0,102,0:2,0	0/0:0,313,3591:255:104:0,0,104,0:2,0	0/0:0,304,3502:255:101:0,0,101,0:2,0	0/0:0,283,3263:255:94:0,0,94,0:2,0	0/0:1,431,4948:255:143:0,0,143,0:2,0	0/0:0,39,452:66:13:0,0,13,0:2,0	0/0:0,63,730:90:21:0,0,21,0:2,0	0/0:0,39,452:66:13:0,0,13,0:2,0	0/0:1,449,5162:255:149:0,0,149,0:2,0	0/0:1,458,5237:255:152:0,0,152,0:2,0	0/0:1,293,3354:255:97:0,0,97,0:2,0	0/1:378,274,2777:72:91:11,0,80,0:1,1	0/1:747,579,5897:136:192:22,0,170,0:1,1	0/1:533,242,2102:255:76:15,1,60,0:1,1	0/1:1421,624,5757:255:207:41,0,166,0:1,1	0/1:4372,600,2475:255:199:127,0,72,0:1,1	0/0:1,530,6110:255:176:0,0,176,0:2,0	0/0:1,705,8116:255:234:0,0,234,0:2,0	0/0:2,691,7886:255:229:0,0,229,0:2,0
Chr11	4218641	.	G	A	255	.	NS=23;AN=2;AFS=40,6;MAF=0.13;TA=synonymous_variant;TID=mRNA:MD11G1048400;TGN=MD11G1048400;TCO=177.3;TACH=AE177AE	GT:PL:GQ:DP:BSDP:ACN	0/0:35,217,2459:255:72:1,0,71,0:2,0	0/0:0,202,2325:255:67:0,0,67,0:2,0	0/0:1,332,3806:255:110:0,0,110,0:2,0	0/0:1,398,4547:255:132:0,0,132,0:2,0	0/0:0,322,3721:255:107:0,0,107,0:2,0	0/0:1,244,2787:255:81:0,0,81,0:2,0	0/0:1,235,2678:255:78:0,0,78,0:2,0	0/0:0,262,3020:255:87:0,0,87,0:2,0	0/0:17,459,5093:255:148:0,0,147,1:2,0	0/0:0,45,522:72:15:0,0,15,0:2,0	0/0:0,87,1003:114:29:0,0,29,0:2,0	0/0:0,24,278:51:8:0,0,8,0:2,0	0/0:1,437,5003:255:145:0,0,145,0:2,0	0/0:1,506,5793:255:168:0,0,168,0:2,0	0/0:0,223,2568:255:74:0,0,74,0:2,0	0/1:945,308,2574:255:102:28,0,74,0:1,1	0/1:1432,549,4825:255:182:42,0,140,0:1,1	0/1:646,298,2782:255:99:19,0,80,0:1,1	0/1:2253,622,4706:255:202:65,0,136,1:1,1	1/1:6329,597,513:116:198:183,0,15,0:0,2	0/0:1,497,5708:255:165:0,0,165,0:2,0	0/0:1,705,8131:255:234:0,0,234,0:2,0	0/0:1,633,7247:255:210:0,0,210,0:2,0
Chr11	4218899	.	C	T	255	.	NS=23;AN=2;AFS=40,6;MAF=0.13;TA=synonymous_variant;TID=mRNA:MD11G1048400;TGN=MD11G1048400;TCO=263.3;TACH=LF263LF	GT:PL:GQ:DP:BSDP:ACN	0/0:1,154,1754:255:51:0,51,0,0:2,0	0/0:0,151,1734:255:50:0,50,0,0:2,0	0/0:0,274,3159:255:91:0,91,0,0:2,0	0/0:1,398,4580:255:132:0,132,0,0:2,0	0/0:1,325,3735:255:108:0,108,0,0:2,0	0/0:16,257,2777:255:81:1,80,0,0:2,0	0/0:1,271,3110:255:90:0,90,0,0:2,0	0/0:36,308,3483:255:102:0,101,0,1:2,0	0/0:1,404,4634:255:134:0,134,0,0:2,0	0/0:0,45,503:72:15:0,15,0,0:2,0	0/0:0,111,1287:138:37:0,37,0,0:2,0	0/0:0,21,243:48:7:0,7,0,0:2,0	0/0:1,476,5489:255:158:0,158,0,0:2,0	0/0:17,534,5977:255:173:1,172,0,0:2,0	0/0:0,181,2086:255:60:0,60,0,0:2,0	0/1:1172,277,2017:255:92:0,58,0,34:1,1	0/1:2256,506,3572:255:168:0,103,0,65:1,1	0/1:1114,233,1511:255:77:0,44,0,33:1,1	0/1:2608,579,4064:255:192:0,117,0,75:1,1	0/1:3234,530,2886:255:176:0,83,0,93:1,1	0/1:3264,470,2151:255:156:0,62,0,94:1,1	0/0:1,615,7088:255:204:0,204,0,0:2,0	0/0:36,606,6891:255:201:0,200,0,1:2,0
Chr11	4218983	.	A	T	255	.	NS=23;AN=2;AFS=24,22;MAF=0.48;TA=synonymous_variant;TID=mRNA:MD11G1048400;TGN=MD11G1048400;TCO=291.3;TACH=IP291IP	GT:PL:GQ:DP:BSDP:ACN	0/1:1078,241,1684:255:80:49,0,0,31:1,1	0/1:1372,296,2012:255:98:58,0,0,40:1,1	0/1:1094,329,2668:255:109:77,0,0,32:1,1	0/1:1949,465,3329:255:154:97,0,0,57:1,1	0/1:1108,353,2927:255:117:85,0,0,32:1,1	0/1:1298,387,2982:255:124:86,1,0,37:1,1	0/1:905,323,2768:255:107:81,0,0,26:1,1	0/1:1293,395,3186:255:131:93,0,0,38:1,1	0/1:1695,501,4020:255:166:117,0,0,49:1,1	0/1:626,75,243:136:25:7,0,0,18:1,1	0/1:487,184,1624:255:61:47,0,0,14:1,1	0/1:447,66,313:255:22:9,0,0,13:1,1	0/1:1910,577,4604:255:191:136,0,0,55:1,1	0/1:2087,576,4506:255:191:131,0,0,60:1,1	0/1:1108,274,2027:255:91:59,0,0,32:1,1	0/1:488,395,4015:61:131:117,0,0,14:1,1	0/1:1090,624,6037:255:207:175,0,0,32:1,1	0/1:557,338,3309:255:112:96,0,0,16:1,1	0/1:1404,640,5865:255:212:171,0,0,41:1,1	0/1:2757,669,4908:255:222:142,0,0,80:1,1	0/0:2,609,6952:255:202:202,0,0,0:2,0	0/1:2157,684,5713:255:227:165,0,0,62:1,1	0/1:2963,718,5228:255:238:152,0,0,86:1,1
Chr11	4219065	.	C	T	255	.	NS=23;AN=2;AFS=24,22;MAF=0.48;TA=3_prime_UTR_variant;TID=mRNA:MD11G1048400;TGN=MD11G1048400	GT:PL:GQ:DP:BSDP:ACN	0/1:643,137,842:255:45:0,26,0,19:1,1	0/1:556,133,954:255:44:0,28,0,16:1,1	0/1:758,209,1547:255:69:0,46,0,23:1,1	0/1:1134,260,1742:255:86:0,53,0,33:1,1	0/1:760,196,1475:255:65:0,43,0,22:1,1	0/1:975,251,1827:255:83:0,55,0,28:1,1	0/1:453,163,1368:255:54:0,41,0,13:1,1	0/1:782,252,1877:255:79:1,56,0,22:1,1	0/1:1526,299,1879:255:99:0,55,0,44:1,1	0/1:417,48,134:54:16:0,4,0,12:1,1	0/1:279,127,1124:120:42:0,34,0,8:1,1	0/1:209,48,348:129:16:0,10,0,6:1,1	0/1:1268,413,3458:255:137:0,100,0,37:1,1	0/1:1523,357,2430:255:118:0,74,0,44:1,1	0/1:586,163,1267:255:54:0,37,0,17:1,1	0/1:470,267,2320:255:84:1,70,0,13:1,1	0/1:948,475,4194:255:153:1,125,0,27:1,1	0/1:585,231,1883:255:76:0,58,0,18:1,1	0/1:1201,526,4626:255:174:0,139,0,35:1,1	0/1:2208,528,3763:255:175:0,111,0,64:1,1	0/0:6,465,4995:255:153:0,153,0,0:2,0	0/1:1950,547,4039:255:177:1,120,0,56:1,1	0/1:2678,609,4308:255:202:0,125,0,77:1,1
Chr11	4228276	.	T	G	255	.	NS=23;AN=2;AFS=44,2;MAF=0.04;TA=synonymous_variant;TID=mRNA:MD11G1049100;TGN=MD11G1049100;TCO=208.1;TACH=R208R	GT:PL:GQ:DP:BSDP:ACN	0/0:1,314,3548:255:104:0,0,0,104:2,0	0/0:2,321,3546:255:106:0,0,0,106:2,0	0/0:18,324,3550:255:107:0,0,1,106:2,0	0/0:1,325,3725:255:108:0,0,0,108:2,0	0/0:54,395,3965:255:120:0,1,1,118:2,0	0/0:2,345,3839:255:114:0,0,0,114:2,0	0/0:17,332,3741:255:110:0,0,1,109:2,0	0/0:2,305,3381:255:101:0,0,0,101:2,0	0/0:2,399,4469:255:132:0,0,0,132:2,0	0/0:2,362,4081:255:120:0,0,0,120:2,0	0/0:4,427,4697:255:141:0,0,0,141:2,0	0/0:2,326,3678:255:108:0,0,0,108:2,0	0/0:1,251,2803:255:83:0,0,0,83:2,0	0/0:136,269,2879:255:89:0,0,4,85:2,0	0/0:32,296,3185:255:94:1,0,1,92:2,0	0/0:37,254,2785:255:84:0,0,1,83:2,0	0/0:2,284,3161:255:94:0,0,0,94:2,0	0/0:52,314,3469:255:104:0,0,2,102:2,0	0/0:1,130,1442:157:43:0,0,0,43:2,0	0/0:1,115,1292:141:38:0,0,0,38:2,0	0/1:169,79,711:59:26:0,0,5,21:1,1	0/0:1,172,1938:255:57:0,0,0,57:2,0	0/1:429,209,1900:255:69:0,0,13,56:1,1
Chr11	4228462	.	G	A	255	.	NS=23;AN=2;AFS=19,27;MAF=0.41;TA=synonymous_variant;TID=mRNA:MD11G1049100;TGN=MD11G1049100;TCO=170.3;TACH=SV170SV	GT:PL:GQ:DP:BSDP:ACN	0/1:2211,341,1680:255:113:64,0,49,0:1,1	0/1:1948,350,2049:255:116:56,0,60,0:1,1	0/1:1592,350,2395:255:116:47,0,69,0:1,1	0/1:939,214,1530:255:71:27,0,44,0:1,1	0/1:1694,344,2231:255:114:49,0,65,0:1,1	0/1:1822,366,2259:255:121:54,0,67,0:1,1	0/1:1581,380,2748:255:126:46,0,80,0:1,1	0/1:1407,332,2395:255:110:41,0,69,0:1,1	0/1:1630,365,2568:255:121:47,0,74,0:1,1	0/1:2440,416,2032:255:129:70,0,58,1:1,1	0/1:2023,377,2291:255:125:59,0,66,0:1,1	0/1:1530,247,1321:255:82:44,0,38,0:1,1	0/1:1129,229,1496:255:76:33,0,43,0:1,1	0/1:1634,283,1634:255:94:47,0,47,0:1,1	0/1:1317,247,1511:255:82:38,0,44,0:1,1	0/1:1124,232,1530:255:77:33,0,44,0:1,1	0/1:1530,238,1207:255:79:44,0,35,0:1,1	0/1:1808,307,1729:255:102:52,0,50,0:1,1	1/1:1724,163,139:55:54:50,0,4,0:0,2	1/1:1555,136,0:255:45:45,0,0,0:0,2	1/1:676,60,0:87:20:20,0,0,0:0,2	0/1:712,151,985:255:50:21,0,29,0:1,1	1/1:1634,148,70:110:49:47,0,2,0:0,2
Chr11	4229109	.	G	A	255	.	NS=23;AN=2;AFS=24,22;MAF=0.48;TA=missense_variant;TID=mRNA:MD11G1049100;TGN=MD11G1049100;TCO=131.2;TACH=A131V	GT:PL:GQ:DP:BSDP:ACN	0/1:741,262,2251:255:87:22,0,65,0:1,1	0/1:1357,311,2191:255:103:40,0,63,0:1,1	0/1:939,280,2295:255:93:27,0,66,0:1,1	0/1:487,166,1421:255:55:14,0,41,0:1,1	0/1:1004,235,1699:255:78:29,0,49,0:1,1	0/1:886,220,1616:255:73:26,0,47,0:1,1	0/1:964,244,1843:255:81:28,0,53,0:1,1	0/1:557,220,1982:255:73:16,0,57,0:1,1	0/1:974,265,2086:255:88:28,0,60,0:1,1	0/1:851,238,1878:255:79:25,0,54,0:1,1	0/1:1421,265,1634:255:88:41,0,47,0:1,1	0/1:974,172,1008:255:57:28,0,29,0:1,1	0/1:556,148,1148:255:49:16,0,33,0:1,1	0/1:800,232,1878:255:77:23,0,54,0:1,1	0/1:348,166,1565:151:55:10,0,45,0:1,1	0/1:626,154,1138:255:51:18,0,33,0:1,1	0/1:626,130,864:255:43:18,0,25,0:1,1	0/1:626,211,1808:255:70:18,0,52,0:1,1	0/1:383,63,348:255:21:11,0,10,0:1,1	0/1:348,69,452:255:23:10,0,13,0:1,1	0/0:0,36,417:63:12:0,0,12,0:2,0	0/1:656,93,417:255:31:19,0,12,0:1,1	0/1:378,60,313:255:20:11,0,9,0:1,1
Chr11	4230288	.	C	T	255	.	NS=23;AN=2;AFS=24,22;MAF=0.48;TA=missense_variant;TID=mRNA:MD11G1049100;TGN=MD11G1049100;TCO=24.1;TACH=A24T	GT:PL:GQ:DP:BSDP:ACN	0/1:607,130,851:255:43:0,25,0,18:1,1	0/1:661,133,869:255:44:0,25,0,19:1,1	0/1:591,127,869:255:42:0,25,0,17:1,1	0/1:741,127,691:255:42:0,20,0,22:1,1	0/1:675,112,591:255:37:0,17,0,20:1,1	0/1:412,133,1108:255:44:0,32,0,12:1,1	0/1:364,136,1173:255:45:0,34,0,11:1,1	0/1:537,142,1078:255:47:0,31,0,16:1,1	0/1:899,154,869:255:51:0,25,0,26:1,1	0/1:1129,157,661:255:52:0,19,0,33:1,1	0/1:845,166,1044:255:55:0,30,0,25:1,1	0/1:259,70,522:255:23:0,15,0,8:1,1	0/1:243,72,591:139:24:0,17,0,7:1,1	0/1:348,69,452:255:23:0,13,0,10:1,1	0/1:487,90,556:255:30:0,16,0,14:1,1	0/1:591,81,348:255:27:0,10,0,17:1,1	0/1:1043,151,696:255:50:0,20,0,30:1,1	0/1:517,136,1038:255:45:0,30,0,15:1,1	0/1:428,57,209:120:19:0,6,0,13:1,1	0/1:383,54,243:157:18:0,7,0,11:1,1	0/0:0,24,278:51:8:0,8,0,0:2,0	0/1:586,96,522:255:32:0,15,0,17:1,1	0/1:313,63,417:255:21:0,12,0,9:1,1
Chr11	4292405	.	G	A	255	.	NS=23;AN=2;AFS=45,1;MAF=0.02;TA=5_prime_UTR_variant;TID=mRNA:MD11G1050100;TGN=MD11G1050100	GT:PL:GQ:DP:BSDP:ACN	0/0:35,139,1560:135:46:1,0,45,0:2,0	0/0:35,208,2335:255:69:1,0,68,0:2,0	0/0:190,242,2425:84:76:5,0,70,1:2,0	0/0:86,247,2742:255:82:3,0,79,0:2,0	0/0:105,254,2773:255:84:3,0,81,0:2,0	0/0:105,199,2167:126:66:3,0,63,0:2,0	0/0:134,235,2558:132:78:4,0,74,0:2,0	0/0:70,178,1963:140:59:2,0,57,0:2,0	0/0:105,320,3562:255:106:3,0,103,0:2,0	0/0:0,108,1247:135:36:0,0,36,0:2,0	0/0:174,226,2434:84:75:5,0,70,0:2,0	0/0:16,54,591:70:18:1,0,17,0:2,0	0/0:139,169,1798:61:56:4,0,52,0:2,0	0/0:140,328,3631:255:109:4,0,105,0:2,0	0/0:35,124,1386:120:41:1,0,40,0:2,0	0/0:35,211,2379:255:70:1,0,69,0:2,0	0/0:106,441,4900:255:146:3,0,143,0:2,0	0/0:35,226,2558:255:75:1,0,74,0:2,0	0/0:71,567,6390:255:188:2,0,186,0:2,0	0/1:417,160,1421:255:53:12,0,41,0:1,1	0/0:17,537,6011:255:174:0,0,173,1:2,0	0/0:349,612,6696:255:203:10,0,193,0:2,0	0/0:295,564,6137:255:187:9,0,178,0:2,0
Chr11	4292429	.	C	G	255	.	NS=23;AN=2;AFS=45,1;MAF=0.02;TA=5_prime_UTR_variant;TID=mRNA:MD11G1050100;TGN=MD11G1050100	GT:PL:GQ:DP:BSDP:ACN	0/0:0,145,1664:255:48:0,48,0,0:2,0	0/0:0,211,2429:255:70:0,70,0,0:2,0	0/0:0,193,2220:255:64:0,64,0,0:2,0	0/0:0,208,2399:255:69:0,69,0,0:2,0	0/0:1,235,2693:255:78:0,78,0,0:2,0	0/0:0,190,2191:255:63:0,63,0,0:2,0	0/0:0,181,2086:255:60:0,60,0,0:2,0	0/0:0,175,2012:255:58:0,58,0,0:2,0	0/0:0,304,3497:255:101:0,101,0,0:2,0	0/0:0,102,1177:129:34:0,34,0,0:2,0	0/0:1,235,2693:255:78:0,78,0,0:2,0	0/0:0,33,382:60:11:0,11,0,0:2,0	0/0:1,160,1809:255:53:0,53,0,0:2,0	0/0:0,310,3571:255:103:0,103,0,0:2,0	0/0:0,127,1460:255:42:0,42,0,0:2,0	0/0:70,190,2102:151:63:0,61,2,0:2,0	0/0:175,392,4322:255:130:0,125,5,0:2,0	0/0:1,211,2405:255:70:0,70,0,0:2,0	0/0:260,576,6240:255:187:1,179,7,0:2,0	0/1:1407,172,557:255:57:0,16,41,0:1,1	0/0:16,498,5569:255:161:1,160,0,0:2,0	0/0:1,573,6602:255:190:0,190,0,0:2,0	0/0:2,516,5889:255:171:0,171,0,0:2,0
Chr11	4292434	.	T	G	255	.	NS=23;AN=2;AFS=45,1;MAF=0.02;TA=5_prime_UTR_variant;TID=mRNA:MD11G1050100;TGN=MD11G1050100	GT:PL:GQ:DP:BSDP:ACN	0/0:16,160,1685:255:49:1,0,0,48:2,0	0/0:0,205,2354:255:68:0,0,0,68:2,0	0/0:1,199,2257:255:66:0,0,0,66:2,0	0/0:1,217,2485:255:72:0,0,0,72:2,0	0/0:0,235,2707:255:78:0,0,0,78:2,0	0/0:0,172,1972:255:57:0,0,0,57:2,0	0/0:0,175,2017:255:58:0,0,0,58:2,0	0/0:1,172,1958:255:57:0,0,0,57:2,0	0/0:0,301,3472:255:100:0,0,0,100:2,0	0/0:0,102,1182:129:34:0,0,0,34:2,0	0/0:0,235,2712:255:78:0,0,0,78:2,0	0/0:0,36,417:63:12:0,0,0,12:2,0	0/0:0,163,1878:255:54:0,0,0,54:2,0	0/0:0,301,3477:255:100:0,0,0,100:2,0	0/0:0,121,1381:148:40:0,0,0,40:2,0	0/0:70,181,2017:143:60:0,0,2,58:2,0	0/0:175,392,4322:255:130:0,0,5,125:2,0	0/0:1,193,2206:255:64:0,0,0,64:2,0	0/0:274,564,6190:255:187:0,0,8,179:2,0	0/1:1624,187,522:255:62:0,0,47,15:1,1	0/0:16,486,5430:255:157:1,0,0,156:2,0	0/0:1,573,6597:255:190:0,0,0,190:2,0	0/0:17,522,5813:255:169:1,0,0,168:2,0
Chr11	4292485	.	G	C	255	.	NS=23;AN=2;AFS=44,2;MAF=0.04;TA=5_prime_UTR_variant;TID=mRNA:MD11G1050100;TGN=MD11G1050100	GT:PL:GQ:DP:BSDP:ACN	0/0:1,163,1834:255:54:0,0,54,0:2,0	0/0:1,181,2067:255:60:0,0,60,0:2,0	0/0:0,211,2429:255:70:0,0,70,0:2,0	0/0:1,253,2892:255:84:0,0,84,0:2,0	0/0:0,220,2528:255:73:0,0,73,0:2,0	0/0:0,166,1897:255:55:0,0,55,0:2,0	0/0:1,208,2365:255:69:0,0,69,0:2,0	0/0:1,151,1715:255:50:0,0,50,0:2,0	0/0:0,316,3631:255:105:0,0,105,0:2,0	0/0:0,136,1555:255:45:0,0,45,0:2,0	0/0:0,220,2538:255:73:0,0,73,0:2,0	0/0:0,70,781:96:23:0,0,23,0:2,0	0/0:0,211,2429:255:70:0,0,70,0:2,0	0/0:1,245,2758:255:81:0,0,81,0:2,0	0/0:0,130,1490:255:43:0,0,43,0:2,0	0/0:70,157,1739:119:52:0,2,50,0:2,0	0/0:314,404,4336:122:134:0,9,125,0:2,0	0/0:70,151,1664:113:50:0,2,48,0:2,0	0/1:662,528,5375:102:175:0,19,156,0:1,1	0/1:2739,341,1110:255:113:0,80,33,0:1,1	0/0:1,446,5122:255:148:0,0,148,0:2,0	0/0:2,573,6511:255:190:0,0,190,0:2,0	0/0:2,483,5481:255:160:0,0,160,0:2,0
Chr11	4293103	.	A	G	255	.	NS=23;AN=2;AFS=37,9;MAF=0.2;TA=synonymous_variant;TID=mRNA:MD11G1050100;TGN=MD11G1050100;TCO=132.3;TACH=GA132GA	GT:PL:GQ:DP:BSDP:ACN	0/0:0,199,2290:255:66:66,0,0,0:2,0	0/0:0,232,2667:255:77:77,0,0,0:2,0	0/0:0,235,2702:255:78:78,0,0,0:2,0	0/0:0,235,2702:255:78:78,0,0,0:2,0	0/0:1,277,3175:255:92:92,0,0,0:2,0	0/0:0,217,2494:255:72:72,0,0,0:2,0	0/0:0,247,2846:255:82:82,0,0,0:2,0	0/0:1,223,2549:255:74:74,0,0,0:2,0	0/0:0,319,3671:255:106:106,0,0,0:2,0	0/0:1,139,1565:255:46:46,0,0,0:2,0	0/0:0,250,2871:255:83:83,0,0,0:2,0	0/0:0,78,904:105:26:26,0,0,0:2,0	0/1:1073,286,2211:255:95:64,0,31,0:1,1	0/1:469,356,3583:81:118:104,0,14,0:1,1	0/1:765,214,1694:255:71:49,0,22,0:1,1	0/1:348,211,2086:105:70:60,0,10,0:1,1	0/1:1218,368,3001:255:122:87,0,35,0:1,1	0/1:730,238,2012:255:79:58,0,21,0:1,1	0/1:2042,440,3020:255:146:87,0,59,0:1,1	0/0:1,446,5136:255:148:148,0,0,0:2,0	0/1:2815,426,1994:255:141:58,0,83,0:1,1	0/0:36,588,6712:255:195:194,0,1,0:2,0	0/1:3458,543,2763:255:180:80,0,100,0:1,1
Chr11	4294833	.	T	C	255	.	NS=23;AN=2;AFS=23,23;MAF=0.5;TA=synonymous_variant;TID=mRNA:MD11G1050100;TGN=MD11G1050100;TCO=344.3;TACH=VV344VV	GT:PL:GQ:DP:BSDP:ACN	0/1:864,196,1391:255:65:0,25,0,40:1,1	0/1:1074,308,2445:255:102:0,31,0,71:1,1	0/1:1183,299,2231:255:99:0,34,0,65:1,1	0/1:1715,314,1844:255:104:0,50,0,54:1,1	0/1:1630,320,2004:255:106:0,47,0,59:1,1	0/1:1530,359,2603:255:119:0,44,0,75:1,1	0/1:1054,251,1680:255:79:1,30,0,48:1,1	0/1:835,244,1982:255:81:0,24,0,57:1,1	0/1:1376,386,3035:255:128:0,40,0,88:1,1	0/1:1252,256,1689:255:85:0,36,0,49:1,1	0/1:1442,320,2216:255:106:0,42,0,64:1,1	0/1:725,157,1078:255:52:0,21,0,31:1,1	0/1:1675,359,2411:255:119:0,49,0,70:1,1	0/1:1685,374,2603:255:124:0,49,0,75:1,1	0/1:816,166,1073:255:55:0,24,0,31:1,1	0/1:894,223,1664:255:74:0,26,0,48:1,1	0/1:1234,456,3956:255:151:0,36,0,115:1,1	0/1:1009,277,2162:255:92:0,29,0,63:1,1	0/1:1496,527,4555:255:175:0,43,0,132:1,1	1/1:5204,468,106:255:155:0,152,0,3:0,2	0/0:31,470,5067:255:147:1,0,0,146:2,0	0/1:2713,627,4496:255:208:0,78,0,130:1,1	0/1:1686,556,4474:255:180:1,48,0,131:1,1
Chr11	4294860	.	A	G	255	.	NS=23;AN=2;AFS=24,22;MAF=0.48;TA=synonymous_variant;TID=mRNA:MD11G1050100;TGN=MD11G1050100;TCO=353.3;TACH=EV353EV	GT:PL:GQ:DP:BSDP:ACN	0/1:552,184,1497:255:61:45,0,16,0:1,1	0/1:678,296,2585:255:98:77,0,21,0:1,1	0/1:747,287,2442:255:95:73,0,22,0:1,1	0/1:1079,311,2455:255:103:72,0,31,0:1,1	0/1:1004,317,2560:255:105:76,0,29,0:1,1	0/1:813,324,2756:255:107:83,0,24,0:1,1	0/1:619,261,2204:255:86:67,0,19,0:1,1	0/1:468,230,1984:255:72:58,1,13,0:1,1	0/1:1055,408,3514:255:135:104,0,31,0:1,1	0/1:832,248,1905:255:82:57,0,25,0:1,1	0/1:982,330,2599:255:109:80,0,29,0:1,1	0/1:453,142,1129:255:47:34,0,13,0:1,1	0/1:945,326,2748:255:108:80,0,28,0:1,1	0/1:1011,345,2824:255:114:83,0,31,0:1,1	0/1:760,193,1435:255:64:42,0,22,0:1,1	0/1:383,202,1942:149:67:56,0,11,0:1,1	0/1:777,456,4226:255:147:124,1,22,0:1,1	0/1:817,318,2625:255:101:77,0,23,1:1,1	0/1:599,514,5145:54:170:152,0,18,0:1,1	0/1:2014,396,2407:255:131:71,0,60,0:1,1	0/0:4,463,5103:255:153:153,0,0,0:2,0	0/1:2029,607,4856:255:201:142,0,59,0:1,1	0/1:1105,511,4615:255:169:137,0,32,0:1,1
Chr11	4295044	.	C	T	255	.	NS=23;AN=2;AFS=45,1;MAF=0.02;TA=3_prime_UTR_variant;TID=mRNA:MD11G1050100;TGN=MD11G1050100	GT:PL:GQ:DP:BSDP:ACN	0/0:0,157,1808:255:52:0,52,0,0:2,0	0/0:1,154,1754:255:51:0,51,0,0:2,0	0/0:35,154,1720:151:51:0,50,0,1:2,0	0/0:0,229,2633:255:76:0,76,0,0:2,0	0/0:70,262,2956:255:87:0,85,0,2:2,0	0/0:1,181,2062:255:60:0,60,0,0:2,0	0/0:35,238,2688:255:79:0,78,0,1:2,0	0/0:0,160,1838:255:53:0,53,0,0:2,0	0/0:35,256,2921:255:85:0,84,0,1:2,0	0/0:0,187,2156:255:62:0,62,0,0:2,0	0/0:140,286,3144:255:95:0,91,0,4:2,0	0/0:0,121,1391:149:40:0,40,0,0:2,0	0/0:100,257,2808:255:85:0,82,0,3:2,0	0/0:0,295,3403:255:98:0,98,0,0:2,0	0/0:35,105,1177:102:35:0,34,0,1:2,0	0/0:0,151,1739:255:50:0,50,0,0:2,0	0/0:1,359,4138:255:119:0,119,0,0:2,0	0/0:0,223,2568:255:74:0,74,0,0:2,0	0/0:174,404,4481:255:134:0,129,0,5:2,0	0/1:503,82,418:255:27:0,12,0,15:1,1	0/0:71,452,5117:255:150:0,148,0,2:2,0	0/0:36,461,5261:255:153:0,152,0,1:2,0	0/0:35,428,4898:255:142:0,141,0,1:2,0
Chr11	4295051	.	A	G	60	.	NS=23;AN=2;AFS=45,1;MAF=0.02;TA=3_prime_UTR_variant;TID=mRNA:MD11G1050100;TGN=MD11G1050100	GT:PL:GQ:DP:BSDP:ACN	0/0:1,133,1506:255:44:44,0,0,0:2,0	0/0:0,115,1316:141:38:38,0,0,0:2,0	0/0:0,127,1460:255:42:42,0,0,0:2,0	0/0:0,202,2310:255:67:67,0,0,0:2,0	0/0:35,223,2523:255:74:73,0,1,0:2,0	0/0:0,163,1873:255:54:54,0,0,0:2,0	0/0:30,238,2400:255:70:69,1,0,0:2,0	0/0:1,148,1661:255:49:49,0,0,0:2,0	0/0:2,221,2462:255:73:73,0,0,0:2,0	0/0:1,157,1760:255:52:52,0,0,0:2,0	0/0:135,266,2868:255:88:84,0,4,0:2,0	0/0:0,102,1177:129:34:34,0,0,0:2,0	0/0:70,220,2440:255:73:71,0,2,0:2,0	0/0:0,265,3055:255:88:88,0,0,0:2,0	0/0:35,78,869:75:26:25,0,1,0:2,0	0/0:0,124,1416:149:41:41,0,0,0:2,0	0/0:1,311,3538:255:103:103,0,0,0:2,0	0/0:0,178,2042:255:59:59,0,0,0:2,0	0/0:70,365,4128:255:121:119,0,2,0:2,0	0/1:134,42,343:60:14:10,0,4,0:1,1	0/0:2,380,4299:255:126:126,0,0,0:2,0	0/0:36,425,4815:255:141:140,0,1,0:2,0	0/0:36,398,4526:255:132:131,0,1,0:2,0
Chr11	4295108	.	G	A	65	.	NS=23;AN=2;AFS=45,1;MAF=0.02;TA=3_prime_UTR_variant;TID=mRNA:MD11G1050100;TGN=MD11G1050100	GT:PL:GQ:DP:BSDP:ACN	0/0:0,108,1247:135:36:0,0,36,0:2,0	0/0:0,81,929:108:27:0,0,27,0:2,0	0/0:1,115,1264:141:38:0,0,38,0:2,0	0/0:1,175,1978:255:58:0,0,58,0:2,0	0/0:17,182,1856:255:56:0,0,55,1:2,0	0/0:0,187,2121:255:62:0,0,62,0:2,0	0/0:0,178,2042:255:59:0,0,59,0:2,0	0/0:0,142,1609:255:47:0,0,47,0:2,0	0/0:1,229,2619:255:76:0,0,76,0:2,0	0/0:0,148,1699:255:49:0,0,49,0:2,0	0/0:1,178,2023:255:59:0,0,59,0:2,0	0/0:0,121,1381:148:40:0,0,40,0:2,0	0/0:1,230,2571:255:76:0,0,76,0:2,0	0/0:1,244,2782:255:81:0,0,81,0:2,0	0/0:0,81,934:108:27:0,0,27,0:2,0	0/0:70,121,1316:83:40:2,0,38,0:2,0	0/0:65,280,3120:255:93:2,0,91,0:2,0	0/0:0,124,1421:150:41:0,0,41,0:2,0	0/0:36,296,3324:255:98:1,0,97,0:2,0	0/1:139,42,348:65:14:4,0,10,0:1,1	0/0:1,341,3856:255:113:0,0,113,0:2,0	0/0:1,410,4631:255:136:0,0,136,0:2,0	0/0:2,348,3839:255:115:0,0,115,0:2,0
Chr11	4383928	.	G	T	255	.	NS=23;AN=2;AFS=22,24;MAF=0.48;TA=synonymous_variant;TID=mRNA:MD11G1051200;TGN=MD11G1051200;TCO=153.3;TACH=RR153RR	GT:PL:GQ:DP:BSDP:ACN	0/1:1218,184,870:255:61:0,0,25,36:1,1	0/1:1247,274,1908:255:91:0,0,55,36:1,1	0/1:800,151,939:255:50:0,0,27,23:1,1	0/1:1113,193,1108:255:64:0,0,32,32:1,1	0/1:1242,295,2156:255:98:0,0,62,36:1,1	0/1:899,202,1426:255:67:0,0,41,26:1,1	0/1:1490,265,1565:255:88:0,0,45,43:1,1	0/1:1004,205,1356:255:68:0,0,39,29:1,1	0/1:1094,229,1506:255:76:0,0,44,32:1,1	0/1:864,166,1043:255:55:0,0,30,25:1,1	0/1:1078,193,1148:255:64:0,0,33,31:1,1	0/1:722,115,557:255:38:0,0,16,22:1,1	0/1:537,94,517:255:31:0,0,15,16:1,1	0/1:1247,205,1113:255:68:0,0,32,36:1,1	0/1:939,163,939:255:54:0,0,27,27:1,1	0/1:1252,160,591:255:53:0,0,17,36:1,1	0/1:864,157,939:255:52:0,0,27,25:1,1	0/1:1381,253,1530:255:84:0,0,44,40:1,1	0/1:348,51,243:255:17:0,0,7,10:1,1	0/1:313,87,695:255:29:0,0,20,9:1,1	0/1:417,51,174:91:17:0,0,5,12:1,1	0/1:417,93,661:255:31:0,0,19,12:1,1	1/1:885,79,0:105:26:0,0,0,26:0,2
Chr11	4383943	.	T	G	255	.	NS=23;AN=2;AFS=43,3;MAF=0.07;TA=synonymous_variant;TID=mRNA:MD11G1051200;TGN=MD11G1051200;TCO=148.3;TACH=AA148AA	GT:PL:GQ:DP:BSDP:ACN	0/0:1,172,1963:255:57:0,0,0,57:2,0	0/0:0,268,3080:255:89:0,0,0,89:2,0	0/0:1,139,1537:255:46:0,0,0,46:2,0	0/0:1,187,2132:255:62:0,0,0,62:2,0	0/0:0,307,3542:255:102:0,0,0,102:2,0	0/0:0,184,2111:255:61:0,0,0,61:2,0	0/0:1,251,2843:255:83:0,0,0,83:2,0	0/0:1,184,2097:255:61:0,0,0,61:2,0	0/0:0,193,2220:255:64:0,0,0,64:2,0	0/0:1,154,1749:255:51:0,0,0,51:2,0	0/0:0,175,2017:255:58:0,0,0,58:2,0	0/0:16,121,1204:124:36:1,0,0,35:2,0	0/0:0,73,806:99:24:0,0,0,24:2,0	0/0:0,181,2061:255:60:0,0,0,60:2,0	0/0:1,160,1814:255:53:0,0,0,53:2,0	0/0:0,145,1664:255:48:0,0,0,48:2,0	0/0:0,145,1654:255:48:0,0,0,48:2,0	0/0:1,233,2620:255:77:0,0,0,77:2,0	0/1:243,54,383:157:18:0,0,7,11:1,1	0/1:522,78,383:255:26:0,0,15,11:1,1	0/1:139,48,412:59:16:0,0,4,12:1,1	0/0:0,102,1177:129:34:0,0,0,34:2,0	0/0:0,70,781:96:23:0,0,0,23:2,0
Chr11	4384228	.	C	G	255	.	NS=23;AN=2;AFS=19,27;MAF=0.41;TA=synonymous_variant;TID=mRNA:MD11G1051200;TGN=MD11G1051200;TCO=53.3;TACH=VS53VS	GT:PL:GQ:DP:BSDP:ACN	0/1:1630,314,1963:255:104:0,57,47,0:1,1	0/1:2817,386,1616:255:128:0,47,81,0:1,1	0/1:1937,301,1530:255:100:0,44,56,0:1,1	0/1:2156,316,1495:255:105:0,43,62,0:1,1	0/1:1560,371,2707:255:123:0,78,45,0:1,1	0/1:1496,323,2202:255:107:0,64,43,0:1,1	0/1:2643,443,2469:255:147:0,71,76,0:1,1	0/1:2260,340,1669:255:113:0,48,65,0:1,1	0/1:2346,353,1685:255:117:0,49,68,0:1,1	0/1:1381,217,1113:255:72:0,32,40,0:1,1	0/1:1565,265,1495:255:88:0,43,45,0:1,1	0/1:765,178,1287:255:59:0,37,22,0:1,1	0/1:1421,226,1177:255:75:0,34,41,0:1,1	0/1:1426,229,1212:255:76:0,35,41,0:1,1	0/1:1878,307,1659:255:102:0,48,54,0:1,1	0/1:1721,278,1427:255:92:0,41,51,0:1,1	0/1:2156,295,1247:255:98:0,36,62,0:1,1	0/1:1838,289,1490:255:96:0,43,53,0:1,1	1/1:864,75,0:102:25:0,0,25,0:0,2	1/1:1947,169,0:255:56:0,0,56,0:0,2	1/1:343,30,0:57:10:0,0,10,0:0,2	0/1:730,127,720:255:42:0,21,21,0:1,1	1/1:1944,175,36:255:58:0,1,57,0:0,2
Chr11	4405383	.	C	G	59	.	NS=23;AN=2;AFS=45,1;MAF=0.02;TA=missense_variant;TID=mRNA:MD11G1051500;TGN=MD11G1051500;TCO=111.2;TACH=S111C	GT:PL:GQ:DP:BSDP:ACN	0/0:0,289,3333:255:96:0,96,0,0:2,0	0/0:0,340,3929:255:113:0,113,0,0:2,0	0/0:1,253,2882:255:84:0,84,0,0:2,0	0/0:1,253,2902:255:84:0,84,0,0:2,0	0/0:0,238,2747:255:79:0,79,0,0:2,0	0/0:1,196,2226:255:65:0,65,0,0:2,0	0/0:0,301,3467:255:100:0,100,0,0:2,0	0/0:1,229,2624:255:76:0,76,0,0:2,0	0/0:1,280,3210:255:93:0,93,0,0:2,0	0/0:0,196,2260:255:65:0,65,0,0:2,0	0/0:0,181,2086:255:60:0,60,0,0:2,0	0/0:0,166,1902:255:55:0,55,0,0:2,0	0/0:1,148,1685:255:49:0,49,0,0:2,0	0/0:0,139,1599:255:46:0,46,0,0:2,0	0/0:1,190,2172:255:63:0,63,0,0:2,0	0/0:1,145,1635:255:48:0,48,0,0:2,0	0/0:1,226,2589:255:75:0,75,0,0:2,0	0/0:1,262,2991:255:87:0,87,0,0:2,0	0/0:0,42,487:69:14:0,14,0,0:2,0	0/1:139,48,417:59:16:0,12,4,0:1,1	0/0:0,30,348:57:10:0,10,0,0:2,0	0/0:0,45,517:72:15:0,15,0,0:2,0	0/0:0,48,556:75:16:0,16,0,0:2,0
Chr11	4408689	.	A	G	255	.	NS=23;AN=2;AFS=43,3;MAF=0.07;TA=synonymous_variant;TID=mRNA:MD11G1051500;TGN=MD11G1051500;TCO=384.3;TACH=AG384AG	GT:PL:GQ:DP:BSDP:ACN	0/0:2,486,5501:255:161:161,0,0,0:2,0	0/0:2,504,5706:255:167:167,0,0,0:2,0	0/0:1,473,5424:255:157:157,0,0,0:2,0	0/0:1,455,5197:255:151:151,0,0,0:2,0	0/0:2,525,5959:255:174:174,0,0,0:2,0	0/0:2,534,6092:255:177:177,0,0,0:2,0	0/0:3,523,5880:255:173:173,0,0,0:2,0	0/0:1,491,5624:255:163:163,0,0,0:2,0	0/0:1,546,6250:255:181:181,0,0,0:2,0	0/0:2,588,6727:255:195:195,0,0,0:2,0	0/0:18,571,6288:255:185:184,1,0,0:2,0	0/0:1,476,5445:255:158:158,0,0,0:2,0	0/0:210,449,4943:255:149:143,0,6,0:2,0	0/0:140,431,4813:255:143:139,0,4,0:2,0	0/0:2,417,4697:255:138:138,0,0,0:2,0	0/0:32,450,4860:255:141:139,0,0,2:2,0	0/0:141,401,4424:255:133:129,0,4,0:2,0	0/0:2,540,6156:255:179:179,0,0,0:2,0	0/1:482,142,1148:255:47:33,0,14,0:1,1	0/0:1,109,1228:135:36:36,0,0,0:2,0	0/1:313,84,656:255:28:19,0,9,0:1,1	0/0:0,82,910:108:27:27,0,0,0:2,0	0/1:835,105,383:255:35:11,0,24,0:1,1
Chr11	4441062	.	C	A	255	.	NS=23;AN=2;AFS=45,1;MAF=0.02;TA=5_prime_UTR_variant;TID=mRNA:MD11G1052000;TGN=MD11G1052000	GT:PL:GQ:DP:BSDP:ACN	0/0:1,404,4649:255:134:0,134,0,0:2,0	0/0:1,446,5117:255:148:0,148,0,0:2,0	0/0:1,407,4674:255:135:0,135,0,0:2,0	0/0:1,383,4401:255:127:0,127,0,0:2,0	0/0:1,428,4894:255:142:0,142,0,0:2,0	0/0:1,386,4421:255:128:0,128,0,0:2,0	0/0:1,443,5052:255:147:0,147,0,0:2,0	0/0:1,416,4764:255:138:0,138,0,0:2,0	0/0:1,461,5281:255:153:0,153,0,0:2,0	0/0:1,398,4547:255:132:0,132,0,0:2,0	0/0:1,389,4427:255:129:0,129,0,0:2,0	0/0:0,286,3303:255:95:0,95,0,0:2,0	0/0:0,301,3447:255:100:0,100,0,0:2,0	0/0:1,359,4104:255:119:0,119,0,0:2,0	0/0:1,341,3905:255:113:0,113,0,0:2,0	0/0:36,329,3726:255:109:1,108,0,0:2,0	0/0:2,374,4240:255:124:0,124,0,0:2,0	0/0:1,404,4616:255:134:0,134,0,0:2,0	0/0:105,274,3060:255:91:3,88,0,0:2,0	0/1:484,202,1794:255:67:15,52,0,0:1,1	0/0:0,217,2499:255:72:0,72,0,0:2,0	0/0:1,413,4706:255:137:0,137,0,0:2,0	0/0:1,359,4118:255:119:0,119,0,0:2,0
Chr11	4441296	.	T	A	255	.	NS=23;AN=2;AFS=40,6;MAF=0.13;TA=5_prime_UTR_variant;TID=mRNA:MD11G1052000;TGN=MD11G1052000	GT:PL:GQ:DP:BSDP:ACN	0/0:2,588,6693:255:195:0,0,0,195:2,0	0/0:17,603,6881:255:200:1,0,0,199:2,0	0/0:2,612,6977:255:203:0,0,0,203:2,0	0/0:1,551,6338:255:183:0,0,0,183:2,0	0/0:1,627,7197:255:208:0,0,0,208:2,0	0/0:2,607,6878:255:201:0,0,0,201:2,0	0/0:1,594,6825:255:197:0,0,0,197:2,0	0/0:2,540,6151:255:179:0,0,0,179:2,0	0/0:3,667,7534:255:221:0,0,0,221:2,0	0/0:1,570,6562:255:189:0,0,0,189:2,0	0/0:2,609,6956:255:202:0,0,0,202:2,0	0/0:1,371,4238:255:123:0,0,0,123:2,0	0/0:205,407,4447:255:135:6,0,0,129:2,0	0/0:274,497,5420:255:165:8,0,0,157:2,0	0/0:175,516,5709:255:171:5,0,0,166:2,0	0/0:309,544,5282:255:161:7,2,0,152:2,0	0/1:1010,534,5083:255:177:29,0,0,148:1,1	0/0:70,551,6279:255:183:2,0,0,181:2,0	0/1:3343,359,765:255:119:97,0,0,22:1,1	0/1:2573,259,413:122:86:74,0,0,12:1,1	1/1:3353,292,0:255:97:97,0,0,0:0,2	0/0:2,594,6787:255:197:0,0,0,197:2,0	0/1:2544,452,2643:255:150:74,0,0,76:1,1
Chr11	4441952	.	A	G	255	.	NS=23;AN=2;AFS=22,24;MAF=0.48;TA=synonymous_variant;TID=mRNA:MD11G1052000;TGN=MD11G1052000;TCO=34.3;TACH=QA34QA	GT:PL:GQ:DP:BSDP:ACN	0/1:3490,616,3432:255:204:103,0,101,0:1,1	0/1:3659,698,4193:255:231:125,0,106,0:1,1	0/1:3583,676,4087:255:224:121,0,103,0:1,1	0/1:3063,649,4252:255:215:127,0,88,0:1,1	0/1:3166,649,4220:255:215:124,0,91,0:1,1	0/1:2928,637,4174:255:207:122,1,84,0:1,1	0/1:3023,676,4600:255:224:137,0,87,0:1,1	0/1:2848,625,4196:255:207:125,0,82,0:1,1	0/1:3252,698,4585:255:231:137,0,94,0:1,1	0/1:3339,654,4110:255:217:121,0,96,0:1,1	0/1:3405,715,4718:255:237:139,0,98,0:1,1	0/1:2322,495,3233:255:164:97,0,67,0:1,1	0/1:2998,501,2637:255:166:79,0,87,0:1,1	0/1:3356,633,3461:255:199:102,1,96,0:1,1	0/1:3166,640,4096:255:212:121,0,91,0:1,1	0/1:3223,590,3255:255:191:97,0,93,1:1,1	0/1:3505,628,3567:255:208:107,0,101,0:1,1	0/1:3549,631,3585:255:209:107,0,102,0:1,1	0/1:3366,525,2586:255:174:76,0,98,0:1,1	0/1:2560,444,2423:255:147:73,0,74,0:1,1	0/1:2358,441,2592:255:146:77,0,69,0:1,1	0/1:2144,680,5465:255:225:163,0,62,0:1,1	1/1:6479,591,290:255:196:9,0,187,0:0,2
Chr11	4441979	.	T	C	255	.	NS=23;AN=2;AFS=19,27;MAF=0.41;TA=synonymous_variant;TID=mRNA:MD11G1052000;TGN=MD11G1052000;TCO=43.3;TACH=SP43SP	GT:PL:GQ:DP:BSDP:ACN	0/1:3304,576,3314:255:191:0,95,0,96:1,1	0/1:3436,671,4063:255:218:1,99,0,118:1,1	0/1:3528,645,3880:255:214:0,102,0,112:1,1	0/1:3016,630,4208:255:209:0,87,0,122:1,1	0/1:3090,591,3701:255:196:0,89,0,107:1,1	0/1:3095,588,3647:255:195:0,89,0,106:1,1	0/1:3081,660,4483:255:219:0,89,0,130:1,1	0/1:3090,630,4173:255:209:0,89,0,120:1,1	0/1:3354,648,4094:255:215:0,97,0,118:1,1	0/1:3305,657,4234:255:218:0,95,0,123:1,1	0/1:3512,675,4267:255:224:0,101,0,123:1,1	0/1:2643,530,3472:255:176:0,76,0,100:1,1	0/1:3547,503,2261:255:167:0,102,0,65:1,1	0/1:3582,566,2956:255:188:0,103,0,85:1,1	0/1:2862,585,3732:255:190:1,82,0,107:1,1	0/1:3299,548,3026:255:182:0,95,0,87:1,1	0/1:4133,603,2817:255:200:0,119,0,81:1,1	0/1:3443,606,3542:255:201:0,99,0,102:1,1	1/1:5902,528,140:255:175:0,171,0,4:0,2	1/1:4928,446,209:255:148:0,142,0,6:0,2	1/1:4343,380,1:255:126:0,126,0,0:0,2	0/1:2291,663,5345:255:220:0,66,0,154:1,1	1/1:6235,558,170:255:185:0,180,0,5:0,2
Chr11	4441994	.	T	G	255	.	NS=23;AN=2;AFS=26,20;MAF=0.43;TA=synonymous_variant;TID=mRNA:MD11G1052000;TGN=MD11G1052000;TCO=48.3;TACH=GV48GV	GT:PL:GQ:DP:BSDP:ACN	0/1:3364,576,3210:255:191:0,0,97,94:1,1	0/1:3790,677,3796:255:224:0,0,110,114:1,1	0/1:3464,643,3805:255:213:0,0,100,113:1,1	0/1:3123,628,3912:255:208:0,0,91,117:1,1	0/1:3116,600,3668:255:199:0,0,90,109:1,1	0/1:3097,583,3481:255:193:0,0,89,104:1,1	0/1:3086,663,4243:255:219:0,0,90,129:1,1	0/1:3062,619,3953:255:205:0,0,88,117:1,1	0/1:3567,654,3885:255:217:0,0,103,114:1,1	0/1:3564,686,4093:255:223:1,0,102,120:1,1	0/1:3593,685,4199:255:227:0,0,104,123:1,1	0/1:2889,577,3588:255:191:0,0,83,108:1,1	0/1:2793,519,2997:255:168:1,0,80,87:1,1	0/1:3573,573,2939:255:190:0,0,103,87:1,1	0/1:2888,589,3784:255:195:0,0,83,112:1,1	0/1:2883,552,3390:255:183:0,0,83,100:1,1	0/1:2495,600,4329:255:199:0,0,72,127:1,1	0/1:3051,621,4035:255:206:0,0,88,118:1,1	0/0:504,543,5654:71:180:0,0,15,165:2,0	0/0:2,456,5124:255:151:0,0,0,151:2,0	0/0:17,399,4453:255:132:0,0,1,131:2,0	0/1:2383,661,5051:255:219:0,0,69,150:1,1	0/1:3027,580,3545:255:192:0,0,87,105:1,1
Chr11	4443635	.	C	T	255	.	NS=23;AN=2;AFS=44,2;MAF=0.04;TA=synonymous_variant;TID=mRNA:MD11G1052000;TGN=MD11G1052000;TCO=121.3;TACH=PE121PE	GT:PL:GQ:DP:BSDP:ACN	0/0:1,488,5618:255:162:0,162,0,0:2,0	0/0:1,509,5852:255:169:0,169,0,0:2,0	0/0:1,540,6205:255:179:0,179,0,0:2,0	0/0:1,552,6319:255:183:0,183,0,0:2,0	0/0:2,549,6280:255:182:0,182,0,0:2,0	0/0:1,536,6179:255:178:0,178,0,0:2,0	0/0:36,533,6110:255:177:0,176,0,1:2,0	0/0:1,479,5495:255:159:0,159,0,0:2,0	0/0:1,566,6532:255:188:0,188,0,0:2,0	0/0:16,492,5500:255:159:1,158,0,0:2,0	0/0:1,585,6736:255:194:0,194,0,0:2,0	0/0:1,437,5042:255:145:0,145,0,0:2,0	0/0:1,497,5737:255:165:0,165,0,0:2,0	0/0:1,461,5300:255:153:0,153,0,0:2,0	0/0:1,410,4695:255:136:0,136,0,0:2,0	0/0:1,419,4818:255:139:0,139,0,0:2,0	0/0:70,452,5131:255:150:0,148,0,2:2,0	0/0:135,440,4938:255:146:0,142,0,4:2,0	0/1:688,350,3280:255:116:0,95,0,21:1,1	0/1:1825,335,1859:255:107:0,53,1,53:1,1	0/0:1,226,2589:255:75:0,75,0,0:2,0	0/0:1,554,6398:255:184:0,184,0,0:2,0	0/0:1,371,4272:255:123:0,123,0,0:2,0
Chr11	4443671	.	G	A	255	.	NS=23;AN=2;AFS=23,23;MAF=0.5;TA=synonymous_variant;TID=mRNA:MD11G1052000;TGN=MD11G1052000;TCO=133.3;TACH=KY133KY	GT:PL:GQ:DP:BSDP:ACN	0/1:2063,393,2272:255:126:59,0,66,1:1,1	0/1:2230,392,2255:255:130:65,0,65,0:1,1	0/1:2609,452,2545:255:150:76,0,74,0:1,1	0/1:2534,443,2553:255:147:73,0,74,0:1,1	0/1:2264,457,2630:255:143:66,0,75,2:1,1	0/1:2152,443,2887:255:147:63,0,84,0:1,1	0/1:2400,473,3016:255:157:70,0,87,0:1,1	0/1:2380,380,1953:255:126:69,0,57,0:1,1	0/1:3025,467,2330:255:155:88,0,67,0:1,1	0/1:2665,365,1457:255:121:79,0,42,0:1,1	0/1:2435,485,3115:255:161:71,0,90,0:1,1	0/1:2117,350,1873:255:116:62,0,54,0:1,1	0/1:2390,425,2475:255:141:69,0,72,0:1,1	0/1:2256,374,1998:255:124:66,0,58,0:1,1	0/1:2018,335,1780:255:111:59,0,52,0:1,1	0/1:2023,347,1948:255:115:59,0,56,0:1,1	0/1:1909,329,1815:255:109:56,0,53,0:1,1	0/1:1855,362,2251:255:120:55,0,65,0:1,1	0/1:1178,301,2285:255:100:34,0,66,0:1,1	0/0:0,292,3348:255:97:0,0,97,0:2,0	0/1:964,184,1148:255:61:28,0,33,0:1,1	0/1:2024,477,3395:255:158:59,0,99,0:1,1	1/1:2655,251,141:142:83:79,0,4,0:0,2
Chr11	4486373	.	G	T	255	.	NS=23;AN=2;AFS=41,5;MAF=0.11;TA=missense_variant;TID=mRNA:MD11G1052600;TGN=MD11G1052600;TCO=200.3;TACH=QT200HT	GT:PL:GQ:DP:BSDP:ACN	0/0:0,81,939:108:27:0,0,27,0:2,0	0/0:0,63,730:90:21:0,0,21,0:2,0	0/0:0,90,1033:117:30:0,0,30,0:2,0	0/0:16,97,1068:112:32:0,0,31,1:2,0	0/0:0,84,974:111:28:0,0,28,0:2,0	0/0:0,105,1207:132:35:0,0,35,0:2,0	0/0:1,136,1536:255:45:0,0,45,0:2,0	0/0:0,87,1008:114:29:0,0,29,0:2,0	0/0:0,139,1599:255:46:0,0,46,0:2,0	0/0:0,54,626:81:18:0,0,18,0:2,0	0/0:0,81,939:108:27:0,0,27,0:2,0	0/0:0,30,348:57:10:0,0,10,0:2,0	0/0:0,93,1073:120:31:0,0,31,0:2,0	0/0:1,130,1476:255:43:0,0,43,0:2,0	0/0:0,51,581:78:17:0,0,17,0:2,0	0/1:572,115,726:255:38:0,0,21,17:1,1	0/1:667,157,1113:255:52:0,0,32,20:1,1	0/0:35,75,835:72:25:0,0,24,1:2,0	0/1:1148,220,1386:255:73:0,0,40,33:1,1	0/1:777,239,1905:255:79:0,0,56,23:1,1	0/1:452,90,591:255:30:0,0,17,13:1,1	0/0:1,293,3330:255:97:0,0,97,0:2,0	0/0:1,344,3959:255:114:0,0,114,0:2,0
Chr11	4486426	.	T	A	255	.	NS=23;AN=2;AFS=22,24;MAF=0.48;TA=missense_variant;TID=mRNA:MD11G1052600;TGN=MD11G1052600;TCO=218.2;TACH=L218H	GT:PL:GQ:DP:BSDP:ACN	0/1:209,78,695:99:26:6,0,0,20:1,1	0/1:204,69,591:103:23:6,0,0,17:1,1	0/1:487,124,929:255:41:14,0,0,27:1,1	0/1:329,97,765:255:32:10,0,0,22:1,1	0/1:209,93,869:84:31:6,0,0,25:1,1	0/1:487,121,904:255:40:14,0,0,26:1,1	0/1:905,145,741:255:48:26,0,0,22:1,1	0/1:244,118,1113:94:39:7,0,0,32:1,1	0/1:343,124,1078:255:41:10,0,0,31:1,1	0/1:209,75,661:102:25:6,0,0,19:1,1	0/1:487,115,835:255:38:14,0,0,24:1,1	0/1:139,39,313:68:13:4,0,0,9:1,1	0/1:1351,139,244:73:46:39,0,0,7:1,1	0/1:910,157,870:255:52:27,0,0,25:1,1	0/1:522,87,487:255:29:15,0,0,14:1,1	0/1:412,102,760:255:34:12,0,0,22:1,1	0/1:1008,145,656:255:48:29,0,0,19:1,1	0/1:278,84,695:255:28:8,0,0,20:1,1	0/1:1545,247,1282:255:82:45,0,0,37:1,1	0/1:1753,241,1004:255:80:51,0,0,29:1,1	0/1:626,133,904:255:44:18,0,0,26:1,1	0/1:1759,289,1565:255:96:51,0,0,45:1,1	1/1:3995,353,36:255:117:116,0,0,1:0,2
Chr11	4486950	.	G	A	255	.	NS=23;AN=2;AFS=43,3;MAF=0.07;TA=missense_variant;TID=mRNA:MD11G1052600;TGN=MD11G1052600;TCO=393.1;TACH=A393T	GT:PL:GQ:DP:BSDP:ACN	0/0:0,91,1019:117:30:0,0,30,0:2,0	0/0:16,106,1059:109:31:0,0,30,1:2,0	0/0:1,169,1918:255:56:0,0,56,0:2,0	0/0:0,142,1629:255:47:0,0,47,0:2,0	0/0:0,124,1416:150:41:0,0,41,0:2,0	0/0:0,124,1426:150:41:0,0,41,0:2,0	0/0:1,127,1441:157:42:0,0,42,0:2,0	0/0:0,142,1634:255:47:0,0,47,0:2,0	0/0:0,190,2176:255:63:0,0,63,0:2,0	0/0:0,63,730:90:21:0,0,21,0:2,0	0/0:0,124,1421:150:41:0,0,41,0:2,0	0/0:0,66,765:93:22:0,0,22,0:2,0	0/0:0,202,2330:255:67:0,0,67,0:2,0	0/0:1,232,2658:255:77:0,0,77,0:2,0	0/0:0,139,1589:255:46:0,0,46,0:2,0	0/0:139,181,1942:73:60:4,0,56,0:2,0	0/1:661,274,2504:255:91:19,0,72,0:1,1	0/0:70,105,1147:68:35:2,0,33,0:2,0	0/1:557,238,2167:255:79:16,0,63,0:1,1	0/1:1600,283,1650:255:94:46,0,48,0:1,1	0/0:0,136,1555:255:45:0,0,45,0:2,0	0/0:1,383,4406:255:127:0,0,127,0:2,0	0/0:1,380,4333:255:126:0,0,126,0:2,0
Chr11	4487188	.	A	G	255	.	NS=23;AN=2;AFS=41,5;MAF=0.11;TA=missense_variant;TID=mRNA:MD11G1052600;TGN=MD11G1052600;TCO=472.2;TACH=K472R	GT:PL:GQ:DP:BSDP:ACN	0/0:1,172,1908:255:57:57,0,0,0:2,0	0/0:2,233,2581:255:77:77,0,0,0:2,0	0/0:1,220,2469:255:73:73,0,0,0:2,0	0/0:1,325,3700:255:108:108,0,0,0:2,0	0/0:3,306,3315:255:101:101,0,0,0:2,0	0/0:2,297,3278:255:98:98,0,0,0:2,0	0/0:0,283,3238:255:94:94,0,0,0:2,0	0/0:1,269,3018:255:89:89,0,0,0:2,0	0/0:1,272,3056:255:90:90,0,0,0:2,0	0/0:16,155,1566:255:47:46,1,0,0:2,0	0/0:2,300,3307:255:99:99,0,0,0:2,0	0/0:0,78,894:105:26:26,0,0,0:2,0	0/0:1,281,3160:255:93:93,0,0,0:2,0	0/0:17,342,3692:255:109:108,1,0,0:2,0	0/0:1,227,2525:255:75:75,0,0,0:2,0	0/1:349,236,2258:82:78:68,0,10,0:1,1	0/1:514,435,4360:47:144:129,0,15,0:1,1	0/1:418,214,2008:255:71:59,0,12,0:1,1	0/1:1369,411,3203:255:136:96,0,40,0:1,1	0/0:1,459,5192:255:152:152,0,0,0:2,0	0/1:1307,272,1734:255:90:52,0,38,0:1,1	0/0:2,501,5654:255:166:166,0,0,0:2,0	0/0:3,520,5773:255:172:172,0,0,0:2,0
Chr11	4487233	.	G	A	255	.	NS=23;AN=2;AFS=41,5;MAF=0.11;TA=missense_variant;TID=mRNA:MD11G1052600;TGN=MD11G1052600;TCO=487.2;TACH=R487Q	GT:PL:GQ:DP:BSDP:ACN	0/0:0,163,1878:255:54:0,0,54,0:2,0	0/0:0,214,2464:255:71:0,0,71,0:2,0	0/0:0,214,2464:255:71:0,0,71,0:2,0	0/0:2,341,3833:255:113:0,0,113,0:2,0	0/0:1,299,3413:255:99:0,0,99,0:2,0	0/0:0,277,3184:255:92:0,0,92,0:2,0	0/0:0,292,3368:255:97:0,0,97,0:2,0	0/0:0,304,3507:255:101:0,0,101,0:2,0	0/0:1,332,3786:255:110:0,0,110,0:2,0	0/0:0,136,1550:255:45:0,0,45,0:2,0	0/0:0,259,2990:255:86:0,0,86,0:2,0	0/0:0,90,1043:117:30:0,0,30,0:2,0	0/0:1,247,2817:255:82:0,0,82,0:2,0	0/0:1,362,4163:255:120:0,0,120,0:2,0	0/0:0,241,2772:255:80:0,0,80,0:2,0	0/1:378,241,2394:105:80:11,0,69,0:1,1	0/1:517,422,4312:64:140:15,0,125,0:1,1	0/1:552,235,2127:255:78:16,0,62,0:1,1	0/1:1601,425,3250:255:141:46,0,95,0:1,1	0/0:1,428,4880:255:142:0,0,142,0:2,0	0/1:1592,293,1720:255:97:47,0,50,0:1,1	0/0:2,510,5804:255:169:0,0,169,0:2,0	0/0:2,534,6078:255:177:0,0,177,0:2,0
Chr11	4487341	.	T	C	255	.	NS=23;AN=2;AFS=42,4;MAF=0.09;TA=missense_variant;TID=mRNA:MD11G1052600;TGN=MD11G1052600;TCO=523.2;TACH=V523A	GT:PL:GQ:DP:BSDP:ACN	0/0:0,81,934:108:27:0,0,0,27:2,0	0/0:0,111,1287:138:37:0,0,0,37:2,0	0/0:0,118,1356:144:39:0,0,0,39:2,0	0/0:0,235,2707:255:78:0,0,0,78:2,0	0/0:0,184,2121:255:61:0,0,0,61:2,0	0/0:0,166,1912:255:55:0,0,0,55:2,0	0/0:1,154,1754:255:51:0,0,0,51:2,0	0/0:0,184,2121:255:61:0,0,0,61:2,0	0/0:0,247,2851:255:82:0,0,0,82:2,0	0/0:0,48,556:75:16:0,0,0,16:2,0	0/0:0,151,1729:255:50:0,0,0,50:2,0	0/0:0,45,522:72:15:0,0,0,15:2,0	0/0:0,244,2811:255:81:0,0,0,81:2,0	0/0:1,235,2688:255:78:0,0,0,78:2,0	0/0:0,111,1287:138:37:0,0,0,37:2,0	0/0:70,184,2047:146:61:0,2,0,59:2,0	0/1:380,296,2991:52:98:0,12,0,86:1,1	0/1:378,130,1113:255:43:0,11,0,32:1,1	0/1:452,265,2603:154:88:0,13,0,75:1,1	0/0:0,286,3298:255:95:0,0,0,95:2,0	0/1:696,160,1148:255:53:0,20,0,33:1,1	0/0:1,452,5182:255:150:0,0,0,150:2,0	0/0:1,437,5042:255:145:0,0,0,145:2,0
Chr11	4487368	.	A	C	255	.	NS=23;AN=2;AFS=42,4;MAF=0.09;TA=missense_variant;TID=mRNA:MD11G1052600;TGN=MD11G1052600;TCO=532.2;TACH=Y532S	GT:PL:GQ:DP:BSDP:ACN	0/0:30,115,1252:116:38:37,1,0,0:2,0	0/0:1,133,1472:255:44:44,0,0,0:2,0	0/0:1,169,1888:255:56:56,0,0,0:2,0	0/0:1,274,3125:255:91:91,0,0,0:2,0	0/0:2,209,2269:255:69:69,0,0,0:2,0	0/0:33,218,2352:255:72:70,2,0,0:2,0	0/0:2,188,2046:255:62:62,0,0,0:2,0	0/0:2,209,2274:255:69:69,0,0,0:2,0	0/0:18,324,3550:255:107:106,1,0,0:2,0	0/0:0,66,750:93:22:22,0,0,0:2,0	0/0:2,188,2026:255:62:62,0,0,0:2,0	0/0:1,73,768:99:24:24,0,0,0:2,0	0/0:19,300,3220:255:99:98,1,0,0:2,0	0/0:2,302,3341:255:100:100,0,0,0:2,0	0/0:1,151,1705:255:50:50,0,0,0:2,0	0/0:139,202,2156:94:67:63,4,0,0:2,0	0/1:522,320,3105:255:106:91,15,0,0:1,1	0/1:433,192,1421:255:53:40,12,0,1:1,1	0/1:488,317,3092:139:105:91,14,0,0:1,1	0/0:2,317,3554:255:105:105,0,0,0:2,0	0/1:1059,181,994:255:60:29,31,0,0:1,1	0/0:2,513,5824:255:170:170,0,0,0:2,0	0/0:3,492,5528:255:163:163,0,0,0:2,0
Chr11	4487402	.	A	G	255	.	NS=23;AN=2;AFS=42,4;MAF=0.09;TA=synonymous_variant;TID=mRNA:MD11G1052600;TGN=MD11G1052600;TCO=543.3;TACH=AE543AE	GT:PL:GQ:DP:BSDP:ACN	0/0:30,145,1317:119:39:38,1,0,0:2,0	0/0:1,142,1610:255:47:47,0,0,0:2,0	0/0:0,190,2186:255:63:63,0,0,0:2,0	0/0:1,314,3572:255:104:104,0,0,0:2,0	0/0:1,251,2824:255:83:83,0,0,0:2,0	0/0:0,256,2926:255:85:85,0,0,0:2,0	0/0:1,241,2753:255:80:80,0,0,0:2,0	0/0:17,251,2685:255:79:78,0,0,1:2,0	0/0:1,383,4363:255:127:127,0,0,0:2,0	0/0:0,96,1108:123:32:32,0,0,0:2,0	0/0:1,230,2571:255:76:76,0,0,0:2,0	0/0:0,63,730:90:21:21,0,0,0:2,0	0/0:2,308,3455:255:102:102,0,0,0:2,0	0/0:1,311,3493:255:103:103,0,0,0:2,0	0/0:1,184,2083:255:61:61,0,0,0:2,0	0/1:343,259,2633:52:86:76,0,10,0:1,1	0/1:488,344,3443:112:114:100,0,14,0:1,1	0/0:105,193,2097:120:64:61,0,3,0:2,0	0/1:940,389,3508:255:129:102,0,27,0:1,1	0/1:1322,359,2769:255:119:81,0,38,0:1,1	0/0:0,205,2354:255:68:68,0,0,0:2,0	0/0:17,589,6549:255:191:190,0,0,1:2,0	0/0:2,531,6062:255:176:176,0,0,0:2,0
Chr11	4487425	.	G	A	255	.	NS=23;AN=2;AFS=42,4;MAF=0.09;TA=missense_variant;TID=mRNA:MD11G1052600;TGN=MD11G1052600;TCO=551.2;TACH=R551Q	GT:PL:GQ:DP:BSDP:ACN	0/0:0,151,1734:255:50:0,0,50,0:2,0	0/0:0,142,1634:255:47:0,0,47,0:2,0	0/0:0,205,2364:255:68:0,0,68,0:2,0	0/0:0,307,3542:255:102:0,0,102,0:2,0	0/0:0,238,2742:255:79:0,0,79,0:2,0	0/0:0,265,3035:255:88:0,0,88,0:2,0	0/0:0,271,3129:255:90:0,0,90,0:2,0	0/0:0,226,2603:255:75:0,0,75,0:2,0	0/0:1,377,4322:255:125:0,0,125,0:2,0	0/0:0,115,1321:141:38:0,0,38,0:2,0	0/0:1,247,2832:255:82:0,0,82,0:2,0	0/0:0,78,899:105:26:0,0,26,0:2,0	0/0:1,293,3330:255:97:0,0,97,0:2,0	0/0:0,316,3636:255:105:0,0,105,0:2,0	0/0:0,190,2186:255:63:0,0,63,0:2,0	0/1:348,265,2707:51:88:10,0,78,0:1,1	0/1:517,359,3611:127:119:15,0,104,0:1,1	0/0:105,187,2052:114:62:3,0,59,0:2,0	0/1:920,411,3662:255:132:26,0,105,1:1,1	0/1:1178,325,2568:255:108:34,0,74,0:1,1	0/0:1,214,2445:255:71:0,0,71,0:2,0	0/0:1,564,6467:255:187:0,0,187,0:2,0	0/0:1,509,5861:255:169:0,0,169,0:2,0
Chr11	4487522	.	A	T	255	.	NS=23;AN=2;AFS=40,6;MAF=0.13;TA=synonymous_variant;TID=mRNA:MD11G1052600;TGN=MD11G1052600;TCO=583.3;TACH=LT583LT	GT:PL:GQ:DP:BSDP:ACN	0/0:1,160,1809:255:53:53,0,0,0:2,0	0/0:1,208,2370:255:69:69,0,0,0:2,0	0/0:1,242,2714:255:80:80,0,0,0:2,0	0/0:1,265,3016:255:88:88,0,0,0:2,0	0/0:1,277,3155:255:92:92,0,0,0:2,0	0/0:2,311,3460:255:103:103,0,0,0:2,0	0/0:1,259,2956:255:86:86,0,0,0:2,0	0/0:1,169,1918:255:56:56,0,0,0:2,0	0/0:17,278,3093:255:92:91,0,0,1:2,0	0/0:1,139,1565:255:46:46,0,0,0:2,0	0/0:1,214,2401:255:71:71,0,0,0:2,0	0/0:0,108,1247:135:36:36,0,0,0:2,0	0/0:1,241,2753:255:80:80,0,0,0:2,0	0/0:2,308,3456:255:102:102,0,0,0:2,0	0/0:1,169,1904:255:56:56,0,0,0:2,0	0/1:314,236,2312:47:78:69,0,0,9:1,1	0/1:395,291,2796:73:96:84,0,0,12:1,1	0/1:413,211,1997:255:70:58,0,0,12:1,1	0/1:656,277,2518:255:92:73,0,0,19:1,1	0/1:728,320,2854:255:106:84,0,0,22:1,1	0/1:806,154,929:255:51:27,0,0,24:1,1	0/0:18,508,5562:255:164:163,1,0,0:2,0	0/0:2,525,5908:255:174:174,0,0,0:2,0
Chr11	4487528	.	A	G	255	.	NS=23;AN=2;AFS=40,6;MAF=0.13;TA=synonymous_variant;TID=mRNA:MD11G1052600;TGN=MD11G1052600;TCO=585.3;TACH=ER585ER	GT:PL:GQ:DP:BSDP:ACN	0/0:1,154,1725:255:51:51,0,0,0:2,0	0/0:0,196,2235:255:65:65,0,0,0:2,0	0/0:0,226,2588:255:75:75,0,0,0:2,0	0/0:1,278,3137:255:92:92,0,0,0:2,0	0/0:1,274,3120:255:91:91,0,0,0:2,0	0/0:16,317,3473:255:101:100,1,0,0:2,0	0/0:1,259,2966:255:86:86,0,0,0:2,0	0/0:0,163,1848:255:54:54,0,0,0:2,0	0/0:1,275,3106:255:91:91,0,0,0:2,0	0/0:1,133,1501:255:44:44,0,0,0:2,0	0/0:1,208,2370:255:69:69,0,0,0:2,0	0/0:16,118,1174:121:35:34,1,0,0:2,0	0/0:0,247,2836:255:82:82,0,0,0:2,0	0/0:2,311,3509:255:103:103,0,0,0:2,0	0/0:1,166,1883:255:55:55,0,0,0:2,0	0/1:314,220,2177:62:73:64,0,9,0:1,1	0/1:419,278,2686:109:92:80,0,12,0:1,1	0/1:418,202,1873:255:67:55,0,12,0:1,1	0/1:661,277,2504:255:92:73,0,19,0:1,1	0/1:692,329,3042:255:109:89,0,20,0:1,1	0/1:811,151,881:255:50:26,0,24,0:1,1	0/0:2,480,5393:255:159:159,0,0,0:2,0	0/0:1,507,5763:255:168:168,0,0,0:2,0
Chr11	4487533	.	A	C	255	.	NS=23;AN=2;AFS=20,26;MAF=0.43;TA=missense_variant;TID=mRNA:MD11G1052600;TGN=MD11G1052600;TCO=587.2;TACH=E587A	GT:PL:GQ:DP:BSDP:ACN	0/1:556,157,1252:255:52:36,16,0,0:1,1	0/1:869,199,1416:255:66:41,25,0,0:1,1	0/1:1148,239,1552:255:79:46,33,0,0:1,1	0/1:1182,341,2086:255:92:58,32,0,2:1,1	0/1:885,271,2201:255:90:64,26,0,0:1,1	0/1:835,316,2812:255:105:81,24,0,0:1,1	0/1:621,259,2350:255:86:68,18,0,0:1,1	0/1:696,175,1302:255:58:38,20,0,0:1,1	0/1:905,293,2411:255:97:71,26,0,0:1,1	0/0:105,139,1490:66:46:43,3,0,0:2,0	0/1:661,220,1873:255:73:54,19,0,0:1,1	0/1:209,99,934:78:33:27,6,0,0:1,1	0/1:1317,259,1669:255:86:48,38,0,0:1,1	0/1:1803,319,1873:255:106:54,52,0,0:1,1	0/1:1024,175,969:255:58:28,30,0,0:1,1	0/1:1252,223,1316:255:74:38,36,0,0:1,1	0/1:2434,280,781:255:93:23,70,0,0:1,1	0/1:1043,205,1311:255:68:38,30,0,0:1,1	1/1:3268,283,0:255:94:0,94,0,0:0,2	1/1:3721,331,105:255:110:3,107,0,0:0,2	1/1:1773,154,0:255:51:0,51,0,0:0,2	0/1:2678,491,2972:255:163:86,77,0,0:1,1	1/1:5722,512,170:255:170:5,165,0,0:0,2
Chr11	4487534	.	A	G	255	.	NS=23;AN=2;AFS=40,6;MAF=0.13;TA=synonymous_variant;TID=mRNA:MD11G1052600;TGN=MD11G1052600;TCO=587.3;TACH=EK587EK	GT:PL:GQ:DP:BSDP:ACN	0/0:1,157,1784:255:52:52,0,0,0:2,0	0/0:1,199,2242:255:66:66,0,0,0:2,0	0/0:1,239,2694:255:79:79,0,0,0:2,0	0/0:1,284,3210:255:94:94,0,0,0:2,0	0/0:1,272,3066:255:90:90,0,0,0:2,0	0/0:2,317,3574:255:105:105,0,0,0:2,0	0/0:0,262,2995:255:87:87,0,0,0:2,0	0/0:0,178,2042:255:59:59,0,0,0:2,0	0/0:1,293,3329:255:97:97,0,0,0:2,0	0/0:1,133,1486:255:44:44,0,0,0:2,0	0/0:1,223,2539:255:74:74,0,0,0:2,0	0/0:1,100,1094:126:33:33,0,0,0:2,0	0/0:1,260,2942:255:86:86,0,0,0:2,0	0/0:1,320,3628:255:106:106,0,0,0:2,0	0/0:1,175,1955:255:58:58,0,0,0:2,0	0/1:314,223,2221:59:74:65,0,9,0:1,1	0/1:418,277,2772:109:92:80,0,12,0:1,1	0/1:418,205,1918:255:68:56,0,12,0:1,1	0/1:656,283,2593:255:94:75,0,19,0:1,1	0/1:696,332,3100:255:110:90,0,20,0:1,1	0/1:835,154,939:255:51:27,0,24,0:1,1	0/0:2,492,5596:255:163:163,0,0,0:2,0	0/0:2,516,5878:255:171:171,0,0,0:2,0
Chr11	4487594	.	A	G	91	.	NS=23;AN=2;AFS=45,1;MAF=0.02;TA=synonymous_variant;TID=mRNA:MD11G1052600;TGN=MD11G1052600;TCO=607.3;TACH=GK607GK	GT:PL:GQ:DP:BSDP:ACN	0/0:0,93,1073:120:31:31,0,0,0:2,0	0/0:1,115,1292:141:38:38,0,0,0:2,0	0/0:0,181,2086:255:60:60,0,0,0:2,0	0/0:0,223,2568:255:74:74,0,0,0:2,0	0/0:0,151,1739:255:50:50,0,0,0:2,0	0/0:0,202,2320:255:67:67,0,0,0:2,0	0/0:0,154,1773:255:51:51,0,0,0:2,0	0/0:1,154,1749:255:51:51,0,0,0:2,0	0/0:1,178,2018:255:59:59,0,0,0:2,0	0/0:0,84,974:111:28:28,0,0,0:2,0	0/0:0,148,1699:255:49:49,0,0,0:2,0	0/0:0,66,765:93:22:22,0,0,0:2,0	0/0:0,166,1912:255:55:55,0,0,0:2,0	0/0:0,175,2012:255:58:58,0,0,0:2,0	0/0:0,99,1142:126:33:33,0,0,0:2,0	0/0:0,102,1182:129:34:34,0,0,0:2,0	0/0:139,166,1773:58:55:51,0,4,0:2,0	0/0:35,102,1142:99:34:33,0,1,0:2,0	0/0:174,202,2156:60:67:62,0,5,0:2,0	0/0:140,211,2271:103:70:66,0,4,0:2,0	0/1:204,81,730:91:27:21,0,6,0:1,1	0/0:0,319,3676:255:106:106,0,0,0:2,0	0/0:1,389,4455:255:129:129,0,0,0:2,0
Chr11	4487669	.	T	G	99	.	NS=23;AN=2;AFS=45,1;MAF=0.02;TA=synonymous_variant;TID=mRNA:MD11G1052600;TGN=MD11G1052600;TCO=632.3;TACH=AC632AC	GT:PL:GQ:DP:BSDP:ACN	0/0:0,33,363:60:11:0,0,0,11:2,0	0/0:1,70,752:96:23:0,0,0,23:2,0	0/0:0,84,974:111:28:0,0,0,28:2,0	0/0:0,133,1530:255:44:0,0,0,44:2,0	0/0:1,109,1204:135:36:0,0,0,36:2,0	0/0:1,142,1562:255:47:0,0,0,47:2,0	0/0:0,102,1177:129:34:0,0,0,34:2,0	0/0:1,163,1844:255:54:0,0,0,54:2,0	0/0:0,169,1927:255:56:0,0,0,56:2,0	0/0:0,84,969:111:28:0,0,0,28:2,0	0/0:1,94,1035:120:31:0,0,0,31:2,0	0/0:0,48,556:75:16:0,0,0,16:2,0	0/0:1,142,1605:255:47:0,0,0,47:2,0	0/0:16,158,1626:255:48:1,0,0,47:2,0	0/0:0,48,532:75:16:0,0,0,16:2,0	0/0:0,66,755:93:22:0,0,0,22:2,0	0/0:105,157,1699:84:52:0,0,3,49:2,0	0/0:1,67,727:93:22:0,0,0,22:2,0	0/0:35,172,1932:255:57:0,0,1,56:2,0	0/0:1,208,2370:255:69:0,0,0,69:2,0	0/1:209,78,690:99:26:0,0,6,20:1,1	0/0:0,247,2841:255:82:0,0,0,82:2,0	0/0:1,347,3975:255:115:0,0,0,115:2,0
Chr11	4487678	.	G	A	102	.	NS=23;AN=2;AFS=45,1;MAF=0.02;TA=synonymous_variant;TID=mRNA:MD11G1052600;TGN=MD11G1052600;TCO=635.3;TACH=GN635GN	GT:PL:GQ:DP:BSDP:ACN	0/0:0,27,313:54:9:0,0,9,0:2,0	0/0:0,75,869:102:25:0,0,25,0:2,0	0/0:0,81,939:108:27:0,0,27,0:2,0	0/0:0,124,1416:150:41:0,0,41,0:2,0	0/0:0,118,1356:144:39:0,0,39,0:2,0	0/0:0,145,1664:255:48:0,0,48,0:2,0	0/0:0,105,1217:132:35:0,0,35,0:2,0	0/0:0,163,1873:255:54:0,0,54,0:2,0	0/0:1,181,2062:255:60:0,0,60,0:2,0	0/0:0,87,1008:114:29:0,0,29,0:2,0	0/0:1,97,1089:123:32:0,0,32,0:2,0	0/0:0,48,537:75:16:0,0,16,0:2,0	0/0:0,151,1739:255:50:0,0,50,0:2,0	0/0:0,157,1808:255:52:0,0,52,0:2,0	0/0:0,54,626:81:18:0,0,18,0:2,0	0/0:0,72,835:99:24:0,0,24,0:2,0	0/0:70,163,1798:125:54:2,0,52,0:2,0	0/0:0,66,765:93:22:0,0,22,0:2,0	0/0:35,181,2047:255:60:1,0,59,0:2,0	0/0:0,205,2359:255:68:0,0,68,0:2,0	0/1:209,76,632:102:25:6,0,19,0:1,1	0/0:1,256,2927:255:85:0,0,85,0:2,0	0/0:1,350,4028:255:116:0,0,116,0:2,0
Chr11	4489468	.	C	T	255	.	NS=23;AN=2;AFS=24,22;MAF=0.48;TA=3_prime_UTR_variant;TID=mRNA:MD11G1052800;TGN=MD11G1052800	GT:PL:GQ:DP:BSDP:ACN	0/1:820,214,1629:255:71:0,47,0,24:1,1	0/1:661,199,1629:255:66:0,47,0,19:1,1	0/1:1158,293,2062:255:93:1,59,0,33:1,1	0/1:904,274,2245:255:91:0,65,0,26:1,1	0/1:761,269,2282:255:89:0,67,0,22:1,1	0/1:1437,302,2017:255:100:0,58,0,42:1,1	0/1:920,281,2162:255:89:1,62,0,26:1,1	0/1:557,277,2633:255:92:0,76,0,16:1,1	0/1:1089,374,3046:255:120:1,88,0,31:1,1	0/1:656,311,2867:255:103:0,84,0,19:1,1	0/1:1109,230,1462:255:76:0,43,0,33:1,1	0/1:557,178,1485:255:59:0,43,0,16:1,1	0/1:1356,359,2767:255:119:0,80,0,39:1,1	0/1:1113,299,2296:255:99:0,67,0,32:1,1	0/1:919,205,1426:255:68:0,41,0,27:1,1	0/1:608,221,1865:255:73:0,55,0,18:1,1	0/1:1317,331,2489:255:110:0,72,0,38:1,1	0/1:870,268,2206:255:89:0,64,0,25:1,1	0/1:791,401,3776:255:133:0,110,0,23:1,1	0/1:2186,389,2295:255:129:0,66,0,63:1,1	0/0:16,350,3875:255:112:1,111,0,0:2,0	0/1:1759,402,2519:255:123:1,72,0,50:1,1	0/1:1759,377,2558:255:125:0,74,0,51:1,1
Chr11	4489481	.	C	T	255	.	NS=23;AN=2;AFS=43,3;MAF=0.07;TA=3_prime_UTR_variant;TID=mRNA:MD11G1052800;TGN=MD11G1052800	GT:PL:GQ:DP:BSDP:ACN	0/0:1,254,2878:255:84:0,84,0,0:2,0	0/0:1,220,2519:255:73:0,73,0,0:2,0	0/0:0,292,3348:255:97:0,97,0,0:2,0	0/0:0,289,3333:255:96:0,96,0,0:2,0	0/0:1,302,3448:255:100:0,100,0,0:2,0	0/0:1,338,3850:255:112:0,112,0,0:2,0	0/0:36,286,3239:255:95:0,94,0,1:2,0	0/0:0,304,3512:255:101:0,101,0,0:2,0	0/0:1,374,4302:255:124:0,124,0,0:2,0	0/0:0,310,3576:255:103:0,103,0,0:2,0	0/0:1,263,2977:255:87:0,87,0,0:2,0	0/0:0,190,2191:255:63:0,63,0,0:2,0	0/0:1,347,3994:255:115:0,115,0,0:2,0	0/0:1,320,3662:255:106:0,106,0,0:2,0	0/0:1,220,2490:255:73:0,73,0,0:2,0	0/1:329,244,2459:53:81:0,71,0,10:1,1	0/0:269,350,3745:113:116:0,108,0,8:2,0	0/0:209,307,3313:130:102:0,96,0,6:2,0	0/1:1530,443,3577:255:147:0,103,0,44:1,1	0/0:16,453,5058:255:146:1,145,0,0:2,0	0/1:2023,365,2137:255:121:0,62,0,59:1,1	0/0:33,451,4831:255:141:2,139,0,0:2,0	0/0:1,422,4858:255:140:0,140,0,0:2,0
Chr11	4489541	.	T	C	255	.	NS=23;AN=2;AFS=43,3;MAF=0.07;TA=3_prime_UTR_variant;TID=mRNA:MD11G1052800;TGN=MD11G1052800	GT:PL:GQ:DP:BSDP:ACN	0/0:1,232,2628:255:77:0,0,0,77:2,0	0/0:0,190,2166:255:63:0,0,0,63:2,0	0/0:1,196,2226:255:65:0,0,0,65:2,0	0/0:1,278,3141:255:92:0,0,0,92:2,0	0/0:1,254,2883:255:84:0,0,0,84:2,0	0/0:1,262,3001:255:87:0,0,0,87:2,0	0/0:35,283,3199:255:94:0,1,0,93:2,0	0/0:1,220,2500:255:73:0,0,0,73:2,0	0/0:1,278,3141:255:92:0,0,0,92:2,0	0/0:0,214,2454:255:71:0,0,0,71:2,0	0/0:1,233,2599:255:77:0,0,0,77:2,0	0/0:0,139,1594:255:46:0,0,0,46:2,0	0/0:0,238,2742:255:79:0,0,0,79:2,0	0/0:0,211,2414:255:70:0,0,0,70:2,0	0/0:0,175,2002:255:58:0,0,0,58:2,0	0/1:383,196,1873:154:65:0,11,0,54:1,1	0/0:105,253,2782:255:84:0,3,0,81:2,0	0/0:70,244,2737:255:81:0,2,0,79:2,0	0/1:955,344,2971:255:114:0,28,0,86:1,1	0/0:36,362,4099:255:120:0,1,0,119:2,0	0/1:1456,283,1779:255:94:0,42,0,52:1,1	0/0:2,468,5294:255:155:0,0,0,155:2,0	0/0:1,377,4312:255:125:0,0,0,125:2,0
Chr11	4489835	.	T	C	255	.	NS=23;AN=2;AFS=44,2;MAF=0.04;TA=3_prime_UTR_variant;TID=mRNA:MD11G1052800;TGN=MD11G1052800	GT:PL:GQ:DP:BSDP:ACN	0/0:0,151,1734:255:50:0,0,0,50:2,0	0/0:0,166,1912:255:55:0,0,0,55:2,0	0/0:0,139,1599:255:46:0,0,0,46:2,0	0/0:0,199,2280:255:66:0,0,0,66:2,0	0/0:1,223,2549:255:74:0,0,0,74:2,0	0/0:1,196,2212:255:65:0,0,0,65:2,0	0/0:0,262,3010:255:87:0,0,0,87:2,0	0/0:1,196,2241:255:65:0,0,0,65:2,0	0/0:0,211,2424:255:70:0,0,0,70:2,0	0/0:0,139,1599:255:46:0,0,0,46:2,0	0/0:1,175,1978:255:58:0,0,0,58:2,0	0/0:0,94,1054:120:31:0,0,0,31:2,0	0/0:0,184,2116:255:61:0,0,0,61:2,0	0/0:0,178,2047:255:59:0,0,0,59:2,0	0/0:0,130,1495:157:43:0,0,0,43:2,0	0/0:0,127,1455:157:42:0,0,0,42:2,0	0/0:105,205,2236:132:68:0,3,0,65:2,0	0/0:35,160,1808:154:53:0,1,0,52:2,0	0/1:418,304,3090:82:101:0,12,0,89:1,1	0/1:1108,293,2226:255:97:0,32,0,65:1,1	0/0:1,232,2639:255:77:0,0,0,77:2,0	0/0:1,371,4267:255:123:0,0,0,123:2,0	0/0:0,337,3889:255:112:0,0,0,112:2,0
[truncated: 30,320 more rows]
