# Supplementary material for: Using RNA-seq to characterize pollen–stigma interactions for pollination studies
Source: Sci Rep. 2021 Mar 23;11:6635. doi: 10.1038/s41598-021-85887-y (PMC7988043; doi:10.1038/s41598-021-85887-y)
Supplement: Supplementary file 5 — Supplementary Information 5. [file 41598_2021_85887_MOESM5_ESM.xlsx]

## Sheet: Sheet1
Supplementary Table S4: SNPs calls results for pollen and pollination treatments at 6 hours
SNP COUNTS PER SAMPLE
Sample	Genotyped	Non reference	Homozygous alternative	Heterozygous	Coding	synonymous_variant	missense_variant/stop_lost	stop_gained/start_lost	Splice donor/acceptor/region	5_prime_UTR_variant	3_prime_UTR_variant	Heterozygous Coding	Heterozygous synonymous_variant	Heterozygous missense_variant/stop_lost	Heterozygous stop_gained/start_lost	Heterozygous Splice donor/acceptor/region	Heterozygous 5_prime_UTR_variant	Heterozygous 3_prime_UTR_variant	Minor allele known (At least 20 samples genotyped)	With the minor allele	With a unique allele	Transitions	Tr/Tv	Homozygous alternative transitions	Tr/Tv homozygous alternative	Heterozygous transitions	Tr/Tv heterozygous	Synonymous transitions	Tr/Tv synonymous	Non synonymous transitions	Tr/Tv non synonymous
1V6A	30712	15064	2087	12977	14474	6717	4234	16	128	1062	2317	12513	5852	3634	15	106	895	2011	30712	12982	26	9662	1.79	1306	1.67	8356	1.81	5047	3.02	4277	1.23
1V6B	30712	15049	2080	12969	14461	6710	4233	15	126	1062	2315	12504	5845	3638	14	104	896	2007	30712	12970	6	9651	1.79	1304	1.68	8347	1.81	5043	3.03	4272	1.23
1V6C	30712	15060	2079	12981	14473	6716	4233	16	127	1063	2318	12518	5854	3637	15	105	896	2011	30712	12983	19	9664	1.79	1301	1.67	8363	1.81	5048	3.03	4280	1.23
5V6A	30712	15077	2078	12999	14492	6716	4247	17	127	1062	2323	12537	5853	3650	16	105	896	2017	30712	13001	32	9669	1.79	1300	1.67	8369	1.81	5051	3.03	4282	1.23
5V6B	30712	15069	2079	12990	14476	6713	4238	15	127	1062	2321	12520	5849	3642	14	105	896	2014	30712	12992	16	9663	1.79	1301	1.67	8362	1.81	5047	3.03	4276	1.23
5V6C	30712	15074	2079	12995	14485	6716	4246	15	127	1063	2318	12529	5852	3650	14	105	897	2011	30712	12997	21	9663	1.79	1302	1.68	8361	1.8	5048	3.03	4278	1.23
Self6A	30712	15076	2082	12994	14487	6714	4242	17	127	1063	2324	12528	5850	3645	16	105	897	2015	30712	12995	27	9666	1.79	1304	1.68	8362	1.81	5045	3.02	4285	1.23
Self6B	30712	15075	2083	12992	14486	6717	4242	15	127	1065	2320	12528	5853	3646	14	105	899	2011	30712	12994	25	9662	1.78	1304	1.67	8358	1.8	5049	3.03	4276	1.22
Self6C	30712	15062	2075	12987	14474	6713	4236	15	127	1064	2319	12521	5851	3640	14	105	898	2013	30712	12987	13	9657	1.79	1300	1.68	8357	1.8	5046	3.03	4275	1.23
ControlA	30712	15082	2095	12987	14489	6717	4252	16	126	1064	2314	12525	5848	3657	15	105	896	2004	30712	13006	35	9681	1.79	1309	1.67	8372	1.81	5045	3.02	4296	1.24
ControlB	30712	15060	2090	12970	14471	6716	4236	15	127	1060	2317	12507	5849	3636	14	105	894	2009	30712	12978	40	9665	1.79	1308	1.67	8357	1.81	5049	3.03	4278	1.23
ControlC	30712	15095	2141	12954	14508	6700	4269	19	127	1067	2326	12498	5815	3647	18	106	895	2017	30712	13011	117	9694	1.79	1337	1.66	8357	1.82	5037	3.03	4325	1.24
Cross6A	30712	16817	1458	15359	16161	7515	4742	17	143	1197	2547	14790	6908	4304	16	128	1083	2351	30712	15361	48	10794	1.79	913	1.68	9881	1.8	5647	3.02	4771	1.23
Cross6B	30712	16516	1527	14989	15863	7346	4662	16	139	1169	2531	14426	6707	4212	15	124	1049	2319	30712	14991	15	10599	1.79	967	1.73	9632	1.8	5520	3.02	4702	1.23
Cross6C	30712	15844	1758	14086	15216	7042	4484	16	135	1113	2426	13562	6304	3976	15	117	980	2170	30712	14090	43	10166	1.79	1106	1.7	9060	1.8	5293	3.03	4512	1.23
Mix6A	30712	16615	1689	14926	15930	7386	4679	18	137	1172	2538	14332	6678	4180	17	121	1043	2293	30712	14930	16	10662	1.79	1066	1.71	9596	1.8	5546	3.01	4724	1.24
Mix6B	30712	18640	1349	17291	17882	8262	5263	23	158	1333	2843	16605	7688	4858	22	143	1226	2668	30712	17292	21	11969	1.79	862	1.77	11107	1.8	6234	3.07	5301	1.23
Mix6C	30712	16369	1737	14632	15695	7264	4604	18	138	1154	2517	14051	6540	4092	17	120	1020	2262	30712	14635	15	10499	1.79	1092	1.69	9407	1.8	5453	3.01	4659	1.24
Mix_pollen	30712	22814	2265	20549	21937	10011	6549	28	187	1636	3526	19782	9061	5849	27	172	1461	3212	30712	20810	371	14680	1.8	1463	1.82	13217	1.8	7547	3.06	6609	1.24
Pollen_FJ	30712	17780	4941	12839	17072	7775	5058	29	146	1299	2765	12347	5617	3612	24	121	933	2040	30712	14929	1445	11381	1.78	3157	1.77	8224	1.78	5821	2.98	5140	1.24
Pollen_GS	30712	17566	6181	11385	16865	7613	5072	30	155	1247	2748	10936	4894	3308	28	103	786	1817	30712	13706	1171	11354	1.83	3952	1.77	7402	1.86	5767	3.12	5186	1.28
Pollen_PL	30712	14886	2286	12600	14309	6597	4223	23	128	1034	2304	12153	5642	3559	22	106	856	1968	30712	12703	157	9544	1.79	1443	1.71	8101	1.8	4954	3.02	4262	1.24
Pollen_RG	30712	14654	2774	11880	14078	6483	4184	16	126	1054	2215	11431	5287	3344	14	104	849	1833	30712	12861	1167	9310	1.74	1743	1.69	7567	1.75	4827	2.91	4152	1.21
GENERAL SUMMARY
Count	Biallelic SNVs
Variants	30712
Genotype calls	706376
Coding variants	29496
Variants with at least 20 samples genotyped	30712
SUMMARY Biallelic SNPs
Total:	30712
Coding:	29496
synonymous_variant	13132
missense_variant	8988
stop_lost	11
stop_gained	90
start_lost	0
splice_donor_variant	3
splice_acceptor_variant	2
exonic_splice_region_variant	248
splice_region_variant	14
5_prime_UTR_variant	2218
3_prime_UTR_variant	4790
Other coding	0
non_coding_transcript_exon_variant	0
upstream_transcript_variant	340
downstream_transcript_variant	364
intron_variant	141
intergenic_variant	371
Transitions:	19718	Tr/Tv ratio:	1.79
Synonymous transitions:	9922	Synonymous Tr/Tv ratio:	3.09
Non Synonymous transitions:	9091	Non synonymous Tr/Tv ratio:	1.25
																											With a unique allele
																											0
																											0
																											0
																											0
																											0
																											0
																											0
																											0
																											0
																											0
																											0
																											0
																											0
																											0
																											0
																											0
																											0
																											0
																											0
																											0
																											0
																											0
																											0

## Sheet: Sheet2
SNP COUNTS PER SAMPLE
Sample	Genotyped	Non reference	Homozygous alternative	Heterozygous	Coding	synonymous_variant	missense_variant/stop_lost	stop_gained/start_lost	Splice donor/acceptor/region	5_prime_UTR_variant	3_prime_UTR_variant	Heterozygous Coding	Heterozygous synonymous_variant	Heterozygous missense_variant/stop_lost	Heterozygous stop_gained/start_lost	Heterozygous Splice donor/acceptor/region	Heterozygous 5_prime_UTR_variant	Heterozygous 3_prime_UTR_variant	Minor allele known (At least 20 samples genotyped)	With the minor allele	With a unique allele	Transitions	Tr/Tv	Homozygous alternative transitions	Tr/Tv homozygous alternative	Heterozygous transitions	Tr/Tv heterozygous	Synonymous transitions	Tr/Tv synonymous	Non synonymous transitions	Tr/Tv non synonymous
1V6A	30712	15064	2087	12977	14474	6717	4234	16	128	1062	2317	12513	5852	3634	15	106	895	2011	30712	12982	26	9662	1.79	1306	1.67	8356	1.81	5047	3.02	4277	1.23
1V6B	30712	15049	2080	12969	14461	6710	4233	15	126	1062	2315	12504	5845	3638	14	104	896	2007	30712	12970	6	9651	1.79	1304	1.68	8347	1.81	5043	3.03	4272	1.23
1V6C	30712	15060	2079	12981	14473	6716	4233	16	127	1063	2318	12518	5854	3637	15	105	896	2011	30712	12983	19	9664	1.79	1301	1.67	8363	1.81	5048	3.03	4280	1.23
5V6A	30712	15077	2078	12999	14492	6716	4247	17	127	1062	2323	12537	5853	3650	16	105	896	2017	30712	13001	32	9669	1.79	1300	1.67	8369	1.81	5051	3.03	4282	1.23
5V6B	30712	15069	2079	12990	14476	6713	4238	15	127	1062	2321	12520	5849	3642	14	105	896	2014	30712	12992	16	9663	1.79	1301	1.67	8362	1.81	5047	3.03	4276	1.23
5V6C	30712	15074	2079	12995	14485	6716	4246	15	127	1063	2318	12529	5852	3650	14	105	897	2011	30712	12997	21	9663	1.79	1302	1.68	8361	1.8	5048	3.03	4278	1.23
Auto6A	30712	15076	2082	12994	14487	6714	4242	17	127	1063	2324	12528	5850	3645	16	105	897	2015	30712	12995	27	9666	1.79	1304	1.68	8362	1.81	5045	3.02	4285	1.23
Auto6B	30712	15075	2083	12992	14486	6717	4242	15	127	1065	2320	12528	5853	3646	14	105	899	2011	30712	12994	25	9662	1.78	1304	1.67	8358	1.8	5049	3.03	4276	1.22
Auto6C	30712	15062	2075	12987	14474	6713	4236	15	127	1064	2319	12521	5851	3640	14	105	898	2013	30712	12987	13	9657	1.79	1300	1.68	8357	1.8	5046	3.03	4275	1.23
ControlA	30712	15082	2095	12987	14489	6717	4252	16	126	1064	2314	12525	5848	3657	15	105	896	2004	30712	13006	35	9681	1.79	1309	1.67	8372	1.81	5045	3.02	4296	1.24
ControlB	30712	15060	2090	12970	14471	6716	4236	15	127	1060	2317	12507	5849	3636	14	105	894	2009	30712	12978	40	9665	1.79	1308	1.67	8357	1.81	5049	3.03	4278	1.23
ControlC	30712	15095	2141	12954	14508	6700	4269	19	127	1067	2326	12498	5815	3647	18	106	895	2017	30712	13011	117	9694	1.79	1337	1.66	8357	1.82	5037	3.03	4325	1.24
Cross6A	30712	16817	1458	15359	16161	7515	4742	17	143	1197	2547	14790	6908	4304	16	128	1083	2351	30712	15361	48	10794	1.79	913	1.68	9881	1.8	5647	3.02	4771	1.23
Cross6B	30712	16516	1527	14989	15863	7346	4662	16	139	1169	2531	14426	6707	4212	15	124	1049	2319	30712	14991	15	10599	1.79	967	1.73	9632	1.8	5520	3.02	4702	1.23
Cross6C	30712	15844	1758	14086	15216	7042	4484	16	135	1113	2426	13562	6304	3976	15	117	980	2170	30712	14090	43	10166	1.79	1106	1.7	9060	1.8	5293	3.03	4512	1.23
Mix6A	30712	16615	1689	14926	15930	7386	4679	18	137	1172	2538	14332	6678	4180	17	121	1043	2293	30712	14930	16	10662	1.79	1066	1.71	9596	1.8	5546	3.01	4724	1.24
Mix6B	30712	18640	1349	17291	17882	8262	5263	23	158	1333	2843	16605	7688	4858	22	143	1226	2668	30712	17292	21	11969	1.79	862	1.77	11107	1.8	6234	3.07	5301	1.23
Mix6C	30712	16369	1737	14632	15695	7264	4604	18	138	1154	2517	14051	6540	4092	17	120	1020	2262	30712	14635	15	10499	1.79	1092	1.69	9407	1.8	5453	3.01	4659	1.24
Mix_pollen	30712	22814	2265	20549	21937	10011	6549	28	187	1636	3526	19782	9061	5849	27	172	1461	3212	30712	20810	371	14680	1.8	1463	1.82	13217	1.8	7547	3.06	6609	1.24
Pollen_FJ	30712	17780	4941	12839	17072	7775	5058	29	146	1299	2765	12347	5617	3612	24	121	933	2040	30712	14929	1445	11381	1.78	3157	1.77	8224	1.78	5821	2.98	5140	1.24
Pollen_GS	30712	17566	6181	11385	16865	7613	5072	30	155	1247	2748	10936	4894	3308	28	103	786	1817	30712	13706	1171	11354	1.83	3952	1.77	7402	1.86	5767	3.12	5186	1.28
Pollen_PL	30712	14886	2286	12600	14309	6597	4223	23	128	1034	2304	12153	5642	3559	22	106	856	1968	30712	12703	157	9544	1.79	1443	1.71	8101	1.8	4954	3.02	4262	1.24
Pollen_RG	30712	14654	2774	11880	14078	6483	4184	16	126	1054	2215	11431	5287	3344	14	104	849	1833	30712	12861	1167	9310	1.74	1743	1.69	7567	1.75	4827	2.91	4152	1.21
