# Supplementary material for: Using RNA-seq to characterize pollen–stigma interactions for pollination studies
Source: Sci Rep. 2021 Mar 23;11:6635. doi: 10.1038/s41598-021-85887-y (PMC7988043; doi:10.1038/s41598-021-85887-y)
Supplement: Supplementary file 6 — Supplementary Information 6. [file 41598_2021_85887_MOESM6_ESM.xlsx]

## Sheet: AllSamplesResults_SNPs_filter_5
Supplementary Table S6: SNPs calls results pollen and pollination treatments at 6, 24, and 48 hours
GENERAL SUMMARY
Count	Biallelic SNVs
Variants	27767
Genotype calls	1443884
Coding variants	26749
Variants with at least 20 samples genotyped	27767
SUMMARY Biallelic SNVs
Total:	27767
Coding:	26749
synonymous_variant	11862
missense_variant	8212
stop_lost	10
stop_gained	87
start_lost	0
splice_donor_variant	3
splice_acceptor_variant	3
exonic_splice_region_variant	227
splice_region_variant	13
5_prime_UTR_variant	1990
3_prime_UTR_variant	4342
Other coding	0
non_coding_transcript_exon_variant	0
upstream_transcript_variant	289
downstream_transcript_variant	320
intron_variant	97
intergenic_variant	312
Transitions:	17906	Tr/Tv ratio:	1.82
Synonymous transitions:	8976	Synonymous Tr/Tv ratio:	3.11
Non Synonymous transitions:	8335	Non synonymous Tr/Tv ratio:	1.27
SNP COUNTS PER SAMPLE
Sample	Genotyped	Non reference	Homozygous alternative	Heterozygous	Coding	synonymous_variant	missense_variant/stop_lost	stop_gained/start_lost	Splice donor/acceptor/region	5_prime_UTR_variant	3_prime_UTR_variant	Heterozygous Coding	Heterozygous synonymous_variant	Heterozygous missense_variant/stop_lost	Heterozygous stop_gained/start_lost	Heterozygous Splice donor/acceptor/region	Heterozygous 5_prime_UTR_variant	Heterozygous 3_prime_UTR_variant	Minor allele known (At least 20 samples genotyped)	With the minor allele	With a unique allele	Transitions	Tr/Tv	Homozygous alternative transitions	Tr/Tv homozygous alternative	Heterozygous transitions	Tr/Tv heterozygous	Synonymous transitions	Tr/Tv synonymous	Non synonymous transitions	Tr/Tv non synonymous
1V24A	27767	13129	1745	11384	12664	5945	3693	11	107	880	2028	11004	5194	3186	10	91	751	1772	27767	11384	5	8456	1.81	1105	1.73	7351	1.82	4458	3	3729	1.25
1V24B	27767	13166	1751	11415	12700	5951	3719	12	109	883	2026	11034	5199	3208	11	93	754	1769	27767	11416	54	8477	1.81	1108	1.72	7369	1.82	4463	3	3743	1.25
1V24C	27767	13132	1747	11385	12667	5945	3695	10	107	882	2028	11005	5193	3187	9	91	753	1772	27767	11386	6	8458	1.81	1106	1.73	7352	1.82	4459	3	3730	1.25
1V48A	27767	13148	1747	11401	12684	5950	3703	11	107	882	2031	11022	5198	3195	10	91	753	1775	27767	11402	20	8473	1.81	1105	1.72	7368	1.83	4464	3	3740	1.25
1V48B	27767	13179	1760	11419	12711	5951	3717	12	108	892	2031	11037	5193	3206	11	92	761	1774	27767	11431	70	8491	1.81	1112	1.72	7379	1.83	4464	3	3754	1.25
1V48C	27767	13146	1750	11396	12682	5946	3704	12	108	882	2030	11017	5191	3196	11	92	753	1774	27767	11398	23	8467	1.81	1109	1.73	7358	1.82	4460	3	3737	1.25
1V6A	27767	13138	1749	11389	12672	5947	3694	10	108	883	2030	11009	5194	3186	9	92	754	1774	27767	11391	15	8466	1.81	1108	1.73	7358	1.83	4461	3	3735	1.25
1V6B	27767	13126	1746	11380	12662	5945	3691	10	106	882	2028	11001	5194	3183	9	90	753	1772	27767	11380	4	8456	1.81	1105	1.72	7351	1.82	4458	3	3729	1.25
1V6C	27767	13128	1746	11382	12664	5946	3690	10	107	883	2028	11003	5195	3182	9	91	754	1772	27767	11382	9	8460	1.81	1105	1.72	7355	1.83	4459	3	3732	1.25
5V24A	27767	13128	1746	11382	12663	5945	3690	10	107	882	2029	11002	5194	3182	9	91	753	1773	27767	11382	5	8455	1.81	1105	1.72	7350	1.82	4459	3	3727	1.25
5V24B	27767	13137	1748	11389	12675	5948	3698	11	107	881	2030	11013	5197	3190	10	90	752	1774	27767	11389	15	8461	1.81	1107	1.73	7354	1.82	4459	2.99	3733	1.25
5V24C	27767	13141	1747	11394	12677	5947	3699	10	108	883	2030	11015	5196	3190	9	92	754	1774	27767	11395	15	8465	1.81	1106	1.73	7359	1.82	4459	3	3737	1.25
5V48A	27767	13136	1747	11389	12672	5944	3698	10	107	882	2031	11010	5193	3190	9	91	753	1774	27767	11389	15	8460	1.81	1105	1.72	7355	1.82	4457	3	3734	1.25
5V48B	27767	13151	1748	11403	12686	5950	3702	10	109	881	2034	11023	5198	3194	9	93	752	1777	27767	11403	29	8469	1.81	1105	1.72	7364	1.82	4463	3	3736	1.25
5V48C	27767	13134	1748	11386	12671	5947	3698	10	107	882	2027	11008	5195	3190	9	90	753	1771	27767	11389	15	8456	1.81	1107	1.73	7349	1.82	4459	3	3729	1.25
5V6A	27767	13138	1747	11391	12673	5947	3698	10	107	881	2030	11011	5196	3189	9	91	752	1774	27767	11391	16	8462	1.81	1105	1.72	7357	1.82	4461	3	3731	1.25
5V6B	27767	13134	1747	11387	12666	5945	3695	10	107	881	2028	11004	5194	3187	9	91	752	1771	27767	11388	7	8460	1.81	1105	1.72	7355	1.82	4459	3	3728	1.25
5V6C	27767	13136	1746	11390	12672	5947	3698	10	107	882	2028	11011	5196	3190	9	91	753	1772	27767	11390	9	8460	1.81	1105	1.72	7355	1.82	4461	3	3730	1.25
Auto24A	27767	13143	1755	11388	12676	5944	3698	12	107	885	2030	11006	5190	3186	11	91	755	1773	27767	11394	20	8465	1.81	1109	1.72	7356	1.82	4458	3	3736	1.25
Auto24B	27767	13149	1751	11398	12685	5947	3703	11	107	887	2030	11019	5195	3193	9	91	758	1773	27767	11401	34	8470	1.81	1108	1.72	7362	1.82	4459	3	3742	1.25
Auto24C	27767	13145	1748	11397	12675	5945	3698	10	108	883	2031	11012	5194	3189	9	92	754	1774	27767	11398	20	8474	1.81	1106	1.72	7368	1.83	4459	3	3740	1.25
Auto48A	27767	13149	1750	11399	12683	5947	3706	11	108	883	2028	11018	5195	3197	10	92	754	1770	27767	11401	26	8473	1.81	1106	1.72	7367	1.83	4461	3	3742	1.25
Auto48B	27767	13147	1750	11397	12680	5947	3705	10	107	883	2028	11015	5195	3197	9	91	753	1770	27767	11402	23	8468	1.81	1108	1.73	7360	1.82	4459	3	3739	1.25
Auto6A	27767	13138	1748	11390	12670	5943	3695	11	107	881	2033	11007	5191	3187	10	91	752	1776	27767	11390	12	8461	1.81	1106	1.72	7355	1.82	4456	3	3734	1.25
Auto6B	27767	13143	1749	11394	12677	5950	3698	10	107	882	2030	11014	5198	3190	9	91	753	1773	27767	11395	16	8465	1.81	1107	1.72	7358	1.82	4462	3	3733	1.25
Auto6C	27767	13129	1747	11382	12665	5945	3692	10	107	883	2028	11003	5193	3184	9	91	754	1772	27767	11382	4	8455	1.81	1106	1.73	7349	1.82	4458	3	3728	1.25
ControlA	27767	13157	1752	11405	12691	5953	3711	11	107	884	2025	11028	5199	3206	10	92	753	1768	27767	11412	24	8483	1.81	1110	1.73	7373	1.83	4464	3	3749	1.25
ControlB	27767	13131	1749	11382	12667	5947	3691	11	107	881	2030	11003	5195	3181	10	91	752	1774	27767	11384	15	8457	1.81	1106	1.72	7351	1.82	4459	3	3729	1.25
ControlC	27767	13177	1771	11406	12719	5945	3728	13	108	892	2033	11038	5190	3208	12	93	761	1774	27767	11425	88	8494	1.81	1119	1.72	7375	1.83	4461	3.01	3771	1.26
Cross24A	27767	13170	1742	11428	12707	5964	3719	10	105	879	2030	11051	5215	3214	9	88	751	1774	27767	11432	12	8494	1.82	1101	1.72	7393	1.83	4472	3	3752	1.25
Cross24B	27767	13191	1728	11463	12722	5973	3712	10	109	884	2034	11078	5231	3210	9	94	756	1778	27767	11466	17	8503	1.81	1091	1.71	7412	1.83	4478	3	3751	1.25
Cross24C	27767	13189	1739	11450	12713	5966	3713	10	107	884	2033	11060	5218	3207	9	92	756	1778	27767	11450	23	8499	1.81	1099	1.72	7400	1.83	4474	3	3747	1.25
Cross48A	27767	13189	1739	11450	12713	5968	3713	10	107	884	2031	11060	5223	3204	9	92	756	1776	27767	11453	23	8500	1.81	1098	1.71	7402	1.83	4475	3	3746	1.25
Cross48B	27767	13170	1730	11440	12697	5961	3707	10	107	880	2032	11051	5217	3204	9	92	752	1777	27767	11440	3	8486	1.81	1095	1.72	7391	1.83	4469	3	3740	1.25
Cross48C	27767	13134	1745	11389	12665	5945	3692	10	107	882	2029	11005	5194	3185	9	91	753	1773	27767	11389	4	8462	1.81	1105	1.73	7357	1.82	4458	3	3730	1.25
Cross6A	27767	14365	1311	13054	13860	6532	4046	12	118	981	2171	12613	5986	3641	11	105	880	1990	27767	13056	31	9270	1.82	829	1.72	8441	1.83	4907	3.02	4070	1.25
Cross6B	27767	14081	1380	12701	13574	6368	3973	11	115	953	2154	12261	5787	3556	10	102	847	1959	27767	12701	13	9085	1.82	885	1.79	8200	1.82	4784	3.02	4005	1.25
Cross6C	27767	13492	1584	11908	13008	6106	3814	10	112	903	2063	11504	5439	3346	9	97	785	1828	27767	11909	24	8699	1.81	1006	1.74	7693	1.83	4587	3.02	3831	1.25
Mix24A	27767	13227	1741	11486	12753	5990	3720	10	107	884	2042	11096	5240	3214	9	92	756	1785	27767	11489	12	8531	1.82	1099	1.71	7432	1.83	4493	3	3762	1.25
Mix24B	27767	13212	1745	11467	12738	5987	3715	10	107	882	2037	11078	5236	3208	9	91	754	1780	27767	11472	9	8523	1.82	1102	1.71	7421	1.83	4492	3	3754	1.25
Mix24C	27767	13192	1733	11459	12721	5975	3714	11	107	881	2033	11071	5228	3210	10	92	753	1778	27767	11460	6	8506	1.82	1095	1.72	7411	1.83	4483	3	3751	1.25
Mix48A	27767	13246	1733	11513	12766	5995	3722	10	108	883	2048	11118	5251	3218	9	93	755	1792	27767	11517	21	8543	1.82	1095	1.72	7448	1.83	4498	3	3763	1.25
Mix48B	27767	13177	1730	11447	12710	5960	3712	12	107	884	2035	11064	5217	3208	11	92	755	1781	27767	11448	28	8490	1.81	1093	1.72	7397	1.83	4472	3.01	3747	1.25
Mix48C	27767	13127	1746	11381	12662	5946	3690	11	107	881	2027	11001	5195	3182	10	91	752	1771	27767	11382	4	8457	1.81	1105	1.72	7352	1.82	4459	3	3728	1.25
Mix6A	27767	14035	1545	12490	13517	6329	3957	10	112	952	2157	12046	5674	3499	9	99	837	1928	27767	12492	9	9060	1.82	982	1.74	8078	1.83	4756	3.02	4004	1.26
Mix6B	27767	15907	1250	14657	15327	7144	4495	15	131	1103	2439	14135	6609	4113	14	119	1006	2274	27767	14657	14	10281	1.83	804	1.8	9477	1.83	5395	3.08	4548	1.25
Mix6C	27767	13826	1588	12238	13316	6230	3896	10	113	932	2135	11804	5560	3423	9	99	813	1900	27767	12239	9	8931	1.82	1011	1.75	7920	1.83	4678	3.01	3955	1.26
Mix_pollen	27767	20260	1963	18297	19549	8983	5789	22	162	1434	3159	17670	8167	5170	21	151	1284	2877	27767	18499	350	13104	1.83	1272	1.84	11832	1.83	6783	3.08	5893	1.26
Pollen_FJ	27767	15818	4293	11525	15241	6976	4491	26	128	1120	2500	11115	5095	3226	21	108	804	1861	27767	13300	1370	10173	1.8	2770	1.82	7403	1.8	5235	3.01	4594	1.25
Pollen_GS	27767	15493	5382	10111	14927	6768	4475	25	135	1098	2426	9744	4384	2927	24	94	706	1609	27767	12060	1094	10071	1.86	3460	1.8	6611	1.89	5137	3.15	4611	1.3
Pollen_PL	27767	13036	1936	11100	12579	5875	3699	16	107	862	2020	10734	5042	3126	15	91	722	1738	27767	11189	134	8398	1.81	1232	1.75	7166	1.82	4404	2.99	3730	1.25
Pollen_RG	27767	12842	2379	10463	12376	5748	3672	13	107	901	1935	10092	4722	2936	11	88	721	1614	27767	11242	1131	8205	1.77	1512	1.74	6693	1.78	4288	2.94	3648	1.22
MAF DISTRIBUTIONS BIALLELIC SNVs WITH AT LEAST 20 SAMPLES GENOTYPED
MAF	Total	synonymous_variant	missense_variant/stop_lost	start_lost/stop_gained	Other coding
0.0-0.01	5270	1796	1900	62	1273
0.01-0.02	4512	1916	1331	9	1111
0.02-0.03	2672	1173	750	4	646
0.03-0.04	1506	674	399	2	392
0.04-0.05	886	421	229	0	199
0.05-0.06	529	248	151	0	104
0.06-0.07	287	122	78	1	74
0.07-0.08	212	85	53	0	64
0.08-0.09	145	68	39	0	35
0.09-0.1	124	52	43	0	21
0.1-0.11	95	47	25	0	18
0.11-0.12	58	30	12	0	11
0.12-0.13	20	1	5	0	7
0.13-0.14	16	8	6	0	1
0.14-0.15	4	2	2	0	0
0.15-0.16	2	1	0	0	1
0.16-0.17	4	3	0	0	0
0.17-0.18	6	3	2	0	0
0.18-0.19	13	4	6	0	3
0.19-0.2	9	4	3	0	1
0.2-0.21	7	3	3	0	1
0.21-0.22	8	4	3	0	1
0.22-0.23	3	3	0	0	0
0.23-0.24	0	0	0	0	0
0.24-0.25	1	0	1	0	0
0.25-0.26	0	0	0	0	0
0.26-0.27	0	0	0	0	0
0.27-0.28	0	0	0	0	0
0.28-0.29	1	1	0	0	0
0.29-0.3	0	0	0	0	0
0.3-0.31	0	0	0	0	0
0.31-0.32	0	0	0	0	0
0.32-0.33	0	0	0	0	0
0.33-0.34	0	0	0	0	0
0.34-0.35	0	0	0	0	0
0.35-0.36	2	1	0	0	0
0.36-0.37	1	1	0	0	0
0.37-0.38	1	1	0	0	0
0.38-0.39	2	0	0	0	2
0.39-0.4	3	3	0	0	0
0.4-0.41	5	1	2	0	0
0.41-0.42	2	1	1	0	0
0.42-0.43	2	1	1	0	0
0.43-0.44	9	3	3	0	2
0.44-0.45	18	9	5	0	2
0.45-0.46	202	89	61	0	46
0.46-0.47	1717	765	501	3	403
0.47-0.48	1313	607	358	1	293
0.48-0.49	2451	1111	665	2	587
0.49-0.5	3538	1610	1016	2	793
0.5	2111	990	568	1	487
