# Supplementary material for: Using RNA-seq to characterize pollen–stigma interactions for pollination studies
Source: Sci Rep. 2021 Mar 23;11:6635. doi: 10.1038/s41598-021-85887-y (PMC7988043; doi:10.1038/s41598-021-85887-y)
Supplement: Supplementary file 7 — Supplementary Information 7. [file 41598_2021_85887_MOESM7_ESM.xlsx]

## Sheet: Sheet1
Supplementary Table S7: Orchard cultivar arrangement
Orchard cultivar arrangement and differing proportions of cultivars
Orchard	Pink Lady	Granny Smith	Royal Gala	Fugi	Jazz	Kanzi	Red Delicious
A	0.6		0.4
B	0.79		0.21
C	0.28		0.68				0.04
D	0.54		0.46
E	0.28	0.27		0.13	0.32
F	0.66	0.04		0.25		0.05
G	0.51		0.49
H	0.29	0.24	0.12	0.09		0.26
